# Supplementary material for: Construction of a Necroptosis-Related miRNA Signature for Predicting the Prognosis of Patients With Hepatocellular Carcinoma
Source: Front Genet. 2022 Apr 12;13:825261. doi: 10.3389/fgene.2022.825261 (PMC9039163; doi:10.3389/fgene.2022.825261)
Supplement: Supplementary file 1 [file Table2.XLSX]

## Sheet: Sheet1
id	coef	HR	HR.95L	HR.95H	pvalue
hsa-miR-139-5p	-1.33222	0.26389	0.0905978	0.768652	0.0145928
hsa-miR-326	0.787354	2.19757	1.26736	3.81054	0.00505254
hsa-miR-10b-5p	1.59382	4.92254	1.00966	23.9995	0.0486256
hsa-miR-500a-3p	2.80054	16.4536	2.59872	104.175	0.00293753
hsa-miR-592	0.413986	1.51284	1.10954	2.06273	0.00886918
