# Supplementary material for: Construction of a Necroptosis-Related miRNA Signature for Predicting the Prognosis of Patients With Hepatocellular Carcinoma
Source: Front Genet. 2022 Apr 12;13:825261. doi: 10.3389/fgene.2022.825261 (PMC9039163; doi:10.3389/fgene.2022.825261)
Supplement: Supplementary file 3 [file DataSheet1.ZIP]

Archive with 65 entries (53 files):
- raw data/1-/
- raw data/1-/corResult.txt
- raw data/1-/gene.txt
- raw data/1-/mRNA-tumor.txt
- raw data/1-/net.network.txt
- raw data/1-/net.node.txt
- raw data/1-/normal.txt
- raw data/1-/tumor.txt
- raw data/10-/
- raw data/10-/corr.txt
- raw data/10-/group.txt
- raw data/11-/
- raw data/11-/GO.txt
- raw data/11-/KEGG.txt
- raw data/11-/list.txt
- raw data/12-/
- raw data/12-/allRisk.txt
- raw data/12-/result.txt
- raw data/2-/
- raw data/2-/list.txt
- raw data/2-/necroptosis_miRNA.txt
- raw data/3-/
- raw data/3-/diff.txt
- raw data/3-/necroptosis_miRNA.txt
- raw data/4-/
- raw data/4-/diffGeneExp.txt
- raw data/4-/expTime.txt
- raw data/4-/lasso.SigExp.txt
- raw data/4-/multi.Cox.txt
- raw data/4-/OS.time.txt
- raw data/4-/test.txt
- raw data/4-/testRisk.txt
- raw data/4-/time.txt
- raw data/4-/train.txt
- raw data/4-/trainRisk.txt
- raw data/5-/
- raw data/5-/testRisk.txt
- raw data/5-/trainRisk.txt
- raw data/6-/
- raw data/6-/clinical-.txt
- raw data/6-/test.multiCox.txt
- raw data/6-/test.uniCox.txt
- raw data/6-/testRisk.txt
- raw data/6-/train.multiCox.txt
- raw data/6-/train.uniCox.txt
- raw data/6-/trainRisk.txt
- raw data/7-/
- raw data/7-/DCA-test.pdf
- raw data/7-/DCA-train.pdf
- raw data/7-/testRisk.txt
- raw data/7-/trainRisk.txt
- raw data/8-/
- raw data/8-/testRisk.txt
- raw data/8-/trainRisk.txt
- raw data/9-/
- raw data/9-/hsa-miR-10b-5p.txt
- raw data/9-/hsa-miR-139-5p.txt
- raw data/9-/hsa-miR-326.txt
- raw data/9-/hsa-miR-500a-3p.txt
- raw data/9-/hsa-miR-592.txt
- raw data/9-/miRDB.txt
- raw data/9-/miRNA.txt
- raw data/9-/miRTarBase.txt
- raw data/9-/TargetScan.txt
- raw data/9-/venn.xlsx
