# Supplementary material for: Construction of a Necroptosis-Related miRNA Signature for Predicting the Prognosis of Patients With Hepatocellular Carcinoma
Source: Front Genet. 2022 Apr 12;13:825261. doi: 10.3389/fgene.2022.825261 (PMC9039163; doi:10.3389/fgene.2022.825261)
Supplement: Supplementary file 3 [file DataSheet1.ZIP › raw data/1-/mRNA-tumor.txt]

ID	TCGA-2V-A95S	TCGA-2Y-A9GS	TCGA-2Y-A9GT	TCGA-2Y-A9GU	TCGA-2Y-A9GV	TCGA-2Y-A9GW	TCGA-2Y-A9GX	TCGA-2Y-A9GY	TCGA-2Y-A9GZ	TCGA-2Y-A9H0	TCGA-2Y-A9H1	TCGA-2Y-A9H2	TCGA-2Y-A9H3	TCGA-2Y-A9H4	TCGA-2Y-A9H5	TCGA-2Y-A9H6	TCGA-2Y-A9H7	TCGA-2Y-A9H8	TCGA-2Y-A9H9	TCGA-2Y-A9HA	TCGA-2Y-A9HB	TCGA-3K-AAZ8	TCGA-4R-AA8I	TCGA-5C-A9VG	TCGA-5C-A9VH	TCGA-5C-AAPD	TCGA-5R-AA1C	TCGA-5R-AA1D	TCGA-5R-AAAM	TCGA-BC-4072	TCGA-BC-4073	TCGA-BC-A10Q	TCGA-BC-A10R	TCGA-BC-A10S	TCGA-BC-A10T	TCGA-BC-A10U	TCGA-BC-A10W	TCGA-BC-A10X	TCGA-BC-A10Y	TCGA-BC-A10Z	TCGA-BC-A110	TCGA-BC-A112	TCGA-BC-A216	TCGA-BC-A217	TCGA-BC-A3KF	TCGA-BC-A3KG	TCGA-BC-A5W4	TCGA-BC-A69H	TCGA-BC-A69I
FADD	7.091975	5.209022	2.220438	2.408985	2.878344	3.205523	3.705162	4.344529	2.681777	3.211909	2.794314	7.466207	3.187506	4.888326	3.37263	3.833096	4.421179	4.93619	2.680601	6.274156	4.10503	4.329957	5.322563	3.864644	4.155963	2.622585	7.184964	2.509011	2.935434	3.291406	5.816686	4.909666	3.934651	3.715008	2.519537	5.944343	4.95424	3.090376	3.133376	3.974263	4.274191	4.760001	2.504381	3.676912	3.636065	3.774234	3.082363	4.10828	5.598295
FAS	4.738354	2.794485	5.30082	1.828594	3.227226	4.710566	6.009652	0.9735968	7.257201	3.566509	1.83963	4.100939	1.322987	2.60184	2.380414	3.580933	0.7135058	1.187441	3.566885	4.397292	3.511476	3.209587	3.40602	1.519789	3.144317	3.652976	13.95349	4.656024	2.391123	4.638088	2.764369	4.057133	0.6273718	2.933375	4.263326	2.450364	6.172334	4.67013	2.931669	2.550727	3.428074	5.011881	3.263759	1.287273	2.152679	1.17697	1.684583	0.1869674	5.279904
FASLG	2.258099	0.2845278	0.8915372	0.08475828	0.2938942	0.1521888	0.5965266	1.400737	0.0846969	0.6822073	0.236935	0.2120488	0.3317695	0.3759177	0.3266893	0.3280718	0.2423922	0.9583057	0.1512851	0.1876176	0.5158791	0.186128	0.3251606	0	0.2532815	0.3712207	0.09597399	0.05485543	0.1556932	1.42104	1.207975	0.05391266	0.03203926	0.2877708	0.06680164	0.7471235	0.02435752	0.1944157	0.3072443	0	0.0348769	0.09922458	0.9413958	0.3537574	0.1276398	0.06119227	0.01295531	0.1255444	0.107884
MLKL	3.023295	2.736905	1.457463	0.3012191	1.827803	1.227054	2.307169	1.960451	0.5302633	1.220561	0.9299795	1.988924	1.141001	0.7780624	1.368957	1.026011	0.7178565	0.3070276	1.800915	0.6764301	2.218142	2.492244	1.111723	0.6286169	1.579423	2.216367	0.5173018	3.311525	1.195721	2.490106	1.605364	3.751746	0.4516568	0.7018509	1.272835	0.4166578	1.610461	0.7837584	1.735317	0.2974315	1.897225	3.503316	1.125355	1.607862	0.5950742	0.3856446	1.014137	1.037271	1.059219
RIPK1	9.147407	9.973798	7.820217	5.743496	12.15709	6.352314	8.523044	6.408046	12.3115	4.068178	4.464052	11.08661	4.753042	9.152212	10.0733	7.706679	9.236322	12.44	6.124472	8.787029	9.416919	13.84849	4.877473	5.944227	9.635113	7.877572	10.22482	5.409671	6.600125	8.296025	9.984644	7.154688	8.560261	9.336309	6.534776	17.51208	9.778533	8.001404	9.433358	9.700715	10.24832	13.22406	13.8127	10.03887	7.809399	17.35871	7.93738	4.160885	10.49476
RIPK3	1.152513	0.3421894	0.8492917	0.1474419	0.7583482	0.7331297	1.109482	1.049944	0.2639755	0.2697134	0.2366116	0.3073926	0.6783834	0.2005387	0.5809236	0.60467	0.2660443	0.3220395	0.2290546	0.1419008	0.4210031	0.221534	0.3480834	0.2413815	0.4846576	0.8450683	0.1252142	2.182033	0.4652845	2.343357	0.7607511	0.156307	0.2693817	0.3926227	0.1592443	0.1380596	0.2353962	0.255816	0.3216713	0.09042731	0.5561451	0.3963565	0.6269407	0.3049187	0.1069066	0.1317921	0.045073	0.3044249	0.2252046
TLR3	1.618125	0.7781995	2.367411	0.5949718	3.317351	0.5949662	1.488501	0.4860372	1.203945	0.6007822	0.3289433	1.43558	0.2500503	1.469286	1.684766	0.8487989	0.3451621	0.1467699	1.172882	1.394882	1.673836	0.4318492	3.451853	0.07689838	1.120104	0.8222848	1.313719	1.648078	1.849538	1.621331	5.30561	0.5389086	0.4925393	0.7295926	4.447473	1.52149	0.8822611	2.107978	4.390167	0.8867094	0.8862591	2.306255	3.454611	2.053712	0.4181259	1.90719	1.047646	0.7787271	0.3695653
TNF	0.5299436	0.3680023	0.5021546	0.1636791	0.2648555	0.2901283	0.3423306	0.4746585	0.05963147	0.1513714	0.2520772	12.4213	0.6294494	0.0677549	0.4661494	0.5939519	0.1365264	0.4293559	0.05680712	0.1010803	0.1829494	0.1324242	0.2535858	0.1604258	0.04279792	0.2632966	0	0.03707651	0.1618958	0.5622284	0.4595992	0.0728786	0.04511495	0.1811546	0.04180638	0.1294813	0.05487709	0.03369349	0.1442117	0.04391875	0.2750197	0.0745171	0.125997	0.107704	0.007988062	0.04923756	0	0.1285679	0.03645913
TSC1	2.025324	1.708343	2.389803	1.434693	1.900708	1.607901	2.547152	3.228041	2.016796	2.175801	0.809923	3.144025	1.267338	1.048379	2.60548	2.004341	1.802458	1.454199	2.708996	1.651823	2.338524	1.632867	2.827872	2.130655	1.758675	1.72599	4.232423	1.243515	1.184072	3.277469	2.153316	2.206021	0.8926123	1.21408	1.596332	0.1376316	3.51093	0.6965486	2.417557	2.811818	0.5016136	3.486337	3.421505	2.486113	2.157262	5.55532	1.164861	1.484944	0.8857657
TRIM11	3.592272	2.740865	1.282568	1.555796	1.205392	1.852935	1.681373	3.086002	0.774309	3.02621	1.75862	10.81569	3.256759	1.881924	2.837149	2.268662	2.761552	2.568489	1.883323	2.261274	1.611895	1.805317	1.918291	3.572513	2.970071	4.47456	2.240184	0.9584799	1.179426	1.548671	1.5703	3.166391	2.499945	2.176918	1.146754	3.500584	0.9638157	0.9092561	2.468309	1.000158	1.073813	4.293898	4.510765	3.313529	1.566898	6.583894	2.531497	3.407388	2.187222
CASP8	4.264345	4.161569	2.436806	1.855859	2.800025	1.437288	3.995899	5.889478	2.43957	2.974575	0.8440639	6.798678	1.042322	1.563901	3.621994	2.782356	2.786833	1.788321	1.901633	3.095927	2.9534	2.134754	5.946109	1.490585	3.667508	2.265004	5.57256	2.164856	1.919928	6.784936	4.593875	3.336223	2.069091	0.94868	2.188219	2.876297	5.87721	1.202615	3.141228	3.684965	1.090944	5.974681	4.069576	3.421825	2.16633	5.414128	2.222067	2.171756	1.386397
ZBP1	2.390952	0.09938732	0.4849246	0.02960659	0.1899193	0.151303	0.4796451	1.559351	0.04067958	0.2058039	0.1333402	0.3415448	1.024704	0.07353381	0.1027031	0.1514324	0.08164519	0.3157227	0.09394632	0.02564452	0.2202441	0.1608282	0.1266861	0.04974535	0.07077824	1.435972	0.06704862	0.06514856	0.1045858	0.394681	0.6427103	0.07156171	0.02797878	0.04434711	0.04666846	0.03728212	0.04821332	0.09925398	0.1818517	0.005447388	0.1096444	0.05776627	0.3158122	0.3306323	0.04953929	0.03969613	0.03620295	0.04385344	0.03014764
MAPK8	2.432848	1.454636	2.794424	2.815721	3.373951	1.492016	2.701196	2.436111	2.295903	2.821191	0.5678063	2.309852	1.708458	1.426983	2.37859	2.249129	2.237158	2.730944	2.008852	3.274044	1.929355	2.32223	2.792988	3.630031	2.080838	1.738797	2.3993	2.293124	1.822253	3.260644	2.567738	3.021161	1.894046	1.644607	2.040391	2.941104	3.849364	2.642005	2.831408	3.282501	2.027605	2.032008	3.011819	3.359407	2.5444	4.896994	1.198976	1.642561	1.597073
IPMK	1.274422	1.197061	1.105655	1.710905	1.863749	1.192879	1.92645	2.422471	0.7202758	1.533728	0.3241722	1.000925	0.5160397	0.7961781	1.411317	0.89813	0.6902228	1.082812	0.7011676	2.7221	0.9205079	0.8383627	1.255079	1.642332	1.524331	0.5671556	1.226113	1.881195	0.9143384	4.809891	3.529038	0.673823	1.149046	1.000525	1.441793	3.444894	5.358777	1.565294	1.418744	2.311571	1.154185	2.86789	2.702905	1.359799	2.145833	3.433826	0.2432801	0.7975531	0.8003928
ITPK1	11.96818	25.23429	21.55741	10.79833	14.16426	22.76398	10.16284	6.032128	18.71838	10.47546	6.748799	9.12878	11.77165	8.47117	21.02643	17.69256	12.59245	20.46605	12.11807	22.80741	19.68264	29.91469	24.47843	9.970818	22.78531	13.45542	4.588074	5.554724	17.23443	17.48849	13.67638	7.272009	12.19523	15.60045	9.162594	10.95314	21.02399	6.941192	36.55474	14.72808	10.10575	12.34238	15.83081	19.33656	12.36361	11.62585	45.22307	15.50896	13.46189
SIRT3	4.166037	5.243606	4.044652	4.667026	4.714601	2.655529	3.741804	6.278285	7.108548	3.762747	3.76934	8.598191	4.955885	7.018194	4.881038	3.019262	7.034711	6.533199	5.02704	4.781344	5.575346	6.74817	7.552826	4.6836	4.752539	2.599787	5.27713	2.56429	3.868547	2.946055	2.395338	7.51761	2.97683	3.609419	6.244385	4.249151	5.90529	4.249927	6.390167	3.664827	3.341746	3.121066	3.88351	8.324644	3.693151	4.97798	6.352353	7.037684	6.977445
MYC	25.94117	20.7047	1.931054	0.8227044	6.443619	15.26774	21.78092	37.15524	1.491975	0.650292	8.587593	28.23738	1.878516	6.442224	7.720999	6.177188	13.45765	0.6782544	2.596217	10.53588	3.59411	27.98015	8.450157	13.00501	7.481265	2.759275	24.36313	17.40037	18.29409	20.67561	9.230314	22.87412	5.684177	63.02973	3.562913	4.467896	105.4846	49.10337	1.326216	0.8633774	37.97042	46.75597	5.306834	0.7578972	1.47665	1.314415	1.809409	28.94366	29.1987
TNFRSF1A	15.69017	28.37583	33.35824	14.33848	26.63526	20.15439	26.78914	46.22258	25.76291	22.96028	31.5845	28.35591	20.94933	30.42369	27.84921	33.29535	26.24451	22.53131	33.5271	27.84863	14.71305	42.95238	34.4064	15.8644	34.56022	32.04397	32.9144	33.71036	37.47684	44.41229	34.87614	33.53256	38.72954	52.8309	25.88561	28.96958	39.88985	38.66206	43.18594	38.95242	69.54688	41.89009	42.05843	25.50603	22.95514	24.4043	36.44819	52.92573	76.35264
TNFSF10	30.26045	66.47615	76.86006	16.62703	32.78428	11.48719	17.75614	25.43812	77.03013	128.0545	18.6049	110.1319	19.74437	90.66103	27.17212	13.98751	26.65043	26.65757	11.2443	18.40311	20.26982	36.62304	32.69464	1.345887	14.95307	51.22079	16.72164	12.90637	22.98255	40.61512	18.68718	52.78393	54.52472	26.41972	221.7224	8.966607	33.15178	31.92206	102.4048	95.4634	8.228577	54.50407	20.48068	117.7771	34.59368	41.72442	38.19306	13.38916	6.158055
TNFRSF1B	24.86377	12.98567	17.74401	8.765424	12.4942	14.9365	21.6674	15.25491	11.16191	14.29703	6.836568	16.64869	15.60831	10.07119	6.201741	15.43095	3.346082	17.65017	23.44403	6.473638	9.051856	14.71369	14.40775	5.398562	6.285363	35.55949	4.161897	20.77941	13.61129	19.13072	39.60007	12.23283	8.207768	15.47481	7.043961	5.601841	15.36156	15.33215	28.61108	24.32616	30.33605	10.18647	20.67225	35.25398	17.38733	8.269745	3.994335	9.046035	15.49001
TRAF2	13.56041	6.436419	5.652098	1.610159	5.460865	6.38396	5.778011	13.77621	2.220941	6.094857	6.655655	15.85387	6.300078	10.52489	6.303161	3.659725	4.515503	9.126558	19.88822	5.20513	3.638846	8.417029	5.195467	7.758088	5.352447	10.8353	4.575729	4.427682	3.623509	7.585206	7.739457	8.653155	3.150011	5.265506	2.853964	2.5221	11.7175	2.751828	8.995798	4.300321	3.855939	10.56383	8.5802	12.97044	5.478733	12.65655	3.385483	12.13582	6.194516
PANX1	4.242056	5.870323	3.464921	2.12176	5.129914	3.160921	6.822361	2.531327	7.774496	3.234924	3.26691	2.947871	1.083436	3.74218	4.818783	2.923957	1.894718	2.828951	3.312305	12.98709	6.611488	5.730922	5.934892	3.002672	4.507368	2.203004	15.96697	4.802459	6.246931	4.877655	5.187292	5.300723	2.889064	4.033889	9.008317	8.044273	10.18058	6.745232	4.44002	6.57659	8.977054	9.9678	3.152184	5.332564	1.498836	10.33539	7.093201	3.610786	8.253326
OTULIN	2.090546	6.580373	2.406278	2.364607	3.671665	2.034744	4.319537	3.424545	2.35527	3.445869	2.913904	6.029029	2.020756	4.617299	2.551458	2.5501	2.284463	6.969496	2.663722	4.868449	3.475837	2.58942	2.472454	3.558346	2.434278	2.721155	2.303376	1.623119	2.231219	3.187535	4.467635	2.665797	1.551929	2.602691	3.315476	3.940871	7.385112	2.568172	2.529037	4.463981	2.102169	3.989523	3.454551	3.558267	2.733861	3.832001	3.390386	2.056239	4.32009
CYLD	5.488594	4.056275	3.276304	2.571235	3.398882	2.219805	4.483237	1.844012	1.697338	1.726454	0.9515606	3.111141	1.404818	3.421005	1.641089	3.078964	1.912748	1.391935	1.935435	1.341075	2.742954	2.697045	2.475269	1.572669	2.307181	1.47083	1.762472	2.417684	1.906106	2.454019	3.496679	1.777385	2.206391	1.670262	3.423863	2.498501	2.140664	2.513133	2.276305	2.880899	2.030732	3.297252	2.087963	2.685243	2.129015	1.688156	2.341356	0.640418	1.445009
USP22	12.4526	13.75585	6.315262	18.47176	5.811163	11.92133	14.27373	11.85889	23.77007	15.02629	6.296921	37.04423	12.33857	11.15473	13.93091	20.18156	14.71646	14.24524	5.106794	8.937896	14.80977	9.157972	15.34342	42.99657	13.33511	8.407355	23.46164	11.75017	6.961454	10.90939	26.64444	18.18353	8.962899	15.93045	11.09265	17.87551	23.14436	4.462546	11.97134	12.63702	3.772115	67.02539	19.66028	12.97098	15.44299	10.60133	8.60829	10.84363	7.350971
MAP3K7	3.650077	6.400705	2.778253	2.774135	4.226612	2.752491	4.313482	6.455877	2.160093	2.346584	1.151981	1.809608	2.057327	3.649324	5.726659	5.96271	1.958494	4.554668	2.380108	7.582209	2.647972	2.333979	2.5059	5.483304	3.387797	4.001267	3.121525	4.330699	1.708295	4.442156	5.030385	2.495735	1.648894	2.412329	3.042366	5.572295	5.809621	2.693806	4.084611	4.243119	1.840489	5.820858	4.331824	4.086307	2.232258	10.93673	1.269179	2.257067	1.364101
SQSTM1	218.0777	188.5065	30.48637	26.36994	47.30261	106.8076	176.4676	86.53672	33.87385	62.96183	40.86885	45.31421	20.05869	45.82198	48.96548	58.54341	22.98944	31.73989	69.53654	116.6139	75.45988	92.90152	93.25896	21.45001	125.7278	22.84801	345.5657	23.7552	38.15939	52.54635	167.8831	29.5813	27.82079	68.51622	53.39008	167.8128	532.6878	34.74612	58.19635	42.80871	27.43506	288.3385	63.85617	103.3309	31.12962	68.30988	27.54982	94.81509	36.44189
STAT3	20.35509	15.7302	23.66946	9.108407	34.63859	19.71969	29.85397	15.15447	8.635508	26.93425	10.61252	33.46078	10.29203	9.384707	15.3824	20.9817	10.53133	11.83157	21.1713	15.78896	23.00022	24.33011	19.7398	19.30484	15.86207	14.14549	17.09792	23.41894	30.18109	28.08926	29.96571	23.49466	12.66847	18.22111	8.139026	25.71205	37.7067	21.37021	9.108049	20.3449	32.00841	39.58462	26.52218	13.49947	12.87599	10.74511	4.566054	18.79213	24.78106
DIABLO	1.343367	1.163677	0.73746	0.8275301	0.7811174	0.8223153	1.022073	1.153048	1.01835	2.299184	0.1541006	0.5852063	0.4419965	1.317888	0.8855084	1.145553	1.257243	1.099153	1.063725	1.721542	1.033775	0.8554865	1.274167	2.578824	1.302275	0.9831567	1.875152	0.8539465	0.894302	1.671295	1.237759	1.419254	0.6563995	1.065852	1.045083	0.9118094	1.464309	0.7878585	1.482517	1.514839	0.777988	1.294186	0.648813	0.6110842	1.844299	1.056593	1.147761	0.7619617	0.7407348
DNMT1	4.884748	6.485046	3.318726	3.535493	3.016226	3.709321	5.301617	5.524437	2.105768	8.464715	0.6900472	5.660292	1.181254	5.117957	4.35077	2.567583	3.273503	7.723648	2.988636	2.683691	2.513275	2.571511	3.037024	8.073725	4.866893	8.688864	1.812729	3.539633	2.753721	5.887739	7.411541	4.220695	3.092122	1.773171	2.600709	2.669435	8.301383	2.122824	7.6158	7.94688	1.714081	7.237267	8.17364	5.951953	4.462209	14.32597	1.50563	2.516425	1.045871
CFLAR	4.234148	3.957272	4.040937	2.241506	4.552716	3.09331	5.014169	3.340256	3.052081	2.284245	1.81902	12.13221	2.512541	2.545448	3.764416	3.76169	2.385352	2.744195	2.729325	2.442525	3.434563	2.122163	4.182792	2.240943	4.022284	2.797545	4.817707	3.470776	3.504778	6.057198	3.693295	7.24695	3.708642	2.881163	2.460713	3.351423	4.643812	3.203384	2.392421	3.366572	2.846799	4.429297	4.58354	3.109621	2.353254	10.18881	2.319044	1.601107	2.391348
BRAF	1.319871	2.265599	1.223151	1.198085	1.448655	1.420267	1.670509	2.286785	1.388409	1.071647	0.5315135	2.941972	1.489568	1.293655	2.149057	1.250989	2.084746	1.018097	1.573054	1.678082	1.572561	1.924361	1.719693	2.881216	2.128384	1.670512	1.846029	1.732104	1.067399	1.308743	2.408151	2.341692	0.9906861	1.068395	1.914368	2.5969	2.746815	1.560005	1.727751	2.683353	1.135522	1.776704	1.62074	1.241671	1.573541	2.375493	1.126368	0.8282897	1.283333
AXL	2.223049	2.323887	2.029496	1.153228	1.63641	2.796048	6.501944	2.457109	0.5158064	0.9920447	0.8968653	5.894835	3.191839	1.355019	2.082292	2.583836	0.8245015	0.7659144	1.188416	1.042867	1.987742	1.008375	0.9391521	3.20231	2.505099	3.444943	1.529327	6.498561	6.102544	10.58116	4.451399	6.134085	3.658866	3.522116	3.964238	2.321806	4.711125	4.867467	1.053583	0.4827211	7.352596	5.230029	1.87448	0.7530084	0.5454945	0.6148333	0.251525	1.500917	1.920662
ID1	29.28203	11.40826	6.260159	2.762544	23.55845	7.331649	34.21002	3.10392	15.25478	1.788503	21.28431	29.33073	23.39536	8.496069	7.586892	12.19997	22.08383	8.120622	4.182595	2.423185	6.070733	4.755063	7.966302	19.32388	5.565373	6.631593	1.065444	33.98477	20.24577	15.76223	16.57364	103.8674	9.542035	91.161	5.387185	2.300599	7.969091	118.8143	3.9205	3.713225	165.5001	27.29768	25.40445	1.010164	2.443064	1.472415	2.301148	157.8263	32.85722
CDKN2A	5.339576	3.184994	2.727328	0.2323545	0.8395504	1.786989	1.531521	12.96303	4.455734	5.729706	5.212631	2.01402	1.119475	5.862794	0.2659598	0.3934739	2.869383	2.460173	3.276992	3.184075	2.749872	3.024864	1.521749	0.2532172	0.4584225	18.10281	9.459678	0.8612644	1.316258	3.219707	0.240738	4.61322	0.3004245	2.366139	3.887783	1.238915	9.327001	0.1271853	13.48541	6.991809	1.095178	3.389848	7.81708	12.14671	1.700946	11.18595	3.452258	34.3603	2.042026
HSPA4	23.40617	35.54708	10.29278	21.51265	14.51751	20.91936	23.92463	28.18116	11.35109	19.65531	23.67095	20.52902	25.78696	24.16615	24.83426	21.97983	19.03226	19.97384	16.98221	37.31657	30.82604	21.72366	23.40558	30.10127	33.18895	18.28535	22.89586	15.45873	15.96747	26.13678	29.15868	23.02252	12.75267	13.30199	27.20619	19.65554	45.58267	13.73424	14.74132	26.04255	12.93708	43.38231	19.71024	17.30197	20.7545	23.88277	20.46999	25.13793	13.88187
BCL2	0.944385	0.4464565	0.8501598	0.301228	0.4777766	0.7583768	2.134688	0.5217403	0.1955819	0.4710142	0.3825855	1.793253	0.5075218	0.8889019	0.7429904	1.076489	0.302788	0.3004203	0.6024296	0.3676942	0.4847426	0.8276412	0.6314925	0.5369648	0.6488236	0.518143	0.4668856	1.478178	1.43958	0.8690804	0.7448397	2.554969	0.3669655	0.869348	1.559493	0.7563319	0.7399518	0.852764	0.3510651	0.1306023	0.9664518	0.8418375	0.626763	0.7771548	0.4279267	0.2325477	1.151979	0.2024077	0.4092302
STUB1	15.84813	15.80673	10.87055	8.952716	10.91297	10.81267	10.28544	22.95827	13.23934	16.22901	10.03302	17.3246	14.73285	22.39519	17.00876	17.14505	9.63289	17.26651	19.41036	19.99598	12.8811	21.64167	19.4317	15.13687	12.41945	28.51339	13.06572	13.85366	11.34477	9.425661	9.677841	18.83677	17.40789	17.45628	15.15709	16.97989	12.12553	8.850913	26.21535	15.09024	11.40107	20.00623	9.862546	23.28884	8.439753	19.39769	13.60276	20.29195	17.43987
FLT3	0.2402521	0.02870286	0.1329788	0.06595966	0.06670742	0.1700601	0.531374	0.0620363	0.04806075	0.02346148	0.02987719	0.1123041	0.1743888	0.3549516	0.03954728	0.3244544	0.5855444	0.019774	0.003815369	0.007406089	0.1431137	0.07559971	0.01135449	0.02486486	0.01724677	0.2122073	0.0435679	0.2639602	0.2555272	0.207687	0.2069994	0.0391583	0.05090537	0.1191084	0.2358608	0.0559056	0.02948594	0.2579792	0.02712017	0.08849222	0.3008185	0.01000967	0.02961843	0.03906244	0.03862849	0.02381019	0.01176226	0	0.06366687
HAT1	3.535083	6.440518	2.411686	1.397219	1.442341	2.389284	3.414372	6.405893	2.564058	4.62733	1.299323	2.846527	2.126616	3.846562	2.395093	1.583359	3.870604	4.599508	3.082482	3.617752	2.767923	2.821955	2.298572	3.469435	3.320606	4.763417	5.610761	3.297672	2.294445	8.448041	5.276283	2.860233	1.971052	2.344009	3.510598	2.890127	8.452398	2.445105	5.021451	5.455001	2.695969	4.273382	5.139322	7.403911	1.516254	10.79715	2.471178	4.274689	1.949857
SIRT2	5.337104	7.058174	7.514385	9.612143	8.313278	6.360151	8.470579	9.130218	4.868656	8.55674	4.923253	4.813526	11.71127	5.286504	7.524882	7.307458	5.869086	9.113927	6.322773	9.788914	6.639137	13.43758	6.748898	6.440047	7.368083	7.669773	7.518415	5.77739	7.705473	8.865134	9.932425	9.521281	9.514755	5.545669	5.35413	8.412848	6.317302	7.058786	3.355202	5.295885	6.051545	5.648574	9.087181	5.443778	14.43124	6.708902	10.21771	5.864764	7.572736
SIRT1	2.239492	3.200127	3.075102	3.330372	3.980791	1.908654	3.357206	2.546452	4.313047	2.521418	0.5733782	3.528545	1.195259	1.815269	3.948391	3.096317	3.04545	3.157866	2.688271	4.785093	3.523312	3.604765	4.342553	3.994725	2.490273	0.9981632	3.414152	3.427202	2.663092	2.89298	4.072123	2.970189	2.120012	2.594821	3.698135	4.659424	2.53294	4.786512	3.066157	10.68777	2.112447	2.382921	5.289713	7.575866	2.456377	13.64671	0.8384312	0.7433606	2.71222
PLK1	3.204745	7.327197	0.4445485	2.334078	0.4196513	0.8868861	1.138385	7.547847	1.003623	8.552277	0.2036181	3.602573	0.6856667	1.747493	2.043007	1.027065	1.861036	3.390675	1.416797	1.789229	0.8942546	0.2642178	1.850241	9.64608	1.753049	7.154796	1.018292	0.2306325	0.31352	4.319401	4.401013	6.487859	0.7783656	0.2450675	1.748743	1.605436	11.9154	0.3885298	2.609941	3.742247	0.1590855	3.528948	6.355091	3.189296	1.552557	10.08989	0.894112	7.514634	0.3123741
MPG	17.60596	17.24868	12.11712	10.43243	11.39142	9.900217	9.198461	29.18976	9.867877	14.65113	11.50576	14.10016	16.23561	19.04015	11.20197	14.3969	8.491877	6.523256	13.55621	12.93458	12.52033	19.85372	10.81786	26.02445	10.94005	27.64576	20.48169	14.16643	9.678949	13.4026	12.38485	20.03876	14.67641	15.2582	16.06364	11.32927	6.626263	9.060405	28.81178	11.69039	15.08429	11.96775	9.799975	21.18107	7.383143	10.5525	34.44373	22.04096	19.59595
BACH2	0.1860597	0.8782971	0.380864	0.4929051	0.6492222	0.1874625	0.5298349	0.03295639	0.05514905	0.005982606	0.06856733	0.1068213	0.1347534	0.04641619	0.4348913	0.2690014	0.02004188	0.07983656	0.1102628	1.043413	0.254349	0.1852171	0.2316288	0.338158	0.092844	0.06100887	0.0694355	0.2243635	0.293445	0.1123384	0.8349783	0.06864857	0.1607136	0.2531024	0.06300777	1.14838	0.3336478	0.841053	0.01646562	0.7326183	0.464284	0.146765	1.483548	0.3560064	0.2489898	0.5110201	0.0799824	0.00440384	0.40379
GATA3	1.14675	0.3547373	0.8796427	0.3092108	0.3837881	0.6930388	1.28688	0.693999	0.1413264	0.2819604	0.4201819	0.2803271	0.6182023	0.2181779	0.3728924	0.680031	0.1909247	2.294278	0.1121939	0.07101581	0.338222	0.1705679	0.1379101	0.5849364	0.2499023	0.4309035	0.08355313	0.9423869	0.3544984	0.7644056	1.680768	1.852381	1.62243	2.200715	1.65853	1.543881	0.8482079	1.653488	0.183274	0.1086128	0.6275054	0.3583296	0.5247356	0.7713234	0.444483	0.2333857	0.01503819	0.1523528	0.08766032
MYCN	0.07680312	0.4129043	0.3881373	2.591796	0.1705987	0.9258926	0.1633348	1.446053	0.01536393	0	0.03820422	0.2820798	0.2280605	0.1854797	1.461773	0.6206237	4.491188	0.5215069	0.1036733	0.0947023	0.5614794	0.07108089	1.234122	0.2305131	0.4594499	0.1396661	0.2437341	0.4855949	0.04345012	0.1056249	0.1625301	0.05476632	1.627328	0.04298931	0.9586484	2.466301	0.08247733	0.03255397	0.06811907	0.03394673	0	0.0959959	2.955473	0.006937427	0.190375	0.03805787	16.37535	1.424387	0.06262414
ALK	0.03843849	0.03731193	0.003468845	0.003297824	0.05202929	0.0127539	0.08583322	0.003101666	0.005767013	0.005630485	0	0.00641707	0.00475583	0.008190797	0.01779542	0.01276481	0.004715567	0.005931914	0.002289112	0.01555204	0.01561165	0.002668097	0.02724946	0.01193456	0.02069513	0.01123396	0.00653487	0.008964257	0.009785678	0.009439864	0.01960953	0.002936731	0.002181554	0.02996778	0.0060647	0.008944466	0.002211339	0.00407316	0.02324474	0	0.004749537	0.01801654	0.005077201	0.005208075	0.01931332	0.02380905	0	0.01243392	0
ATRX	1.072952	2.384164	2.01477	1.143026	1.614253	1.516793	2.432696	1.344643	1.594044	2.147088	0.4876491	3.787834	0.7108922	1.666717	1.936231	1.36721	1.224525	0.9028716	0.9524203	2.04188	1.281303	0.9529031	0.6689557	2.282029	1.512864	1.020068	2.29826	2.297384	1.269373	3.237525	3.127716	3.227709	1.748691	0.8392299	2.015268	4.565649	2.847848	1.720625	1.476908	2.549627	0.6823136	3.685782	3.081884	1.708517	1.041679	3.119909	0.7173623	0.310897	0.5973763
TERT	0.07215545	0.2586118	0.09376702	0.3466716	0.01202063	0.1436471	0.105881	1.006101	0.6019058	1.21759	0.1345962	0.06263872	0.1214138	0.282909	0.08462592	0.004792333	0.1947419	1.042254	0.1100043	0.7907339	0.03907422	0.1522572	0	0.1792252	0.3004261	9.132519	0.05888179	0.004487307	0.03428945	0.06237509	0.1930498	0.004410187	0.01638056	0.07615995	0.01821512	0.0470127	0.2756298	0.006116799	2.492388	1.498946	0.007132537	0.1533175	12.41285	1.251382	0	5.971057	0.01589663	2.030627	0.02206293
SLC39A7	74.27821	77.83516	53.39149	62.82022	83.84521	38.99208	46.53307	148.7897	62.15043	73.89048	47.35391	67.81137	79.7707	60.01169	80.2079	60.43149	77.33745	98.71697	59.93632	79.15932	54.66154	74.67009	88.04784	123.0559	53.76968	80.64756	57.30534	34.08066	48.82323	65.78215	85.50442	58.43904	47.1217	36.89102	28.17477	137.6162	50.12502	26.32468	37.42014	51.03649	34.3935	61.582	39.71671	89.43744	90.53012	71.57528	42.33362	127.9246	57.23943
SPATA2	2.282865	3.079899	1.666891	2.098671	3.24217	2.16884	3.886683	4.05342	2.846133	2.454261	1.891534	6.427656	2.447463	2.041104	3.79896	2.357199	2.422916	6.047629	1.876675	3.960247	3.581988	3.530123	4.042183	2.494504	3.370886	5.246302	1.708022	1.401915	1.832215	3.944618	4.527571	4.572077	3.116587	2.660795	1.414477	3.52488	4.254067	2.397012	3.581143	2.34097	2.236042	5.537697	4.516849	3.525688	3.95369	4.062332	2.698005	2.41721	3.963987
RNF31	2.28197	3.190847	2.606354	2.280545	2.299902	2.613082	2.397113	1.078922	3.578826	2.428636	0.1596265	6.67872	0.7279035	1.219452	2.455437	2.104687	2.703249	4.403359	3.863515	4.170192	3.287292	2.394507	3.521369	2.47012	2.462006	2.355077	2.645969	1.46765	1.715601	2.692616	1.882656	2.034925	1.918394	1.529975	2.061802	2.075272	2.886111	0.9946343	3.790593	3.194302	0.7665917	2.945535	2.571465	2.474701	1.778975	6.536178	1.261767	0.7655548	0.8953637
IDH1	36.31947	138.0447	62.64396	34.34162	72.84683	30.73095	51.39845	83.40706	80.31376	73.99761	20.40894	31.10804	11.36157	88.51738	48.39203	53.13637	37.32048	70.34652	62.17171	89.86776	82.68363	61.76182	76.2315	33.90437	36.30781	66.37669	250.9668	57.56845	87.65346	86.41417	107.9557	56.01849	82.49643	26.06313	58.92141	100.2312	126.8011	55.4715	57.50736	257.7412	27.62362	56.90316	41.75185	38.87065	39.76412	119.401	96.14427	32.5753	45.75039
IDH2	42.71276	129.8393	99.756	197.9864	152.5307	107.9284	85.61108	56.04406	38.66284	110.5657	79.23624	114.8673	221.376	81.29389	86.76842	144.4102	150.3558	90.78846	72.28059	173.3347	134.8199	114.7244	65.48166	164.3141	65.84109	101.6271	77.46349	106.7175	90.85556	59.51199	80.46715	278.0662	165.2569	63.92465	63.17031	67.08182	53.98379	95.23592	75.16657	98.46813	108.8685	30.55694	30.09223	191.1091	211.5293	81.74209	41.58309	39.0988	174.3845
KLF9	4.85713	6.605044	25.09151	3.317536	18.56008	16.97728	41.21034	4.217055	36.86376	16.67942	4.687034	12.812	2.306126	14.14802	5.546138	11.48176	8.903223	1.517667	20.75888	8.264439	40.7646	24.02416	23.96755	13.94026	10.84834	8.818178	46.4727	31.79258	36.20015	18.15043	14.11137	10.59373	16.69469	19.42581	19.93573	15.89315	24.48197	44.03046	27.11386	20.95441	17.81384	11.6444	42.57764	51.44326	18.41463	28.92342	15.99919	1.523974	26.78802
HDAC9	1.215337	0.1454325	0.1028891	0.04347398	0.1005741	0.0932595	0.2626713	0.07922068	0.03207278	0.01623662	0.02363045	0.1520045	0.07640869	0.05061384	0.07697495	0.1104296	0.0718766	0.04154279	0.04526474	0.04850841	0.04716308	0.03077595	0.06454724	0.06883133	0.07246678	0.08175975	0.06999422	0.2351139	0.2324704	0.157886	0.1220718	0.1984083	0.05571979	0.06172718	0.1190902	0.1658131	0.1867502	0.1761865	0.03830334	0.01487292	0.08609061	0.2041061	0.08366353	0.03110979	0.05808067	0.5688815	0.007267967	0.01792784	0.0314721
HSP90AA1	184.6353	247.7051	78.66736	154.143	93.81973	239.834	97.07797	145.1956	100.7688	97.67671	56.27182	94.7216	83.33568	78.55744	165.198	163.9927	165.8427	272.4124	74.14597	171.6116	90.86037	183.1234	173.4881	227.9538	306.0387	132.0205	149.805	141.2364	140.4512	211.5011	336.0888	111.7137	62.89048	131.7689	118.7142	123.3947	470.3006	81.09803	93.84252	119.4809	68.68952	139.5104	105.0791	87.41824	84.34078	68.7758	196.1803	207.81	55.64467
LEF1	5.533556	0.5826621	0.4395656	0.08528453	0.5847843	1.612027	2.084951	0.6416937	0.04101346	0.5460342	0.625816	0.8878371	0.2951755	0.111206	1.146677	1.29155	3.7926	0.107383	0.1183967	2.464843	0.9285802	0.1276486	1.202384	1.130386	2.171994	0.5665137	1.402677	3.763264	0.5145674	1.274321	1.014238	0.6607333	1.015503	0.217594	0.3555001	1.677008	0.2716387	0.3397066	0.08716367	0.01922234	0.5711458	2.690705	0.177256	0.259269	0.1048863	0.1046728	0	1.024946	1.162612
BNIP3	15.21844	19.08312	21.64986	21.12487	23.03287	17.4239	19.32084	47.69467	28.25273	51.99909	25.84654	4.712624	17.80662	17.44826	14.39217	22.78775	15.41685	33.84958	24.36691	34.39876	29.0142	32.83889	42.25937	23.25991	21.77383	15.79327	47.4119	21.92279	24.12758	12.67701	32.5725	16.09862	16.97892	26.74719	31.25355	75.66814	12.45738	24.70794	12.24368	63.67297	16.77096	11.98146	12.97218	33.56247	23.90614	18.4964	13.27692	21.00117	21.54094
CD40	48.40734	10.62898	7.917016	0.949883	10.10056	6.454945	8.459577	15.18751	12.0706	9.01239	3.284732	23.49139	3.861636	19.87364	2.400117	3.020137	1.080124	1.749269	1.54474	12.48167	4.932067	2.810516	10.87613	1.83336	4.125311	22.98927	1.218987	6.819769	10.76437	4.345213	14.9722	1.425906	11.96876	3.642395	3.687763	1.864753	1.935082	5.6258	18.36414	9.862925	5.967193	13.1052	11.12122	15.27958	12.15886	9.195979	12.27337	3.214718	5.223106
BCL2L11	4.992541	5.014309	5.894131	1.04723	4.887843	3.336289	8.0429	2.974195	3.041201	4.355614	1.57517	9.433791	1.495368	1.743951	8.090458	1.591492	4.3082	2.106027	3.865739	3.705668	3.04223	3.272364	2.80517	1.428956	3.763509	3.485492	2.816774	2.588398	3.559145	7.819434	6.075051	51.08924	2.998159	2.810495	3.653865	3.30596	15.032	3.825188	7.357209	2.885498	2.180744	6.393347	8.957373	9.209955	1.642834	8.638922	3.666371	1.961262	5.473002
EGFR	3.383547	6.025097	17.53963	31.02335	7.964972	10.21139	9.327244	4.014491	12.22965	8.446927	2.034396	16.18395	8.309894	5.710278	9.11312	10.92843	4.426201	21.8814	14.71851	4.046005	11.45852	9.958979	10.56613	19.35651	12.26942	6.394856	4.648455	10.14176	6.8178	22.51854	13.49555	20.72653	10.97466	5.363157	8.698295	6.843249	12.27053	7.50156	9.155005	16.97961	6.035562	17.06836	12.23996	7.316016	13.48922	11.11926	4.806623	1.752301	5.291316
DDX58	7.697403	3.533082	3.203928	2.084913	1.555121	3.391792	5.794527	15.08461	2.346452	2.389532	1.535756	9.176625	1.704036	3.508717	2.158456	1.707511	2.515641	1.922335	4.724348	4.51804	7.769065	7.401498	4.399048	2.366168	3.262671	5.31324	7.097269	3.697293	2.379058	4.377509	2.737609	9.853684	1.361827	2.143848	3.85669	4.347904	5.821006	3.603176	4.171753	2.320008	2.443001	8.607213	2.033444	6.286607	3.899833	3.666387	4.068174	1.02963	3.05083
TARDBP	17.76078	19.54521	12.00519	9.613392	16.11789	12.49478	12.11077	21.97177	13.29162	12.50764	11.06892	16.85611	9.557345	12.31247	11.18572	9.892872	10.97059	12.60829	10.35832	12.13609	11.26883	13.09686	14.69749	15.76319	12.00412	17.74	12.88628	10.61771	10.13436	15.23669	15.70575	12.69531	8.922567	12.29737	8.270527	14.39776	15.87187	11.04338	13.67145	15.70608	9.913472	15.29847	20.87303	21.19401	12.35594	25.45124	12.80796	14.91784	9.776612
APP	19.77886	94.33212	64.42098	31.43502	102.5275	57.36642	77.24772	39.30457	76.07074	38.73081	13.31911	169.5092	12.22968	70.07879	67.40477	47.2234	11.05482	45.00026	58.77938	53.8741	25.62428	37.2804	26.45283	54.3098	150.3901	14.50785	16.21638	103.2129	120.3247	87.95887	155.4035	268.7947	65.432	46.85384	89.62561	38.83534	81.51116	92.80806	70.74424	90.24068	60.06663	176.1441	53.90442	128.499	88.69651	41.54591	42.30476	27.35803	13.09634
TNFRSF21	26.78145	11.38409	2.140398	2.098462	3.102346	3.811836	10.52148	8.899336	1.273257	0.8848366	2.958718	76.10389	2.393462	2.669147	12.87909	3.919705	8.583524	6.462536	1.845028	7.342767	1.911535	0.5196161	1.950671	11.67315	6.943478	3.949652	15.91476	10.42296	3.302088	11.62033	28.01851	18.94741	15.45905	4.093837	3.488757	5.2819	23.63523	7.319932	1.317746	16.63803	10.93491	27.55469	6.343939	0.7130093	4.621557	2.047559	0.768828	8.055771	1.767725
[truncated: 319 more columns]
