# Supplementary material for: Construction of a Necroptosis-Related miRNA Signature for Predicting the Prognosis of Patients With Hepatocellular Carcinoma
Source: Front Genet. 2022 Apr 12;13:825261. doi: 10.3389/fgene.2022.825261 (PMC9039163; doi:10.3389/fgene.2022.825261)
Supplement: Supplementary file 3 [file DataSheet1.ZIP › raw data/1-/net.network.txt]

m6A	lncRNA	cor	pvalue	Regulation
BCL2L11	hsa-let-7c-5p	0.173276713525689	0.000843838552220282	postive
BACH2	hsa-miR-15a-5p	-0.151373163192214	0.00360559524660533	negative
BACH2	hsa-miR-19a-3p	-0.181897095606962	0.000453497534524339	negative
BACH2	hsa-miR-19b-3p	-0.178248780963533	0.000591849451983352	negative
TNF	hsa-miR-22-3p	0.160314941844865	0.00203629168457734	postive
IPMK	hsa-miR-96-5p	-0.152681945116835	0.0033224188196538	negative
TNFSF10	hsa-miR-96-5p	-0.186965180430789	0.00031063954344524	negative
BCL2L11	hsa-miR-96-5p	-0.166486031441195	0.00134927130616102	negative
DDX58	hsa-miR-96-5p	-0.154417601124183	0.00297800709790191	negative
BCL2L11	hsa-miR-99a-5p	0.157301452865933	0.00247681224980483	postive
APP	hsa-miR-129-5p	-0.154295145356838	0.00300119865420836	negative
TNFSF10	hsa-miR-148a-3p	0.158449135070445	0.00229970729116115	postive
TLR3	hsa-miR-139-5p	0.158810403385893	0.00224639672739448	postive
BACH2	hsa-miR-10b-5p	-0.200419835152155	0.000108395986775795	negative
IDH1	hsa-miR-34a-5p	-0.154857826867318	0.00289597264908033	negative
TNFSF10	hsa-miR-182-5p	-0.151079732356884	0.00367201032124742	negative
APP	hsa-miR-182-5p	-0.150544597001718	0.00379599151777492	negative
TNFSF10	hsa-miR-183-5p	-0.15821613546929	0.00233469940796114	negative
BCL2L11	hsa-miR-183-5p	-0.1546425926209	0.00293582059151669	negative
DDX58	hsa-miR-183-5p	-0.15025908429708	0.00386367820267751	negative
APP	hsa-miR-183-5p	-0.159414100604126	0.00215982328806607	negative
MAPK8	hsa-miR-210-3p	-0.158168734892387	0.00234187724298988	negative
ITPK1	hsa-miR-210-3p	0.195193588190373	0.000164541057821751	postive
TNFRSF1A	hsa-miR-210-3p	0.160929862194779	0.00195571310863722	postive
TNFSF10	hsa-miR-200b-3p	-0.159545157043454	0.00214143624073437	negative
DDX58	hsa-miR-125b-5p	0.169803946904903	0.00107508945214433	postive
MAP3K7	hsa-miR-141-3p	-0.169695898872981	0.00108314242913825	negative
TNF	hsa-miR-153-3p	0.229523855384804	8.68482676927721e-06	postive
CFLAR	hsa-miR-153-3p	0.17792852874454	0.000605698514637336	postive
TNFRSF21	hsa-miR-153-3p	0.180235130108338	0.000512302400881196	postive
TERT	hsa-miR-9-3p	0.153213171780696	0.00321335226637454	postive
TLR3	hsa-miR-126-3p	0.192947431403319	0.000196221867170786	postive
CASP8	hsa-miR-188-5p	-0.165379962653463	0.00145408254209718	negative
TRIM11	hsa-miR-195-5p	-0.1559442008298	0.00270224691764242	negative
OTULIN	hsa-miR-320a-3p	0.163933597068954	0.00160241650463073	postive
TNFSF10	hsa-miR-200a-3p	-0.165212902622927	0.00147054744573563	negative
DDX58	hsa-miR-30e-3p	0.1709211747665	0.000994994767571101	postive
MLKL	hsa-miR-326	0.158005753837362	0.00236671117409468	postive
MYC	hsa-miR-151a-3p	-0.178106510115386	0.000597965205676266	negative
DDX58	hsa-miR-338-3p	-0.17630844214118	0.000680476895496288	negative
HSPA4	hsa-miR-133b	-0.157116513070091	0.00250648682900772	negative
MLKL	hsa-miR-196b-5p	-0.161481102413763	0.00188596845564518	negative
AXL	hsa-miR-196b-5p	-0.155653308469877	0.00275292908574297	negative
DDX58	hsa-miR-196b-5p	-0.165299423692322	0.00146199896510888	negative
TNFRSF21	hsa-miR-196b-5p	-0.158858859998572	0.00223933264484286	negative
TNFSF10	hsa-miR-429	-0.164693220548901	0.00152286575942736	negative
MLKL	hsa-miR-329-3p	0.171204992715894	0.000975543330592927	postive
SIRT1	hsa-miR-452-5p	-0.152068475341374	0.00345254113375141	negative
SIRT1	hsa-miR-452-3p	-0.164170194107188	0.0015772398083558	negative
BACH2	hsa-miR-500a-3p	-0.172101364667926	0.00091638981212263	negative
FADD	hsa-miR-505-3p	0.17262111044375	0.000883625039408892	postive
CYLD	hsa-miR-505-3p	0.166229915929336	0.00137290383994709	postive
BCL2	hsa-miR-505-3p	0.15268284818156	0.00332223059573714	postive
HSP90AA1	hsa-miR-539-5p	-0.152642829686633	0.00333058085675407	negative
MPG	hsa-miR-92b-3p	0.150557585577451	0.00379293798423819	postive
STUB1	hsa-miR-550a-3p	0.15142934117823	0.00359300472937564	postive
SIRT1	hsa-miR-592	0.150045294069752	0.00391507448238242	postive
OTULIN	hsa-miR-651-5p	0.175901861378972	0.000700540441052973	postive
BACH2	hsa-miR-660-5p	-0.169369696343704	0.00110779308271069	negative
BACH2	hsa-miR-454-3p	-0.170682733678305	0.00101161204295825	negative
DNMT1	hsa-miR-26a-1-3p	-0.154563530661276	0.00295058262528414	negative
SLC39A7	hsa-miR-26b-3p	-0.157650728402077	0.00242164075424754	negative
ITPK1	hsa-miR-28-3p	0.164934456046647	0.00149837092948539	postive
SLC39A7	hsa-miR-101-5p	-0.153708442587125	0.0031146053604934	negative
SIRT2	hsa-miR-29b-1-5p	-0.152399968984978	0.00338166577140781	negative
DDX58	hsa-miR-30c-2-3p	0.154750796122052	0.00291572619144181	postive
TLR3	hsa-miR-139-3p	0.153582571006313	0.00313943696566905	postive
TNFSF10	hsa-miR-183-3p	-0.152624821560563	0.00333434463982	negative
TNFSF10	hsa-miR-219a-1-3p	0.179571185688302	0.000537714618754243	postive
APP	hsa-miR-219a-1-3p	0.152564380797195	0.00334700526229754	postive
TNFSF10	hsa-miR-200b-5p	-0.177720923351949	0.000614836072060747	negative
USP22	hsa-miR-141-5p	-0.175248467102954	0.000733933569433989	negative
MAP3K7	hsa-miR-141-5p	-0.175072559169577	0.000743172014768567	negative
ATRX	hsa-miR-125b-2-3p	0.158927164583812	0.00222940951690824	postive
BCL2L11	hsa-miR-125b-2-3p	0.168348772178331	0.00118832024197093	postive
FADD	hsa-miR-150-3p	-0.151578633858279	0.00355973881673576	negative
TNF	hsa-miR-185-3p	-0.188762726648132	0.00027098313638335	negative
MYC	hsa-miR-151a-5p	-0.154819444586238	0.00290304243044963	negative
TNFRSF1B	hsa-miR-338-5p	-0.152090178333327	0.00344786003111752	negative
TNFSF10	hsa-miR-193b-5p	0.184359209199223	0.000377819456435031	postive
FADD	hsa-miR-505-5p	0.168333443898401	0.0011895693151948	postive
TLR3	hsa-miR-505-5p	0.157644935488289	0.0024225465917119	postive
OTULIN	hsa-miR-628-5p	0.16583770915971	0.00140983164892481	postive
FAS	hsa-miR-450b-5p	0.151168218539197	0.00365186665039453	postive
CFLAR	hsa-miR-874-3p	0.156283965381729	0.00264412570100468	postive
MLKL	hsa-miR-543	0.151201205236891	0.00364438294933744	postive
ITPK1	hsa-miR-942-5p	0.184443847311445	0.000375440061903241	postive
OTULIN	hsa-miR-320c	0.178697766751096	0.000572927211087871	postive
MLKL	hsa-miR-1296-5p	0.178038568522469	0.000600906410430019	postive
ITPK1	hsa-miR-1249-3p	0.157002515313678	0.00252493936959908	postive
GATA3	hsa-miR-548o-3p	-0.150438514373461	0.00382101429271987	negative
TNFRSF21	hsa-miR-548o-3p	-0.163546863802773	0.00164436385490792	negative
ITPK1	hsa-miR-1976	0.163168964486788	0.00168632282834245	postive
STUB1	hsa-miR-3130-5p	-0.153953012289621	0.00306686654843972	negative
HSPA4	hsa-miR-3193	-0.150872159251959	0.00371965926297786	negative
TNF	hsa-miR-3613-3p	0.151745411907776	0.00352290692013034	postive
ITPK1	hsa-miR-3615	0.151091364634451	0.00366935652921767	postive
TNFRSF1A	hsa-miR-3615	0.157538506133301	0.00243924399795822	postive
BRAF	hsa-miR-3684	-0.150679637214717	0.00376435280608062	negative
STUB1	hsa-miR-3922-3p	0.151434344188996	0.00359188539645509	postive
MPG	hsa-miR-3922-3p	0.151646452194775	0.00354471967349481	postive
MYC	hsa-miR-3942-5p	-0.175976862131216	0.000696798682226205	negative
IPMK	hsa-miR-4521	0.161913510597222	0.00183285941099183	postive
MAPK8	hsa-miR-3677-5p	-0.186126861438913	0.000330928033797114	negative
IPMK	hsa-miR-3677-5p	-0.155570228696896	0.00276756200157038	negative
BRAF	hsa-miR-3677-5p	-0.159458462593665	0.00215358328267176	negative
TNF	hsa-miR-664b-5p	0.161726715200183	0.00185563172112049	postive
ITPK1	hsa-miR-664b-5p	-0.151292376684945	0.00362377104583861	negative
CFLAR	hsa-miR-664b-5p	0.160873756480668	0.00196294241890886	postive
TNF	hsa-miR-664b-3p	0.173008757450713	0.00085989567358389	postive
TNF	hsa-miR-652-5p	0.197620573075448	0.000135731244080474	postive
MLKL	hsa-miR-758-5p	0.152267628144653	0.00340980130668608	postive
MAPK8	hsa-miR-210-5p	-0.197519295557992	0.000136832194984421	negative
TARDBP	hsa-miR-210-5p	-0.165821641190031	0.00141136378085478	negative
TNF	hsa-miR-153-5p	0.152162890698754	0.0034322186504645	postive
APP	hsa-miR-6815-3p	0.182271425479247	0.000441148773348981	postive
ITPK1	hsa-miR-6820-3p	0.150056159636875	0.00391244750084737	postive
OTULIN	hsa-miR-6854-5p	0.150388438574191	0.00383287795293154	postive
IDH1	hsa-miR-7705	-0.206220236738544	6.73519940155798e-05	negative
BNIP3	hsa-miR-7705	-0.160796058415578	0.0019729942849981	negative
DIABLO	hsa-miR-581	0.15985938840412	0.0020979307545323	postive
BCL2	hsa-miR-628-3p	0.154537320628524	0.00295549129245094	postive
BACH2	hsa-miR-33b-5p	0.192221246079976	0.000207629076470897	postive
BNIP3	hsa-miR-33b-5p	-0.152925092956537	0.0032720878961033	negative
DNMT1	hsa-miR-99a-3p	0.152042540790056	0.00345814249321145	postive
CFLAR	hsa-miR-99a-3p	0.159247114565308	0.00218346002570526	postive
ATRX	hsa-miR-99a-3p	0.200324797722282	0.000109232301403576	postive
RNF31	hsa-miR-99a-3p	0.197321274688282	0.000139009054279556	postive
BCL2L11	hsa-miR-99a-3p	0.163101095024095	0.00169396161117207	postive
DDX58	hsa-miR-99a-3p	0.196766684590406	0.00014527987364549	postive
AXL	hsa-miR-100-3p	0.169753548697034	0.00107883881576334	postive
BCL2	hsa-miR-100-3p	0.15013447401663	0.00389356044762555	postive
ITPK1	hsa-miR-155-3p	0.160249619669914	0.00204502732482736	postive
CYLD	hsa-miR-30c-1-3p	0.150483907966454	0.00381028863700269	postive
ID1	hsa-miR-486-3p	0.153838770190556	0.00308908272148338	postive
MLKL	hsa-miR-411-3p	0.155425063951644	0.00279329991962455	postive
DDX58	hsa-miR-1224-5p	-0.16275112940254	0.00173385615767459	negative
TNFRSF1B	hsa-miR-1298-5p	-0.170196986400937	0.00104625862342082	negative
APP	hsa-miR-1304-5p	0.151584064101508	0.0035585341075409	postive
RIPK1	hsa-miR-1258	0.155934992456592	0.00270383818961139	postive
CASP8	hsa-miR-1258	0.163853413305848	0.00161103223258128	postive
CYLD	hsa-miR-1258	0.170982894859091	0.000990734609569359	postive
BCL2	hsa-miR-1258	0.163721587917562	0.00162528918056612	postive
ATRX	hsa-miR-1258	0.157219730023126	0.00248988541756788	postive
RNF31	hsa-miR-1258	0.170838850627962	0.00100070338645697	postive
BCL2L11	hsa-miR-1258	0.170695428397565	0.00101072092296807	postive
DDX58	hsa-miR-1258	0.176471854819448	0.000672563888439962	postive
STUB1	hsa-miR-1276	0.150926364566454	0.00370716258956597	postive
RIPK3	hsa-miR-1292-5p	0.158585538518058	0.00227944476578133	postive
MLKL	hsa-miR-1197	0.169481031376388	0.00109932216964529	postive
RIPK3	hsa-miR-1197	0.154715140957892	0.00292233383599649	postive
KLF9	hsa-miR-2114-5p	-0.158400302239435	0.00230700118127499	negative
BCL2	hsa-miR-2277-3p	-0.160920543637328	0.00195691213127099	negative
TERT	hsa-miR-3117-3p	0.170416937205428	0.00103043705921159	postive
ITPK1	hsa-miR-548s	0.157517553045118	0.00244254360178145	postive
STUB1	hsa-miR-548s	0.241050189696814	2.90301561733007e-06	postive
MPG	hsa-miR-548s	0.184219873933098	0.000381767126383361	postive
MAPK8	hsa-miR-3680-3p	-0.155962308148368	0.00269912033031801	negative
DDX58	hsa-miR-676-5p	-0.16095464883816	0.00195252706973249	negative
OTULIN	hsa-miR-3944-3p	0.165143358050756	0.00147745183688619	postive
USP22	hsa-miR-3157-3p	-0.159703422156063	0.00211942242846937	negative
KLF9	hsa-miR-4677-5p	0.166747972286687	0.0013254883324734	postive
DDX58	hsa-miR-4742-3p	-0.165700799777475	0.00142293546905968	negative
SIRT2	hsa-miR-4786-5p	0.187919452576476	0.000288958732863804	postive
IPMK	hsa-miR-4788	0.158817891999164	0.0022453036986129	postive
MPG	hsa-miR-4999-5p	-0.153596488550585	0.00313668253959855	negative
TERT	hsa-miR-5003-3p	0.182012851059319	0.000449644985942236	postive
TNFSF10	hsa-miR-5706	0.154224754057936	0.00301460401724188	postive
MLKL	hsa-miR-376a-2-5p	0.155186142151791	0.00283613548718818	postive
MLKL	hsa-miR-6514-5p	0.176212653133246	0.000685155309336315	postive
MAP3K7	hsa-miR-6514-5p	0.155141816083989	0.00284414795447479	postive
SPATA2	hsa-miR-6716-3p	-0.154269089579462	0.00300615440672053	negative
KLF9	hsa-miR-6718-5p	0.191348314142422	0.00022216208679704	postive
TNFRSF1A	hsa-miR-579-5p	0.157898518544886	0.0023831816714867	postive
DDX58	hsa-miR-7706	-0.157594410931169	0.00243046021628781	negative
SIRT1	hsa-miR-509-3-5p	0.159697897965424	0.00212018731899783	postive
FADD	hsa-miR-653-3p	0.1631525060467	0.00168817233996118	postive
RIPK3	hsa-miR-653-3p	0.155993154589318	0.00269380166110839	postive
MPG	hsa-miR-6874-3p	0.150703157193125	0.00375886675597187	postive
BACH2	hsa-miR-3161	0.151224705858108	0.00363905983208803	postive
TLR3	hsa-miR-1295b-5p	0.150211044165374	0.003875173832044	postive
MAPK8	hsa-miR-5589-5p	0.155752754039832	0.00273550621438865	postive
SIRT1	hsa-miR-5589-5p	0.163464492391549	0.00165342732844322	postive
BCL2L11	hsa-miR-5589-5p	0.183408432916376	0.000405530284312716	postive
DDX58	hsa-miR-5589-5p	0.157954107723886	0.00237463061063632	postive
TERT	hsa-miR-3660	0.200166506209515	0.000110638713981252	postive
BCL2L11	hsa-miR-5589-3p	0.179198353856569	0.000552492542462311	postive
DDX58	hsa-miR-5589-3p	0.172890610387351	0.000867064814107455	postive
STUB1	hsa-miR-4699-3p	0.175983538427542	0.000696466502513859	postive
BCL2	hsa-miR-4524a-3p	0.15643607817471	0.00261847548213603	postive
TERT	hsa-miR-548x-3p	0.162838227185009	0.00172384776407644	postive
