# Supplementary material for: Construction of a Necroptosis-Related miRNA Signature for Predicting the Prognosis of Patients With Hepatocellular Carcinoma
Source: Front Genet. 2022 Apr 12;13:825261. doi: 10.3389/fgene.2022.825261 (PMC9039163; doi:10.3389/fgene.2022.825261)
Supplement: Supplementary file 3 [file DataSheet1.ZIP › raw data/1-/net.node.txt]

Node	Type
hsa-let-7c-5p	lncRNA
hsa-miR-15a-5p	lncRNA
hsa-miR-19a-3p	lncRNA
hsa-miR-19b-3p	lncRNA
hsa-miR-22-3p	lncRNA
hsa-miR-96-5p	lncRNA
hsa-miR-99a-5p	lncRNA
hsa-miR-129-5p	lncRNA
hsa-miR-148a-3p	lncRNA
hsa-miR-139-5p	lncRNA
hsa-miR-10b-5p	lncRNA
hsa-miR-34a-5p	lncRNA
hsa-miR-182-5p	lncRNA
hsa-miR-183-5p	lncRNA
hsa-miR-210-3p	lncRNA
hsa-miR-200b-3p	lncRNA
hsa-miR-125b-5p	lncRNA
hsa-miR-141-3p	lncRNA
hsa-miR-153-3p	lncRNA
hsa-miR-9-3p	lncRNA
hsa-miR-126-3p	lncRNA
hsa-miR-188-5p	lncRNA
hsa-miR-195-5p	lncRNA
hsa-miR-320a-3p	lncRNA
hsa-miR-200a-3p	lncRNA
hsa-miR-30e-3p	lncRNA
hsa-miR-326	lncRNA
hsa-miR-151a-3p	lncRNA
hsa-miR-338-3p	lncRNA
hsa-miR-133b	lncRNA
hsa-miR-196b-5p	lncRNA
hsa-miR-429	lncRNA
hsa-miR-329-3p	lncRNA
hsa-miR-452-5p	lncRNA
hsa-miR-452-3p	lncRNA
hsa-miR-500a-3p	lncRNA
hsa-miR-505-3p	lncRNA
hsa-miR-539-5p	lncRNA
hsa-miR-92b-3p	lncRNA
hsa-miR-550a-3p	lncRNA
hsa-miR-592	lncRNA
hsa-miR-651-5p	lncRNA
hsa-miR-660-5p	lncRNA
hsa-miR-454-3p	lncRNA
hsa-miR-26a-1-3p	lncRNA
hsa-miR-26b-3p	lncRNA
hsa-miR-28-3p	lncRNA
hsa-miR-101-5p	lncRNA
hsa-miR-29b-1-5p	lncRNA
hsa-miR-30c-2-3p	lncRNA
hsa-miR-139-3p	lncRNA
hsa-miR-183-3p	lncRNA
hsa-miR-219a-1-3p	lncRNA
hsa-miR-200b-5p	lncRNA
hsa-miR-141-5p	lncRNA
hsa-miR-125b-2-3p	lncRNA
hsa-miR-150-3p	lncRNA
hsa-miR-185-3p	lncRNA
hsa-miR-151a-5p	lncRNA
hsa-miR-338-5p	lncRNA
hsa-miR-193b-5p	lncRNA
hsa-miR-505-5p	lncRNA
hsa-miR-628-5p	lncRNA
hsa-miR-450b-5p	lncRNA
hsa-miR-874-3p	lncRNA
hsa-miR-543	lncRNA
hsa-miR-942-5p	lncRNA
hsa-miR-320c	lncRNA
hsa-miR-1296-5p	lncRNA
hsa-miR-1249-3p	lncRNA
hsa-miR-548o-3p	lncRNA
hsa-miR-1976	lncRNA
hsa-miR-3130-5p	lncRNA
hsa-miR-3193	lncRNA
hsa-miR-3613-3p	lncRNA
hsa-miR-3615	lncRNA
hsa-miR-3684	lncRNA
hsa-miR-3922-3p	lncRNA
hsa-miR-3942-5p	lncRNA
hsa-miR-4521	lncRNA
hsa-miR-3677-5p	lncRNA
hsa-miR-664b-5p	lncRNA
hsa-miR-664b-3p	lncRNA
hsa-miR-652-5p	lncRNA
hsa-miR-758-5p	lncRNA
hsa-miR-210-5p	lncRNA
hsa-miR-153-5p	lncRNA
hsa-miR-6815-3p	lncRNA
hsa-miR-6820-3p	lncRNA
hsa-miR-6854-5p	lncRNA
hsa-miR-7705	lncRNA
hsa-miR-581	lncRNA
hsa-miR-628-3p	lncRNA
hsa-miR-33b-5p	lncRNA
hsa-miR-99a-3p	lncRNA
hsa-miR-100-3p	lncRNA
hsa-miR-155-3p	lncRNA
hsa-miR-30c-1-3p	lncRNA
hsa-miR-486-3p	lncRNA
hsa-miR-411-3p	lncRNA
hsa-miR-1224-5p	lncRNA
hsa-miR-1298-5p	lncRNA
hsa-miR-1304-5p	lncRNA
hsa-miR-1258	lncRNA
hsa-miR-1276	lncRNA
hsa-miR-1292-5p	lncRNA
hsa-miR-1197	lncRNA
hsa-miR-2114-5p	lncRNA
hsa-miR-2277-3p	lncRNA
hsa-miR-3117-3p	lncRNA
hsa-miR-548s	lncRNA
hsa-miR-3680-3p	lncRNA
hsa-miR-676-5p	lncRNA
hsa-miR-3944-3p	lncRNA
hsa-miR-3157-3p	lncRNA
hsa-miR-4677-5p	lncRNA
hsa-miR-4742-3p	lncRNA
hsa-miR-4786-5p	lncRNA
hsa-miR-4788	lncRNA
hsa-miR-4999-5p	lncRNA
hsa-miR-5003-3p	lncRNA
hsa-miR-5706	lncRNA
hsa-miR-376a-2-5p	lncRNA
hsa-miR-6514-5p	lncRNA
hsa-miR-6716-3p	lncRNA
hsa-miR-6718-5p	lncRNA
hsa-miR-579-5p	lncRNA
hsa-miR-7706	lncRNA
hsa-miR-509-3-5p	lncRNA
hsa-miR-653-3p	lncRNA
hsa-miR-6874-3p	lncRNA
hsa-miR-3161	lncRNA
hsa-miR-1295b-5p	lncRNA
hsa-miR-5589-5p	lncRNA
hsa-miR-3660	lncRNA
hsa-miR-5589-3p	lncRNA
hsa-miR-4699-3p	lncRNA
hsa-miR-4524a-3p	lncRNA
hsa-miR-548x-3p	lncRNA
BCL2L11	ferrGene
BACH2	ferrGene
TNF	ferrGene
IPMK	ferrGene
TNFSF10	ferrGene
DDX58	ferrGene
APP	ferrGene
TLR3	ferrGene
IDH1	ferrGene
MAPK8	ferrGene
ITPK1	ferrGene
TNFRSF1A	ferrGene
MAP3K7	ferrGene
CFLAR	ferrGene
TNFRSF21	ferrGene
TERT	ferrGene
CASP8	ferrGene
TRIM11	ferrGene
OTULIN	ferrGene
MLKL	ferrGene
MYC	ferrGene
HSPA4	ferrGene
AXL	ferrGene
SIRT1	ferrGene
FADD	ferrGene
CYLD	ferrGene
BCL2	ferrGene
HSP90AA1	ferrGene
MPG	ferrGene
STUB1	ferrGene
DNMT1	ferrGene
SLC39A7	ferrGene
SIRT2	ferrGene
USP22	ferrGene
ATRX	ferrGene
TNFRSF1B	ferrGene
FAS	ferrGene
GATA3	ferrGene
BRAF	ferrGene
TARDBP	ferrGene
BNIP3	ferrGene
DIABLO	ferrGene
RNF31	ferrGene
ID1	ferrGene
RIPK1	ferrGene
RIPK3	ferrGene
KLF9	ferrGene
SPATA2	ferrGene
