# Supplementary material for: Construction of a Necroptosis-Related miRNA Signature for Predicting the Prognosis of Patients With Hepatocellular Carcinoma
Source: Front Genet. 2022 Apr 12;13:825261. doi: 10.3389/fgene.2022.825261 (PMC9039163; doi:10.3389/fgene.2022.825261)
Supplement: Supplementary file 3 [file DataSheet1.ZIP › raw data/1-/normal.txt]

TCGA-BC-A10Q-11A-11R-A131-07
TCGA-BC-A10R-11A-11R-A131-07
TCGA-BC-A10T-11A-11R-A131-07
TCGA-BC-A10U-11A-11R-A131-07
TCGA-BC-A10W-11A-11R-A131-07
TCGA-BC-A10X-11A-11R-A131-07
TCGA-BC-A10Y-11A-11R-A131-07
TCGA-BC-A10Z-11A-11R-A131-07
TCGA-BC-A110-11A-11R-A131-07
TCGA-BC-A216-11A-11R-A155-07
TCGA-BD-A2L6-11A-21R-A213-07
TCGA-BD-A3EP-11A-12R-A22L-07
TCGA-DD-A113-11A-12R-A131-07
TCGA-DD-A114-11A-12R-A131-07
TCGA-DD-A116-11A-12R-A26B-07
TCGA-DD-A118-11A-11R-A131-07
TCGA-DD-A119-11A-11R-A131-07
TCGA-DD-A11A-11A-11R-A131-07
TCGA-DD-A11B-11A-11R-A131-07
TCGA-DD-A11C-11A-11R-A131-07
TCGA-DD-A11D-11A-12R-A131-07
TCGA-DD-A1EB-11A-11R-A131-07
TCGA-DD-A1EC-11A-11R-A131-07
TCGA-DD-A1EE-11A-11R-A131-07
TCGA-DD-A1EG-11A-11R-A213-07
TCGA-DD-A1EH-11A-11R-A131-07
TCGA-DD-A1EI-11A-11R-A131-07
TCGA-DD-A1EJ-11A-11R-A155-07
TCGA-DD-A1EL-11A-11R-A155-07
TCGA-DD-A39V-11A-11R-A213-07
TCGA-DD-A39W-11A-11R-A213-07
TCGA-DD-A39X-11A-11R-A213-07
TCGA-DD-A39Z-11A-21R-A213-07
TCGA-DD-A3A1-11A-11R-A213-07
TCGA-DD-A3A2-11A-11R-A213-07
TCGA-DD-A3A3-11A-11R-A22L-07
TCGA-DD-A3A4-11A-11R-A22L-07
TCGA-DD-A3A5-11A-11R-A22L-07
TCGA-DD-A3A6-11A-11R-A22L-07
TCGA-DD-A3A8-11A-11R-A22L-07
TCGA-EP-A12J-11A-11R-A131-07
TCGA-EP-A26S-11A-12R-A16W-07
TCGA-EP-A3RK-11A-11R-A22L-07
TCGA-ES-A2HT-11A-11R-A180-07
TCGA-FV-A23B-11A-11R-A16W-07
TCGA-FV-A2QR-11A-11R-A213-07
TCGA-FV-A3I0-11A-11R-A22L-07
TCGA-FV-A3I1-11A-11R-A22L-07
TCGA-FV-A3R2-11A-11R-A22L-07
TCGA-G3-A3CH-11A-11R-A22L-07
