# Supplementary material for: Construction of a Necroptosis-Related miRNA Signature for Predicting the Prognosis of Patients With Hepatocellular Carcinoma
Source: Front Genet. 2022 Apr 12;13:825261. doi: 10.3389/fgene.2022.825261 (PMC9039163; doi:10.3389/fgene.2022.825261)
Supplement: Supplementary file 3 [file DataSheet1.ZIP › raw data/10-/corr.txt]

miRNA	gene
hsa-miR-10b-5p	ARSK
hsa-miR-10b-5p	CADM1
hsa-miR-10b-5p	EPHA4
hsa-miR-10b-5p	H3F3B
hsa-miR-10b-5p	MAPRE1
hsa-miR-10b-5p	NCOA6
hsa-miR-10b-5p	NCOR2
hsa-miR-10b-5p	NR2C2
hsa-miR-10b-5p	NR4A3
hsa-miR-10b-5p	PIK3CA
hsa-miR-10b-5p	RORA
hsa-miR-10b-5p	CREB1
hsa-miR-10b-5p	CRLF3
hsa-miR-10b-5p	CSMD1
hsa-miR-10b-5p	CSRNP3
hsa-miR-10b-5p	SLC24A4
hsa-miR-10b-5p	SON
hsa-miR-10b-5p	TFAP2C
hsa-miR-10b-5p	TIAM1
hsa-miR-10b-5p	TRIM2
hsa-miR-10b-5p	XPNPEP3
hsa-miR-10b-5p	ZMYND11
hsa-miR-10b-5p	ZNF445
hsa-miR-10b-5p	LIX1L
hsa-miR-10b-5p	SDC1
hsa-miR-139-5p	ZBTB34
hsa-miR-139-5p	UHMK1
hsa-miR-139-5p	USP6NL
hsa-miR-139-5p	CIAPIN1
hsa-miR-139-5p	TPD52
hsa-miR-139-5p	IGF1R
hsa-miR-139-5p	STAMBP
hsa-miR-139-5p	TCF12
hsa-miR-139-5p	DCBLD2
hsa-miR-139-5p	TNPO1
hsa-miR-139-5p	B3GALNT2
hsa-miR-139-5p	NANOGNB
hsa-miR-139-5p	NR5A2
hsa-miR-139-5p	PAPD4
hsa-miR-139-5p	PDE4D
hsa-miR-139-5p	ROCK2
hsa-miR-139-5p	RREB1
hsa-miR-139-5p	JUN
hsa-miR-139-5p	FOS
hsa-miR-139-5p	HNRNPF
hsa-miR-139-5p	LCOR
hsa-miR-326	UBE4A
hsa-miR-326	USH1G
hsa-miR-326	DAB2IP
hsa-miR-326	DCAF7
hsa-miR-326	EPHB3
hsa-miR-326	NF2
hsa-miR-326	RBM20
hsa-miR-326	SLC27A4
hsa-miR-326	SMO
hsa-miR-326	TBL1XR1
hsa-miR-500a-3p	ZBTB43
hsa-miR-500a-3p	PRR14L
hsa-miR-500a-3p	PRRC2B
hsa-miR-500a-3p	EFCAB11
hsa-miR-500a-3p	ELAVL2
hsa-miR-592	ERBB3
hsa-miR-592	DEK
hsa-miR-592	PTPRJ
