# Supplementary material for: Construction of a Necroptosis-Related miRNA Signature for Predicting the Prognosis of Patients With Hepatocellular Carcinoma
Source: Front Genet. 2022 Apr 12;13:825261. doi: 10.3389/fgene.2022.825261 (PMC9039163; doi:10.3389/fgene.2022.825261)
Supplement: Supplementary file 3 [file DataSheet1.ZIP › raw data/10-/group.txt]

id	group
hsa-miR-10b-5p	miRNA
hsa-miR-139-5p	miRNA
hsa-miR-326	miRNA
hsa-miR-500a-3p	miRNA
hsa-miR-592	miRNA
ARSK	gene
CADM1	gene
EPHA4	gene
H3F3B	gene
MAPRE1	gene
NCOA6	gene
NCOR2	gene
NR2C2	gene
NR4A3	gene
PIK3CA	gene
RORA	gene
CREB1	gene
CRLF3	gene
CSMD1	gene
CSRNP3	gene
SLC24A4	gene
SON	gene
TFAP2C	gene
TIAM1	gene
TRIM2	gene
XPNPEP3	gene
ZMYND11	gene
ZNF445	gene
LIX1L	gene
SDC1	gene
ZBTB34	gene
UHMK1	gene
USP6NL	gene
CIAPIN1	gene
TPD52	gene
IGF1R	gene
STAMBP	gene
TCF12	gene
DCBLD2	gene
TNPO1	gene
B3GALNT2	gene
NANOGNB	gene
NR5A2	gene
PAPD4	gene
PDE4D	gene
ROCK2	gene
RREB1	gene
JUN	gene
FOS	gene
HNRNPF	gene
LCOR	gene
UBE4A	gene
USH1G	gene
DAB2IP	gene
DCAF7	gene
EPHB3	gene
NF2	gene
RBM20	gene
SLC27A4	gene
SMO	gene
TBL1XR1	gene
ZBTB43	gene
PRR14L	gene
PRRC2B	gene
EFCAB11	gene
ELAVL2	gene
ERBB3	gene
DEK	gene
PTPRJ	gene
