# Supplementary material for: Construction of a Necroptosis-Related miRNA Signature for Predicting the Prognosis of Patients With Hepatocellular Carcinoma
Source: Front Genet. 2022 Apr 12;13:825261. doi: 10.3389/fgene.2022.825261 (PMC9039163; doi:10.3389/fgene.2022.825261)
Supplement: Supplementary file 3 [file DataSheet1.ZIP › raw data/11-/GO.txt]

ONTOLOGY	ID	Description	GeneRatio	BgRatio	pvalue	p.adjust	qvalue	geneID	Count
BP	GO:1901214	regulation of neuron death	8/59	321/18866	6.71333173530179e-06	0.00882900293175914	0.00683486793024171	NR4A3/PIK3CA/CREB1/TRIM2/STAMBP/JUN/FOS/ERBB3	8
BP	GO:0006352	DNA-templated transcription, initiation	7/59	249/18866	1.21906924439898e-05	0.00882900293175914	0.00683486793024171	NCOA6/NR2C2/NR4A3/RORA/CREB1/NR5A2/JUN	7
BP	GO:0070997	neuron death	8/59	360/18866	1.54353198107677e-05	0.00882900293175914	0.00683486793024171	NR4A3/PIK3CA/CREB1/TRIM2/STAMBP/JUN/FOS/ERBB3	8
BP	GO:0042063	gliogenesis	7/59	307/18866	4.66330171256646e-05	0.0119219908205333	0.00922926782941545	EPHA4/CREB1/TIAM1/DAB2IP/NF2/SMO/ERBB3	7
BP	GO:0014066	regulation of phosphatidylinositol 3-kinase signaling	5/59	127/18866	4.77960465372493e-05	0.0119219908205333	0.00922926782941545	PIK3CA/IGF1R/STAMBP/DAB2IP/ERBB3	5
BP	GO:1901215	negative regulation of neuron death	6/59	212/18866	5.14552423728527e-05	0.0119219908205333	0.00922926782941545	NR4A3/PIK3CA/CREB1/STAMBP/JUN/ERBB3	6
BP	GO:0043523	regulation of neuron apoptotic process	6/59	214/18866	5.42122880703199e-05	0.0119219908205333	0.00922926782941545	NR4A3/PIK3CA/TRIM2/STAMBP/JUN/ERBB3	6
BP	GO:0019216	regulation of lipid metabolic process	8/59	431/18866	5.55803767857032e-05	0.0119219908205333	0.00922926782941545	NCOA6/NCOR2/NR4A3/RORA/CREB1/DAB2IP/SLC27A4/TBL1XR1	8
BP	GO:0043524	negative regulation of neuron apoptotic process	5/59	149/18866	0.000102028755466044	0.0170423410249409	0.0131931262259081	NR4A3/PIK3CA/STAMBP/JUN/ERBB3	5
BP	GO:0035264	multicellular organism growth	5/59	150/18866	0.000105296116847102	0.0170423410249409	0.0131931262259081	PIK3CA/CREB1/PDE4D/SMO/TBL1XR1	5
BP	GO:0051402	neuron apoptotic process	6/59	245/18866	0.00011431748027506	0.0170423410249409	0.0131931262259081	NR4A3/PIK3CA/TRIM2/STAMBP/JUN/ERBB3	6
BP	GO:0014065	phosphatidylinositol 3-kinase signaling	5/59	154/18866	0.000119177209964622	0.0170423410249409	0.0131931262259081	PIK3CA/IGF1R/STAMBP/DAB2IP/ERBB3	5
BP	GO:0097061	dendritic spine organization	4/59	84/18866	0.000138115102487274	0.0182311935283202	0.014113462294651	EPHA4/TIAM1/IGF1R/EPHB3	4
BP	GO:0048013	ephrin receptor signaling pathway	4/59	87/18866	0.00015822380401678	0.0193937176923425	0.0150134165916674	EPHA4/TIAM1/ROCK2/EPHB3	4
BP	GO:0106027	neuron projection organization	4/59	92/18866	0.000196322683292597	0.0224593149686731	0.0173866123730005	EPHA4/TIAM1/IGF1R/EPHB3	4
BP	GO:0046328	regulation of JNK cascade	5/59	184/18866	0.00027313307311312	0.0292935220913822	0.0226772327808393	EPHA4/TIAM1/ZMYND11/IGF1R/DAB2IP	5
BP	GO:0043409	negative regulation of MAPK cascade	5/59	187/18866	0.00029429376128397	0.0294653796002424	0.0228102742335332	ZMYND11/IGF1R/DAB2IP/NF2/PTPRJ	5
BP	GO:0006367	transcription initiation from RNA polymerase II promoter	5/59	189/18866	0.000309077408394151	0.0294653796002424	0.0228102742335332	NR2C2/NR4A3/RORA/CREB1/NR5A2	5
BP	GO:0048015	phosphatidylinositol-mediated signaling	5/59	192/18866	0.000332301747195042	0.0300120946414048	0.0232335072000079	PIK3CA/IGF1R/STAMBP/DAB2IP/ERBB3	5
BP	GO:0048017	inositol lipid-mediated signaling	5/59	196/18866	0.000365298128117534	0.0313425793924844	0.024263486193912	PIK3CA/IGF1R/STAMBP/DAB2IP/ERBB3	5
BP	GO:0048732	gland development	7/59	443/18866	0.000446557787656991	0.0351541776222467	0.0272141897676821	NCOR2/PIK3CA/CREB1/RREB1/JUN/EPHB3/SMO	7
BP	GO:0001933	negative regulation of protein phosphorylation	7/59	444/18866	0.000452614538077783	0.0351541776222467	0.0272141897676821	ZMYND11/IGF1R/PDE4D/JUN/DAB2IP/NF2/PTPRJ	7
BP	GO:0001819	positive regulation of cytokine production	7/59	447/18866	0.000471180702396081	0.0351541776222467	0.0272141897676821	CADM1/NR4A3/RORA/CREB1/PDE4D/ROCK2/PTPRJ	7
BP	GO:1905245	regulation of aspartic-type peptidase activity	2/59	11/18866	0.000519315367319544	0.0366520319926939	0.0283737359678443	EPHA4/ROCK2	2
BP	GO:0007254	JNK cascade	5/59	213/18866	0.000533974825068384	0.0366520319926939	0.0283737359678443	EPHA4/TIAM1/ZMYND11/IGF1R/DAB2IP	5
BP	GO:0043124	negative regulation of I-kappaB kinase/NF-kappaB signaling	3/59	53/18866	0.000608986002817212	0.0392474577979854	0.0303829540799028	RORA/ZMYND11/DAB2IP	3
BP	GO:0008347	glial cell migration	3/59	55/18866	0.000678992162323773	0.0392474577979854	0.0303829540799028	EPHA4/TIAM1/DAB2IP	3
BP	GO:0014013	regulation of gliogenesis	4/59	128/18866	0.000689458887424396	0.0392474577979854	0.0303829540799028	EPHA4/CREB1/TIAM1/NF2	4
BP	GO:0007265	Ras protein signal transduction	6/59	346/18866	0.000724299415696999	0.0392474577979854	0.0303829540799028	TIAM1/STAMBP/ROCK2/RREB1/JUN/DAB2IP	6
BP	GO:1905244	regulation of modification of synaptic structure	2/59	13/18866	0.000733525425255816	0.0392474577979854	0.0303829540799028	EPHA4/TIAM1	2
BP	GO:0007409	axonogenesis	7/59	482/18866	0.000736354700385407	0.0392474577979854	0.0303829540799028	EPHA4/NR4A3/PIK3CA/CREB1/TIAM1/EPHB3/SMO	7
BP	GO:0042326	negative regulation of phosphorylation	7/59	484/18866	0.000754489238306411	0.0392474577979854	0.0303829540799028	ZMYND11/IGF1R/PDE4D/JUN/DAB2IP/NF2/PTPRJ	7
BP	GO:0042476	odontogenesis	4/59	132/18866	0.000773685819182797	0.0392474577979854	0.0303829540799028	SLC24A4/SDC1/NF2/SMO	4
BP	GO:0002763	positive regulation of myeloid leukocyte differentiation	3/59	58/18866	0.000793297181560989	0.0392474577979854	0.0303829540799028	CREB1/JUN/FOS	3
BP	GO:0045444	fat cell differentiation	5/59	235/18866	0.000832173239028307	0.0392474577979854	0.0303829540799028	NR4A3/RORA/CREB1/RREB1/TBL1XR1	5
BP	GO:0032872	regulation of stress-activated MAPK cascade	5/59	237/18866	0.000864396230008471	0.0392474577979854	0.0303829540799028	EPHA4/TIAM1/ZMYND11/IGF1R/DAB2IP	5
BP	GO:0046777	protein autophosphorylation	5/59	237/18866	0.000864396230008471	0.0392474577979854	0.0303829540799028	EPHA4/UHMK1/IGF1R/JUN/EPHB3	5
BP	GO:0031589	cell-substrate adhesion	6/59	359/18866	0.000877297903799522	0.0392474577979854	0.0303829540799028	TIAM1/ROCK2/RREB1/EPHB3/NF2/PTPRJ	6
BP	GO:0070302	regulation of stress-activated protein kinase signaling cascade	5/59	240/18866	0.000914466267260537	0.0392474577979854	0.0303829540799028	EPHA4/TIAM1/ZMYND11/IGF1R/DAB2IP	5
BP	GO:0038093	Fc receptor signaling pathway	5/59	241/18866	0.000931627406603718	0.0392474577979854	0.0303829540799028	NR4A3/PIK3CA/JUN/FOS/PTPRJ	5
BP	GO:0060997	dendritic spine morphogenesis	3/59	62/18866	0.000963761232362538	0.0392474577979854	0.0303829540799028	EPHA4/TIAM1/EPHB3	3
BP	GO:0021924	cell proliferation in external granule layer	2/59	15/18866	0.00098347359283996	0.0392474577979854	0.0303829540799028	RORA/SMO	2
BP	GO:0021930	cerebellar granule cell precursor proliferation	2/59	15/18866	0.00098347359283996	0.0392474577979854	0.0303829540799028	RORA/SMO	2
BP	GO:0030879	mammary gland development	4/59	142/18866	0.00101571441770755	0.0396128622905946	0.0306658276350941	NCOR2/CREB1/RREB1/SMO	4
BP	GO:0018108	peptidyl-tyrosine phosphorylation	6/59	374/18866	0.00108365466690512	0.0403640776392023	0.0312473720897272	EPHA4/IGF1R/EPHB3/NF2/ERBB3/PTPRJ	6
BP	GO:0038127	ERBB signaling pathway	4/59	145/18866	0.0010976349660971	0.0403640776392023	0.0312473720897272	PIK3CA/DAB2IP/ERBB3/PTPRJ	4
BP	GO:0021534	cell proliferation in hindbrain	2/59	16/18866	0.00112171195742204	0.0403640776392023	0.0312473720897272	RORA/SMO	2
BP	GO:0018212	peptidyl-tyrosine modification	6/59	377/18866	0.00112906510878888	0.0403640776392023	0.0312473720897272	EPHA4/IGF1R/EPHB3/NF2/ERBB3/PTPRJ	6
BP	GO:0040014	regulation of multicellular organism growth	3/59	68/18866	0.00126024522537752	0.0431845335668689	0.0334307946027411	PIK3CA/CREB1/SMO	3
BP	GO:0014067	negative regulation of phosphatidylinositol 3-kinase signaling	2/59	17/18866	0.00126872033008148	0.0431845335668689	0.0334307946027411	STAMBP/DAB2IP	2
BP	GO:0021537	telencephalon development	5/59	259/18866	0.00128345641719715	0.0431845335668689	0.0334307946027411	NR4A3/DAB2IP/EPHB3/NF2/SMO	5
BP	GO:0030900	forebrain development	6/59	391/18866	0.00136066051357868	0.0449017969480963	0.0347601936869694	NR4A3/CREB1/DAB2IP/EPHB3/NF2/SMO	6
BP	GO:0030522	intracellular receptor signaling pathway	5/59	265/18866	0.00142009552418926	0.0452656770585027	0.0350418871597536	NCOR2/NR4A3/RORA/DCBLD2/NR5A2	5
BP	GO:0035994	response to muscle stretch	2/59	18/18866	0.00142444438295987	0.0452656770585027	0.0350418871597536	JUN/FOS	2
BP	GO:0000281	mitotic cytokinesis	3/59	72/18866	0.00148652529716763	0.0456363475630681	0.0353288373356594	SON/STAMBP/ROCK2	3
BP	GO:1901653	cellular response to peptide	6/59	398/18866	0.00148929805567122	0.0456363475630681	0.0353288373356594	EPHA4/NR4A3/PIK3CA/CREB1/IGF1R/ROCK2	6
BP	GO:0043507	positive regulation of JUN kinase activity	3/59	74/18866	0.00160860405397958	0.0484274483619116	0.0374895349237716	EPHA4/TIAM1/DAB2IP	3
BP	GO:1900006	positive regulation of dendrite development	3/59	75/18866	0.00167192742869294	0.0494659908213292	0.038293510254274	EPHA4/TIAM1/DAB2IP	3
BP	GO:1902004	positive regulation of amyloid-beta formation	2/59	20/18866	0.00176182343715733	0.0512421867485082	0.0396685312701616	EPHA4/ROCK2	2
BP	GO:0007411	axon guidance	5/59	284/18866	0.00192412394087249	0.0540379227674617	0.0418328171589601	EPHA4/NR4A3/PIK3CA/EPHB3/SMO	5
BP	GO:0038095	Fc-epsilon receptor signaling pathway	4/59	169/18866	0.00192751764805608	0.0540379227674617	0.0418328171589601	NR4A3/PIK3CA/JUN/FOS	4
BP	GO:0097485	neuron projection guidance	5/59	285/18866	0.00195384908791346	0.0540379227674617	0.0418328171589601	EPHA4/NR4A3/PIK3CA/EPHB3/SMO	5
BP	GO:0051403	stress-activated MAPK cascade	5/59	286/18866	0.00198390975195227	0.0540379227674617	0.0418328171589601	EPHA4/TIAM1/ZMYND11/IGF1R/DAB2IP	5
BP	GO:0021766	hippocampus development	3/59	81/18866	0.00208469715824648	0.0545699465456196	0.0422446770583805	NR4A3/NF2/SMO	3
BP	GO:0021543	pallium development	4/59	173/18866	0.00209884409790845	0.0545699465456196	0.0422446770583805	NR4A3/DAB2IP/NF2/SMO	4
BP	GO:0099173	postsynapse organization	4/59	173/18866	0.00209884409790845	0.0545699465456196	0.0422446770583805	EPHA4/TIAM1/IGF1R/EPHB3	4
BP	GO:0048145	regulation of fibroblast proliferation	3/59	83/18866	0.00223510789158722	0.0563600962599697	0.0436305002331504	CREB1/JUN/DAB2IP	3
BP	GO:0048144	fibroblast proliferation	3/59	84/18866	0.00231277429118351	0.0563600962599697	0.0436305002331504	CREB1/JUN/DAB2IP	3
BP	GO:0051897	positive regulation of protein kinase B signaling	4/59	178/18866	0.00232747243743791	0.0563600962599697	0.0436305002331504	PIK3CA/IGF1R/ERBB3/PTPRJ	4
BP	GO:0007413	axonal fasciculation	2/59	23/18866	0.00233191540469572	0.0563600962599697	0.0436305002331504	EPHA4/EPHB3	2
BP	GO:0106030	neuron projection fasciculation	2/59	23/18866	0.00233191540469572	0.0563600962599697	0.0436305002331504	EPHA4/EPHB3	2
BP	GO:0032092	positive regulation of protein binding	3/59	85/18866	0.00239209777676168	0.0570116636794867	0.0441349034250473	EPHA4/MAPRE1/TIAM1	3
BP	GO:0031098	stress-activated protein kinase signaling cascade	5/59	300/18866	0.00244126306015329	0.0573864028934665	0.0444250033441018	EPHA4/TIAM1/ZMYND11/IGF1R/DAB2IP	5
BP	GO:0099563	modification of synaptic structure	2/59	24/18866	0.00253880625323727	0.0580878870740688	0.0449680490047079	EPHA4/TIAM1	2
BP	GO:1902993	positive regulation of amyloid precursor protein catabolic process	2/59	24/18866	0.00253880625323727	0.0580878870740688	0.0449680490047079	EPHA4/ROCK2	2
BP	GO:0048511	rhythmic process	5/59	305/18866	0.00262184122709974	0.058837205043974	0.0455481246261165	NCOR2/RORA/CREB1/ROCK2/JUN	5
BP	GO:0014068	positive regulation of phosphatidylinositol 3-kinase signaling	3/59	88/18866	0.00264013099556293	0.058837205043974	0.0455481246261165	PIK3CA/IGF1R/ERBB3	3
BP	GO:0043506	regulation of JUN kinase activity	3/59	89/18866	0.00272620229814167	0.0599764505591168	0.0464300580331281	EPHA4/TIAM1/DAB2IP	3
BP	GO:0042475	odontogenesis of dentin-containing tooth	3/59	91/18866	0.00290350439715107	0.0630685258925473	0.0488237514884031	SLC24A4/NF2/SMO	3
BP	GO:0021952	central nervous system projection neuron axonogenesis	2/59	26/18866	0.0029775620433044	0.063080203287782	0.04883279140546	EPHA4/EPHB3	2
BP	GO:0036315	cellular response to sterol	2/59	26/18866	0.0029775620433044	0.063080203287782	0.04883279140546	RORA/SMO	2
BP	GO:0021953	central nervous system neuron differentiation	4/59	192/18866	0.0030580411280235	0.0639951045815649	0.0495410513936541	EPHA4/RORA/EPHB3/SMO	4
BP	GO:0045672	positive regulation of osteoclast differentiation	2/59	27/18866	0.00320932241716252	0.06556187223632	0.050753945995728	CREB1/FOS	2
BP	GO:0071514	genetic imprinting	2/59	27/18866	0.00320932241716252	0.06556187223632	0.050753945995728	PIK3CA/ZNF445	2
BP	GO:0048010	vascular endothelial growth factor receptor signaling pathway	3/59	98/18866	0.00357939526678532	0.0722616738565131	0.0559405179774994	PIK3CA/ROCK2/DAB2IP	3
BP	GO:0071375	cellular response to peptide hormone stimulus	5/59	330/18866	0.00367347150495686	0.0732985709593718	0.0567432195747314	NR4A3/PIK3CA/CREB1/IGF1R/ROCK2	5
BP	GO:0061640	cytoskeleton-dependent cytokinesis	3/59	100/18866	0.00378866614113564	0.0737944567502299	0.0571271036797879	SON/STAMBP/ROCK2	3
BP	GO:0001667	ameboidal-type cell migration	6/59	481/18866	0.00382733487807137	0.0737944567502299	0.0571271036797879	PIK3CA/ROCK2/RREB1/JUN/DAB2IP/SMO	6
BP	GO:0043087	regulation of GTPase activity	6/59	481/18866	0.00382733487807137	0.0737944567502299	0.0571271036797879	EPHA4/TIAM1/USP6NL/JUN/DAB2IP/EPHB3	6
BP	GO:0045639	positive regulation of myeloid cell differentiation	3/59	101/18866	0.00389604557779595	0.0742846023499762	0.057506544083959	CREB1/JUN/FOS	3
BP	GO:0060996	dendritic spine development	3/59	102/18866	0.0040052673720391	0.0755278990155944	0.0584690274553307	EPHA4/TIAM1/EPHB3	3
BP	GO:0045216	cell-cell junction organization	4/59	210/18866	0.00420970150976939	0.0773313243200797	0.0598651277707893	CADM1/EPHA4/ROCK2/NF2	4
BP	GO:0003300	cardiac muscle hypertrophy	3/59	104/18866	0.00422927626739195	0.0773313243200797	0.0598651277707893	NR4A3/TIAM1/ROCK2	3
BP	GO:0043405	regulation of MAP kinase activity	5/59	342/18866	0.00427347869670163	0.0773313243200797	0.0598651277707893	EPHA4/TIAM1/IGF1R/DAB2IP/PTPRJ	5
BP	GO:0050679	positive regulation of epithelial cell proliferation	4/59	211/18866	0.00428116305967807	0.0773313243200797	0.0598651277707893	NR4A3/RREB1/JUN/SMO	4
BP	GO:0038128	ERBB2 signaling pathway	2/59	32/18866	0.00448987889022812	0.0788084338610383	0.0610086146071834	PIK3CA/ERBB3	2
BP	GO:0014897	striated muscle hypertrophy	3/59	107/18866	0.00457934262568434	0.0788084338610383	0.0610086146071834	NR4A3/TIAM1/ROCK2	3
BP	GO:0050905	neuromuscular process	3/59	107/18866	0.00457934262568434	0.0788084338610383	0.0610086146071834	NR4A3/CSMD1/USH1G	3
BP	GO:0010810	regulation of cell-substrate adhesion	4/59	217/18866	0.00472724057639533	0.0788084338610383	0.0610086146071834	ROCK2/RREB1/NF2/PTPRJ	4
BP	GO:0021696	cerebellar cortex morphogenesis	2/59	33/18866	0.00476998249890163	0.0788084338610383	0.0610086146071834	RORA/SMO	2
BP	GO:0040018	positive regulation of multicellular organism growth	2/59	33/18866	0.00476998249890163	0.0788084338610383	0.0610086146071834	CREB1/SMO	2
BP	GO:1902003	regulation of amyloid-beta formation	2/59	33/18866	0.00476998249890163	0.0788084338610383	0.0610086146071834	EPHA4/ROCK2	2
BP	GO:0007623	circadian rhythm	4/59	218/18866	0.00480451181082559	0.0788084338610383	0.0610086146071834	RORA/CREB1/ROCK2/JUN	4
BP	GO:0014896	muscle hypertrophy	3/59	109/18866	0.00482219437960899	0.0788084338610383	0.0610086146071834	NR4A3/TIAM1/ROCK2	3
BP	GO:0021761	limbic system development	3/59	109/18866	0.00482219437960899	0.0788084338610383	0.0610086146071834	NR4A3/NF2/SMO	3
BP	GO:0002064	epithelial cell development	4/59	221/18866	0.00504142519618229	0.0816140154400832	0.0631805223195835	SDC1/PDE4D/ROCK2/SMO	4
BP	GO:0019722	calcium-mediated signaling	4/59	222/18866	0.0051221103063715	0.0821452456610607	0.0635917678961223	NR5A2/PDE4D/ERBB3/PTPRJ	4
BP	GO:0036314	response to sterol	2/59	35/18866	0.00535377635860562	0.0842851397373142	0.0652483415215867	RORA/SMO	2
BP	GO:0097009	energy homeostasis	2/59	35/18866	0.00535377635860562	0.0842851397373142	0.0652483415215867	NR4A3/PIK3CA	2
BP	GO:0010631	epithelial cell migration	5/59	365/18866	0.00561464231860898	0.085201930022258	0.0659580638498893	PIK3CA/ROCK2/RREB1/JUN/DAB2IP	5
BP	GO:0009595	detection of biotic stimulus	2/59	36/18866	0.00565736622468248	0.085201930022258	0.0659580638498893	SMO/PTPRJ	2
BP	GO:0021955	central nervous system neuron axonogenesis	2/59	36/18866	0.00565736622468248	0.085201930022258	0.0659580638498893	EPHA4/EPHB3	2
BP	GO:1905332	positive regulation of morphogenesis of an epithelium	2/59	36/18866	0.00565736622468248	0.085201930022258	0.0659580638498893	RREB1/SMO	2
BP	GO:0050807	regulation of synapse organization	4/59	229/18866	0.00571133053287403	0.085201930022258	0.0659580638498893	EPHA4/TIAM1/DAB2IP/EPHB3	4
BP	GO:0051098	regulation of binding	5/59	367/18866	0.00574383989989007	0.085201930022258	0.0659580638498893	EPHA4/MAPRE1/TIAM1/JUN/SMO	5
BP	GO:0007160	cell-matrix adhesion	4/59	230/18866	0.00579904354971331	0.085201930022258	0.0659580638498893	TIAM1/ROCK2/NF2/PTPRJ	4
BP	GO:0090132	epithelium migration	5/59	368/18866	0.00580922250151759	0.085201930022258	0.0659580638498893	PIK3CA/ROCK2/RREB1/JUN/DAB2IP	5
BP	GO:0090130	tissue migration	5/59	374/18866	0.00621263226685979	0.0891707710448382	0.0690304950672223	PIK3CA/ROCK2/RREB1/JUN/DAB2IP	5
BP	GO:0000302	response to reactive oxygen species	4/59	235/18866	0.00625114283276287	0.0891707710448382	0.0690304950672223	NR4A3/SDC1/JUN/FOS	4
BP	GO:0071276	cellular response to cadmium ion	2/59	38/18866	0.00628768257367449	0.0891707710448382	0.0690304950672223	JUN/FOS	2
BP	GO:2000144	positive regulation of DNA-templated transcription, initiation	2/59	38/18866	0.00628768257367449	0.0891707710448382	0.0690304950672223	CREB1/JUN	2
BP	GO:0042752	regulation of circadian rhythm	3/59	122/18866	0.00659037903214591	0.0903307345539969	0.0699284670636388	RORA/CREB1/ROCK2	3
BP	GO:0034205	amyloid-beta formation	2/59	39/18866	0.00661431003330181	0.0903307345539969	0.0699284670636388	EPHA4/ROCK2	2
BP	GO:0050775	positive regulation of dendrite morphogenesis	2/59	39/18866	0.00661431003330181	0.0903307345539969	0.0699284670636388	EPHA4/TIAM1	2
BP	GO:0050803	regulation of synapse structure or activity	4/59	240/18866	0.00672616411100711	0.0903307345539969	0.0699284670636388	EPHA4/TIAM1/DAB2IP/EPHB3	4
BP	GO:0002761	regulation of myeloid leukocyte differentiation	3/59	123/18866	0.00674029892053466	0.0903307345539969	0.0699284670636388	CREB1/JUN/FOS	3
BP	GO:0007173	epidermal growth factor receptor signaling pathway	3/59	123/18866	0.00674029892053466	0.0903307345539969	0.0699284670636388	PIK3CA/DAB2IP/PTPRJ	3
BP	GO:0009187	cyclic nucleotide metabolic process	2/59	40/18866	0.00694851804261514	0.0903307345539969	0.0699284670636388	RORA/PDE4D	2
BP	GO:0010613	positive regulation of cardiac muscle hypertrophy	2/59	40/18866	0.00694851804261514	0.0903307345539969	0.0699284670636388	NR4A3/ROCK2	2
BP	GO:0021587	cerebellum morphogenesis	2/59	40/18866	0.00694851804261514	0.0903307345539969	0.0699284670636388	RORA/SMO	2
BP	GO:1902895	positive regulation of pri-miRNA transcription by RNA polymerase II	2/59	40/18866	0.00694851804261514	0.0903307345539969	0.0699284670636388	JUN/FOS	2
BP	GO:1902991	regulation of amyloid precursor protein catabolic process	2/59	40/18866	0.00694851804261514	0.0903307345539969	0.0699284670636388	EPHA4/ROCK2	2
BP	GO:0001952	regulation of cell-matrix adhesion	3/59	125/18866	0.00704621348698302	0.0909120476967132	0.0703784837401865	ROCK2/NF2/PTPRJ	3
BP	GO:0042593	glucose homeostasis	4/59	245/18866	0.00722459587298453	0.0915233836729267	0.0708517422372921	PIK3CA/CSMD1/TIAM1/IGF1R	4
BP	GO:0014742	positive regulation of muscle hypertrophy	2/59	41/18866	0.00729025765132878	0.0915233836729267	0.0708517422372921	NR4A3/ROCK2	2
BP	GO:0006469	negative regulation of protein kinase activity	4/59	246/18866	0.00732713364317367	0.0915233836729267	0.0708517422372921	IGF1R/DAB2IP/NF2/PTPRJ	4
BP	GO:0033500	carbohydrate homeostasis	4/59	246/18866	0.00732713364317367	0.0915233836729267	0.0708517422372921	PIK3CA/CSMD1/TIAM1/IGF1R	4
BP	GO:0019079	viral genome replication	3/59	127/18866	0.00736027211355704	0.0915233836729267	0.0708517422372921	NR5A2/ROCK2/DEK	3
BP	GO:0016358	dendrite development	4/59	247/18866	0.00743063069512369	0.0917335415311673	0.0710144334513146	EPHA4/TIAM1/DAB2IP/EPHB3	4
BP	GO:0050678	regulation of epithelial cell proliferation	5/59	395/18866	0.00778045668134359	0.09536616903704	0.0738265889613204	NR4A3/RREB1/JUN/DAB2IP/SMO	5
BP	GO:0051896	regulation of protein kinase B signaling	4/59	253/18866	0.00807196580774482	0.0982375413197881	0.0760494277668829	PIK3CA/IGF1R/ERBB3/PTPRJ	4
BP	GO:0021575	hindbrain morphogenesis	2/59	44/18866	0.00836017991007932	0.100322158920952	0.077663209764594	RORA/SMO	2
BP	GO:0060612	adipose tissue development	2/59	44/18866	0.00836017991007932	0.100322158920952	0.077663209764594	PIK3CA/TBL1XR1	2
BP	GO:0007498	mesoderm development	3/59	134/18866	0.00852433909782172	0.100881144081807	0.0780959414987369	NR4A3/NF2/SMO	3
BP	GO:0071333	cellular response to glucose stimulus	3/59	134/18866	0.00852433909782172	0.100881144081807	0.0780959414987369	PIK3CA/TIAM1/IGF1R	3
BP	GO:0071559	response to transforming growth factor beta	4/59	258/18866	0.00863346550597825	0.101472786357936	0.0785539543514387	CREB1/ROCK2/JUN/FOS	4
BP	GO:1904646	cellular response to amyloid-beta	2/59	45/18866	0.00873156085949647	0.101926074641628	0.0789048621014197	EPHA4/IGF1R	2
BP	GO:0007517	muscle organ development	5/59	407/18866	0.00879082695044343	0.101926074641628	0.0789048621014197	CREB1/TCF12/FOS/SMO/ERBB3	5
BP	GO:0071331	cellular response to hexose stimulus	3/59	136/18866	0.00887565699912193	0.102218975909351	0.0791316081447677	PIK3CA/TIAM1/IGF1R	3
BP	GO:0071326	cellular response to monosaccharide stimulus	3/59	137/18866	0.00905446507506	0.102244589636552	0.0791514367079678	PIK3CA/TIAM1/IGF1R	3
BP	GO:0061028	establishment of endothelial barrier	2/59	46/18866	0.00911023198371079	0.102244589636552	0.0791514367079678	PDE4D/ROCK2	2
BP	GO:2000142	regulation of DNA-templated transcription, initiation	2/59	46/18866	0.00911023198371079	0.102244589636552	0.0791514367079678	CREB1/JUN	2
BP	GO:0045637	regulation of myeloid cell differentiation	4/59	263/18866	0.00922003462993125	0.102244589636552	0.0791514367079678	NR4A3/CREB1/JUN/FOS	4
BP	GO:0050730	regulation of peptidyl-tyrosine phosphorylation	4/59	263/18866	0.00922003462993125	0.102244589636552	0.0791514367079678	EPHA4/NF2/ERBB3/PTPRJ	4
BP	GO:0046330	positive regulation of JNK cascade	3/59	138/18866	0.00923537960003823	0.102244589636552	0.0791514367079678	EPHA4/TIAM1/DAB2IP	3
BP	GO:0033673	negative regulation of kinase activity	4/59	268/18866	0.00983210525427783	0.106720537671011	0.0826164388055552	IGF1R/DAB2IP/NF2/PTPRJ	4
BP	GO:0061001	regulation of dendritic spine morphogenesis	2/59	48/18866	0.00988925447165605	0.106720537671011	0.0826164388055552	EPHA4/TIAM1	2
BP	GO:1900271	regulation of long-term synaptic potentiation	2/59	48/18866	0.00988925447165605	0.106720537671011	0.0826164388055552	EPHA4/CREB1	2
BP	GO:0072073	kidney epithelium development	3/59	142/18866	0.00998020330897244	0.106720537671011	0.0826164388055552	EPHA4/SDC1/SMO	3
BP	GO:0045598	regulation of fat cell differentiation	3/59	143/18866	0.0101717249755373	0.106720537671011	0.0826164388055552	RORA/CREB1/RREB1	3
BP	GO:0007595	lactation	2/59	49/18866	0.0102895112364358	0.106720537671011	0.0826164388055552	NCOR2/CREB1	2
BP	GO:0042059	negative regulation of epidermal growth factor receptor signaling pathway	2/59	49/18866	0.0102895112364358	0.106720537671011	0.0826164388055552	DAB2IP/PTPRJ	2
BP	GO:0097720	calcineurin-mediated signaling	2/59	49/18866	0.0102895112364358	0.106720537671011	0.0826164388055552	NR5A2/ERBB3	2
BP	GO:0002431	Fc receptor mediated stimulatory signaling pathway	3/59	145/18866	0.0105611797787702	0.106720537671011	0.0826164388055552	NR4A3/PIK3CA/PTPRJ	3
BP	GO:0007612	learning	3/59	145/18866	0.0105611797787702	0.106720537671011	0.0826164388055552	CREB1/JUN/FOS	3
BP	GO:0071322	cellular response to carbohydrate stimulus	3/59	145/18866	0.0105611797787702	0.106720537671011	0.0826164388055552	PIK3CA/TIAM1/IGF1R	3
BP	GO:0008038	neuron recognition	2/59	50/18866	0.0106968689763962	0.106720537671011	0.0826164388055552	EPHA4/EPHB3	2
BP	GO:0014009	glial cell proliferation	2/59	50/18866	0.0106968689763962	0.106720537671011	0.0826164388055552	CREB1/NF2	2
BP	GO:0021695	cerebellar cortex development	2/59	50/18866	0.0106968689763962	0.106720537671011	0.0826164388055552	RORA/SMO	2
BP	GO:0042987	amyloid precursor protein catabolic process	2/59	50/18866	0.0106968689763962	0.106720537671011	0.0826164388055552	EPHA4/ROCK2	2
BP	GO:1904707	positive regulation of vascular associated smooth muscle cell proliferation	2/59	50/18866	0.0106968689763962	0.106720537671011	0.0826164388055552	NR4A3/JUN	2
BP	GO:0042542	response to hydrogen peroxide	3/59	146/18866	0.010759121804828	0.106720537671011	0.0826164388055552	NR4A3/SDC1/JUN	3
BP	GO:0048813	dendrite morphogenesis	3/59	146/18866	0.010759121804828	0.106720537671011	0.0826164388055552	EPHA4/TIAM1/EPHB3	3
BP	GO:0051592	response to calcium ion	3/59	147/18866	0.0109592126673393	0.106741092486787	0.0826323510724603	SDC1/JUN/FOS	3
BP	GO:0030099	myeloid cell differentiation	5/59	431/18866	0.0110786025743425	0.106741092486787	0.0826323510724603	NCOA6/NR4A3/CREB1/JUN/FOS	5
BP	GO:0050435	amyloid-beta metabolic process	2/59	51/18866	0.0111112809316969	0.106741092486787	0.0826323510724603	EPHA4/ROCK2	2
BP	GO:0050885	neuromuscular process controlling balance	2/59	51/18866	0.0111112809316969	0.106741092486787	0.0826323510724603	NR4A3/USH1G	2
BP	GO:1902893	regulation of pri-miRNA transcription by RNA polymerase II	2/59	51/18866	0.0111112809316969	0.106741092486787	0.0826323510724603	JUN/FOS	2
BP	GO:0043491	protein kinase B signaling	4/59	278/18866	0.0111344146591695	0.106741092486787	0.0826323510724603	PIK3CA/IGF1R/ERBB3/PTPRJ	4
BP	GO:0050808	synapse organization	5/59	433/18866	0.0112859914707016	0.107593118687356	0.0832919370527805	EPHA4/TIAM1/IGF1R/DAB2IP/EPHB3	5
BP	GO:0031103	axon regeneration	2/59	52/18866	0.0115327005568194	0.10814270030329	0.0837173891441247	EPHA4/JUN	2
BP	GO:0046580	negative regulation of Ras protein signal transduction	2/59	52/18866	0.0115327005568194	0.10814270030329	0.0837173891441247	STAMBP/DAB2IP	2
BP	GO:0051496	positive regulation of stress fiber assembly	2/59	52/18866	0.0115327005568194	0.10814270030329	0.0837173891441247	ROCK2/NF2	2
BP	GO:0043392	negative regulation of DNA binding	2/59	53/18866	0.0119610815197214	0.110947112907254	0.0858883919083269	JUN/SMO	2
BP	GO:0061614	pri-miRNA transcription by RNA polymerase II	2/59	53/18866	0.0119610815197214	0.110947112907254	0.0858883919083269	JUN/FOS	2
BP	GO:0001678	cellular glucose homeostasis	3/59	153/18866	0.012205110768851	0.112439835345943	0.08704396528437	PIK3CA/TIAM1/IGF1R	3
BP	GO:0007249	I-kappaB kinase/NF-kappaB signaling	4/59	286/18866	0.0122530589800066	0.112439835345943	0.08704396528437	RORA/ZMYND11/ROCK2/DAB2IP	4
BP	GO:1901185	negative regulation of ERBB signaling pathway	2/59	54/18866	0.0123963777009935	0.112768937984972	0.0872987361900595	DAB2IP/PTPRJ	2
BP	GO:0061351	neural precursor cell proliferation	3/59	154/18866	0.0124203550577854	0.112768937984972	0.0872987361900595	RORA/NF2/SMO	3
BP	GO:0050773	regulation of dendrite development	3/59	155/18866	0.0126377788640579	0.114139097530123	0.0883594289553522	EPHA4/TIAM1/DAB2IP	3
BP	GO:0043434	response to peptide hormone	5/59	447/18866	0.0128127554951899	0.114317480074038	0.0884975216865633	NR4A3/PIK3CA/CREB1/IGF1R/ROCK2	5
BP	GO:0060485	mesenchyme development	4/59	290/18866	0.0128385144043697	0.114317480074038	0.0884975216865633	TIAM1/DAB2IP/SMO/ERBB3	4
BP	GO:0043484	regulation of RNA splicing	3/59	156/18866	0.0128573855794227	0.114317480074038	0.0884975216865633	SON/HNRNPF/RBM20	3
BP	GO:0010770	positive regulation of cell morphogenesis involved in differentiation	3/59	157/18866	0.0130791784994781	0.115690053119095	0.0895600828341907	EPHA4/TIAM1/RREB1	3
BP	GO:1904645	response to amyloid-beta	2/59	56/18866	0.0132875322991361	0.116930284232397	0.0905201930445869	EPHA4/IGF1R	2
BP	GO:0050673	epithelial cell proliferation	5/59	453/18866	0.0135081157413494	0.117849441582007	0.0912317478079331	NR4A3/RREB1/JUN/DAB2IP/SMO	5
BP	GO:1902107	positive regulation of leukocyte differentiation	3/59	159/18866	0.0135293356594728	0.117849441582007	0.0912317478079331	CREB1/JUN/FOS	3
BP	GO:0031647	regulation of protein stability	4/59	296/18866	0.0137498833869219	0.118566833627929	0.0917871083538505	EPHA4/CREB1/NF2/SMO	4
BP	GO:0051348	negative regulation of transferase activity	4/59	296/18866	0.0137498833869219	0.118566833627929	0.0917871083538505	IGF1R/DAB2IP/NF2/PTPRJ	4
BP	GO:0010632	regulation of epithelial cell migration	4/59	301/18866	0.0145401573211292	0.12359573806827	0.0956801750964032	ROCK2/RREB1/JUN/DAB2IP	4
BP	GO:0031102	neuron projection regeneration	2/59	59/18866	0.0146749874822686	0.12359573806827	0.0956801750964032	EPHA4/JUN	2
BP	GO:0048008	platelet-derived growth factor receptor signaling pathway	2/59	59/18866	0.0146749874822686	0.12359573806827	0.0956801750964032	NR4A3/PTPRJ	2
BP	GO:0051058	negative regulation of small GTPase mediated signal transduction	2/59	59/18866	0.0146749874822686	0.12359573806827	0.0956801750964032	STAMBP/DAB2IP	2
BP	GO:0007259	receptor signaling pathway via JAK-STAT	3/59	164/18866	0.0146931996304936	0.12359573806827	0.0956801750964032	CRLF3/STAMBP/NF2	3
BP	GO:0061098	positive regulation of protein tyrosine kinase activity	2/59	60/18866	0.0151508182681261	0.126207787126721	0.0977022619027858	EPHA4/ERBB3	2
BP	GO:0061900	glial cell activation	2/59	60/18866	0.0151508182681261	0.126207787126721	0.0977022619027858	JUN/SMO	2
BP	GO:0003012	muscle system process	5/59	467/18866	0.0152292734986633	0.126248470162832	0.097733756192795	NR4A3/PIK3CA/TIAM1/PDE4D/ROCK2	5
BP	GO:0034250	positive regulation of cellular amide metabolic process	3/59	167/18866	0.0154180066287957	0.127198554687565	0.0984692528620455	EPHA4/UHMK1/ROCK2	3
BP	GO:0010769	regulation of cell morphogenesis involved in differentiation	4/59	310/18866	0.0160343135353763	0.129604186600472	0.100331544282785	EPHA4/TIAM1/RREB1/EPHB3	4
BP	GO:0018105	peptidyl-serine phosphorylation	4/59	310/18866	0.0160343135353763	0.129604186600472	0.100331544282785	PIK3CA/UHMK1/PDE4D/ROCK2	4
BP	GO:0032233	positive regulation of actin filament bundle assembly	2/59	62/18866	0.0161222301896063	0.129604186600472	0.100331544282785	ROCK2/NF2	2
BP	GO:0055025	positive regulation of cardiac muscle tissue development	2/59	62/18866	0.0161222301896063	0.129604186600472	0.100331544282785	CREB1/ERBB3	2
BP	GO:0032874	positive regulation of stress-activated MAPK cascade	3/59	170/18866	0.0161627598674248	0.129604186600472	0.100331544282785	EPHA4/TIAM1/DAB2IP	3
BP	GO:0034614	cellular response to reactive oxygen species	3/59	170/18866	0.0161627598674248	0.129604186600472	0.100331544282785	NR4A3/JUN/FOS	3
BP	GO:0051893	regulation of focal adhesion assembly	2/59	63/18866	0.0166177226337347	0.131221824739525	0.101583819667084	ROCK2/PTPRJ	2
BP	GO:0090109	regulation of cell-substrate junction assembly	2/59	63/18866	0.0166177226337347	0.131221824739525	0.101583819667084	ROCK2/PTPRJ	2
BP	GO:0000910	cytokinesis	3/59	172/18866	0.0166703716743685	0.131221824739525	0.101583819667084	SON/STAMBP/ROCK2	3
BP	GO:0070304	positive regulation of stress-activated protein kinase signaling cascade	3/59	172/18866	0.0166703716743685	0.131221824739525	0.101583819667084	EPHA4/TIAM1/DAB2IP	3
BP	GO:0001885	endothelial cell development	2/59	64/18866	0.0171196806136134	0.132850007368847	0.102844257943494	PDE4D/ROCK2	2
BP	GO:0046686	response to cadmium ion	2/59	64/18866	0.0171196806136134	0.132850007368847	0.102844257943494	JUN/FOS	2
BP	GO:0051099	positive regulation of binding	3/59	174/18866	0.0171868890652004	0.132850007368847	0.102844257943494	EPHA4/MAPRE1/TIAM1	3
BP	GO:0097696	receptor signaling pathway via STAT	3/59	174/18866	0.0171868890652004	0.132850007368847	0.102844257943494	CRLF3/STAMBP/NF2	3
BP	GO:0007568	aging	4/59	319/18866	0.0176221404900972	0.135086004962513	0.104575228967422	CREB1/PDE4D/JUN/FOS	4
BP	GO:0050769	positive regulation of neurogenesis	5/59	485/18866	0.0176514891166537	0.135086004962513	0.104575228967422	EPHA4/TIAM1/TCF12/DAB2IP/SMO	5
BP	GO:0010634	positive regulation of epithelial cell migration	3/59	176/18866	0.0177123258255044	0.135086004962513	0.104575228967422	ROCK2/RREB1/JUN	3
BP	GO:0150116	regulation of cell-substrate junction organization	2/59	66/18866	0.0181428180424399	0.137756972393039	0.106642926732925	ROCK2/PTPRJ	2
BP	GO:0034332	adherens junction organization	2/59	67/18866	0.0186639104283669	0.14047048375034	0.10874355937488	CADM1/EPHA4	2
BP	GO:0045670	regulation of osteoclast differentiation	2/59	67/18866	0.0186639104283669	0.14047048375034	0.10874355937488	CREB1/FOS	2
BP	GO:1905330	regulation of morphogenesis of an epithelium	3/59	181/18866	0.0190650184387763	0.14286275825738	0.110595510318252	TIAM1/RREB1/SMO	3
BP	GO:1903706	regulation of hemopoiesis	5/59	498/18866	0.0195522946632662	0.145877120183326	0.112929042860604	NR4A3/CREB1/TCF12/JUN/FOS	5
BP	GO:0001655	urogenital system development	4/59	330/18866	0.0196924487853818	0.146286762405693	0.113246162529742	EPHA4/SDC1/EPHB3/SMO	4
BP	GO:0018209	peptidyl-serine modification	4/59	333/18866	0.0202821644455585	0.150018078399045	0.116134716562136	PIK3CA/UHMK1/PDE4D/ROCK2	4
BP	GO:0050770	regulation of axonogenesis	3/59	186/18866	0.0204736902991625	0.150784774907137	0.116728245572817	EPHA4/TIAM1/EPHB3	3
BP	GO:0050821	protein stabilization	3/59	187/18866	0.0207621526674414	0.151318950539988	0.117141771305033	EPHA4/CREB1/SMO	3
BP	GO:0042982	amyloid precursor protein metabolic process	2/59	71/18866	0.0208107647595788	0.151318950539988	0.117141771305033	EPHA4/ROCK2	2
BP	GO:0061180	mammary gland epithelium development	2/59	71/18866	0.0208107647595788	0.151318950539988	0.117141771305033	RREB1/SMO	2
BP	GO:0045600	positive regulation of fat cell differentiation	2/59	72/18866	0.0213628858870763	0.154678110473514	0.119742225136532	CREB1/RREB1	2
BP	GO:0003018	vascular process in circulatory system	3/59	190/18866	0.0216410080543926	0.155380626867522	0.120286069872907	ROCK2/SLC27A4/PTPRJ	3
BP	GO:0030308	negative regulation of cell growth	3/59	190/18866	0.0216410080543926	0.155380626867522	0.120286069872907	CRLF3/DCBLD2/PTPRJ	3
BP	GO:0019058	viral life cycle	4/59	341/18866	0.0219079237340363	0.156085403795755	0.120831664575047	USP6NL/NR5A2/ROCK2/DEK	4
BP	GO:0010611	regulation of cardiac muscle hypertrophy	2/59	73/18866	0.0219210852650215	0.156085403795755	0.120831664575047	NR4A3/ROCK2	2
BP	GO:0006305	DNA alkylation	2/59	74/18866	0.0224853208542171	0.157872528528624	0.122215145996273	PIK3CA/FOS	2
BP	GO:0006306	DNA methylation	2/59	74/18866	0.0224853208542171	0.157872528528624	0.122215145996273	PIK3CA/FOS	2
BP	GO:0021536	diencephalon development	2/59	74/18866	0.0224853208542171	0.157872528528624	0.122215145996273	CREB1/SMO	2
BP	GO:0071248	cellular response to metal ion	3/59	193/18866	0.0225400754600891	0.157872528528624	0.122215145996273	CREB1/JUN/FOS	3
BP	GO:0048545	response to steroid hormone	4/59	346/18866	0.0229636157633858	0.160175405634877	0.123997891001849	NCOR2/NR4A3/SDC1/FOS	4
BP	GO:0001707	mesoderm formation	2/59	75/18866	0.0230555508110807	0.160175405634877	0.123997891001849	NR4A3/NF2	2
BP	GO:0050731	positive regulation of peptidyl-tyrosine phosphorylation	3/59	195/18866	0.0231506865131986	0.160187814744552	0.124007497366964	EPHA4/ERBB3/PTPRJ	3
BP	GO:0008306	associative learning	2/59	76/18866	0.0236317334868667	0.161224540533353	0.12481006634345	CREB1/FOS	2
BP	GO:0014743	regulation of muscle hypertrophy	2/59	76/18866	0.0236317334868667	0.161224540533353	0.12481006634345	NR4A3/ROCK2	2
BP	GO:0072091	regulation of stem cell proliferation	2/59	76/18866	0.0236317334868667	0.161224540533353	0.12481006634345	NF2/SMO	2
BP	GO:0009749	response to glucose	3/59	197/18866	0.0237702848222251	0.161224540533353	0.12481006634345	PIK3CA/TIAM1/IGF1R	3
BP	GO:0048839	inner ear development	3/59	197/18866	0.0237702848222251	0.161224540533353	0.12481006634345	EPHA4/NR4A3/USH1G	3
BP	GO:0048332	mesoderm morphogenesis	2/59	77/18866	0.02421382742689	0.162944815155071	0.126141796543798	NR4A3/NF2	2
BP	GO:0150076	neuroinflammatory response	2/59	77/18866	0.02421382742689	0.162944815155071	0.126141796543798	JUN/SMO	2
BP	GO:0009755	hormone-mediated signaling pathway	3/59	200/18866	0.0247165322203206	0.16432383780115	0.12720935057358	NCOR2/NR4A3/NR5A2	3
BP	GO:1901888	regulation of cell junction assembly	3/59	200/18866	0.0247165322203206	0.16432383780115	0.12720935057358	ROCK2/EPHB3/PTPRJ	3
BP	GO:0060395	SMAD protein signal transduction	2/59	78/18866	0.0248017913697539	0.16432383780115	0.12720935057358	JUN/FOS	2
BP	GO:0060998	regulation of dendritic spine development	2/59	78/18866	0.0248017913697539	0.16432383780115	0.12720935057358	EPHA4/TIAM1	2
BP	GO:0031099	regeneration	3/59	201/18866	0.0250364405109082	0.164448387045778	0.127305768894474	EPHA4/NR4A3/JUN	3
BP	GO:0007179	transforming growth factor beta receptor signaling pathway	3/59	202/18866	0.0253585945032887	0.164448387045778	0.127305768894474	CREB1/JUN/FOS	3
BP	GO:0009746	response to hexose	3/59	202/18866	0.0253585945032887	0.164448387045778	0.127305768894474	PIK3CA/TIAM1/IGF1R	3
BP	GO:0006809	nitric oxide biosynthetic process	2/59	79/18866	0.02539558424658	0.164448387045778	0.127305768894474	RORA/ROCK2	2
BP	GO:0031016	pancreas development	2/59	79/18866	0.02539558424658	0.164448387045778	0.127305768894474	NR5A2/SMO	2
BP	GO:0043407	negative regulation of MAP kinase activity	2/59	79/18866	0.02539558424658	0.164448387045778	0.127305768894474	DAB2IP/PTPRJ	2
BP	GO:0048678	response to axon injury	2/59	80/18866	0.0259951651802405	0.16716306550573	0.129407305035107	EPHA4/JUN	2
BP	GO:1903708	positive regulation of hemopoiesis	3/59	204/18866	0.0260096378147028	0.16716306550573	0.129407305035107	CREB1/JUN/FOS	3
BP	GO:0071158	positive regulation of cell cycle arrest	2/59	81/18866	0.0266004934845948	0.170130605979903	0.131704591305753	CRLF3/DAB2IP	2
BP	GO:0050852	T cell receptor signaling pathway	3/59	206/18866	0.0266696579304161	0.170130605979903	0.131704591305753	PIK3CA/PDE4D/PTPRJ	3
BP	GO:0034284	response to monosaccharide	3/59	207/18866	0.0270030326809972	0.17161927437256	0.132857026290131	PIK3CA/TIAM1/IGF1R	3
BP	GO:0021954	central nervous system neuron development	2/59	82/18866	0.0272115286637269	0.172306211021976	0.133388810151965	EPHA4/EPHB3	2
BP	GO:1902905	positive regulation of supramolecular fiber organization	3/59	208/18866	0.0273386495716647	0.172474715680061	0.133519256034988	MAPRE1/ROCK2/NF2	3
BP	GO:0010038	response to metal ion	4/59	366/18866	0.0274952953046528	0.172827570486389	0.133792414399352	CREB1/SDC1/JUN/FOS	4
BP	GO:0048041	focal adhesion assembly	2/59	83/18866	0.0278282304111872	0.173018997773903	0.133940605564143	ROCK2/PTPRJ	2
BP	GO:0048708	astrocyte differentiation	2/59	83/18866	0.0278282304111872	0.173018997773903	0.133940605564143	EPHA4/SMO	2
BP	GO:0071277	cellular response to calcium ion	2/59	83/18866	0.0278282304111872	0.173018997773903	0.133940605564143	JUN/FOS	2
BP	GO:0002573	myeloid leukocyte differentiation	3/59	210/18866	0.0280166064222073	0.173561359640822	0.134360468572394	CREB1/JUN/FOS	3
BP	GO:0043393	regulation of protein binding	3/59	211/18866	0.0283589445476284	0.174986231446054	0.135463516185081	EPHA4/MAPRE1/TIAM1	3
BP	GO:0046209	nitric oxide metabolic process	2/59	84/18866	0.028450558609236	0.174986231446054	0.135463516185081	RORA/ROCK2	2
BP	GO:0045844	positive regulation of striated muscle tissue development	2/59	85/18866	0.0290784733280909	0.177575303313181	0.137467815471252	CREB1/ERBB3	2
BP	GO:0048636	positive regulation of muscle organ development	2/59	85/18866	0.0290784733280909	0.177575303313181	0.137467815471252	CREB1/ERBB3	2
BP	GO:0008589	regulation of smoothened signaling pathway	2/59	86/18866	0.0297119348251751	0.180028180835603	0.139366681520385	RORA/SMO	2
BP	GO:1901863	positive regulation of muscle tissue development	2/59	86/18866	0.0297119348251751	0.180028180835603	0.139366681520385	CREB1/ERBB3	2
BP	GO:0060291	long-term synaptic potentiation	2/59	87/18866	0.0303509035443709	0.180028180835603	0.139366681520385	EPHA4/CREB1	2
BP	GO:1903363	negative regulation of cellular protein catabolic process	2/59	87/18866	0.0303509035443709	0.180028180835603	0.139366681520385	EPHA4/DAB2IP	2
BP	GO:1904705	regulation of vascular associated smooth muscle cell proliferation	2/59	87/18866	0.0303509035443709	0.180028180835603	0.139366681520385	NR4A3/JUN	2
BP	GO:1990874	vascular associated smooth muscle cell proliferation	2/59	87/18866	0.0303509035443709	0.180028180835603	0.139366681520385	NR4A3/JUN	2
BP	GO:2001057	reactive nitrogen species metabolic process	2/59	87/18866	0.0303509035443709	0.180028180835603	0.139366681520385	RORA/ROCK2	2
BP	GO:0010944	negative regulation of transcription by competitive promoter binding	1/59	10/18866	0.0308439890242816	0.180028180835603	0.139366681520385	CREB1	1
BP	GO:0021936	regulation of cerebellar granule cell precursor proliferation	1/59	10/18866	0.0308439890242816	0.180028180835603	0.139366681520385	SMO	1
BP	GO:0071394	cellular response to testosterone stimulus	1/59	10/18866	0.0308439890242816	0.180028180835603	0.139366681520385	ROCK2	1
BP	GO:1902946	protein localization to early endosome	1/59	10/18866	0.0308439890242816	0.180028180835603	0.139366681520385	ROCK2	1
BP	GO:1904338	regulation of dopaminergic neuron differentiation	1/59	10/18866	0.0308439890242816	0.180028180835603	0.139366681520385	TIAM1	1
BP	GO:1904526	regulation of microtubule binding	1/59	10/18866	0.0308439890242816	0.180028180835603	0.139366681520385	MAPRE1	1
BP	GO:0045666	positive regulation of neuron differentiation	4/59	380/18866	0.0309656625735879	0.180125684665345	0.139442162954034	EPHA4/TIAM1/TCF12/DAB2IP	4
BP	GO:0071241	cellular response to inorganic substance	3/59	221/18866	0.0319052444725735	0.181563701051271	0.140555386288004	CREB1/JUN/FOS	3
BP	GO:0042058	regulation of epidermal growth factor receptor signaling pathway	2/59	90/18866	0.0323004602546946	0.181563701051271	0.140555386288004	DAB2IP/PTPRJ	2
BP	GO:0002699	positive regulation of immune effector process	3/59	223/18866	0.0326412523211332	0.181563701051271	0.140555386288004	CADM1/NR4A3/PTPRJ	3
BP	GO:0045682	regulation of epidermis development	2/59	91/18866	0.0329610660043024	0.181563701051271	0.140555386288004	ROCK2/SMO	2
BP	GO:0051492	regulation of stress fiber assembly	2/59	91/18866	0.0329610660043024	0.181563701051271	0.140555386288004	ROCK2/NF2	2
BP	GO:2000177	regulation of neural precursor cell proliferation	2/59	91/18866	0.0329610660043024	0.181563701051271	0.140555386288004	NF2/SMO	2
BP	GO:0043583	ear development	3/59	224/18866	0.0330125895470094	0.181563701051271	0.140555386288004	EPHA4/NR4A3/USH1G	3
BP	GO:0014706	striated muscle tissue development	4/59	389/18866	0.0333278766612597	0.181563701051271	0.140555386288004	CREB1/FOS/SMO/ERBB3	4
BP	GO:0008037	cell recognition	3/59	226/18866	0.0337619216979957	0.181563701051271	0.140555386288004	CADM1/EPHA4/EPHB3	3
BP	GO:0009629	response to gravity	1/59	11/18866	0.033876456389978	0.181563701051271	0.140555386288004	FOS	1
BP	GO:0032754	positive regulation of interleukin-5 production	1/59	11/18866	0.033876456389978	0.181563701051271	0.140555386288004	PDE4D	1
BP	GO:0045657	positive regulation of monocyte differentiation	1/59	11/18866	0.033876456389978	0.181563701051271	0.140555386288004	JUN	1
BP	GO:0045899	positive regulation of RNA polymerase II transcription preinitiation complex assembly	1/59	11/18866	0.033876456389978	0.181563701051271	0.140555386288004	CREB1	1
BP	GO:0046607	positive regulation of centrosome cycle	1/59	11/18866	0.033876456389978	0.181563701051271	0.140555386288004	ROCK2	1
BP	GO:0048853	forebrain morphogenesis	1/59	11/18866	0.033876456389978	0.181563701051271	0.140555386288004	SMO	1
BP	GO:0060368	regulation of Fc receptor mediated stimulatory signaling pathway	1/59	11/18866	0.033876456389978	0.181563701051271	0.140555386288004	PTPRJ	1
BP	GO:0086023	adenylate cyclase-activating adrenergic receptor signaling pathway involved in heart process	1/59	11/18866	0.033876456389978	0.181563701051271	0.140555386288004	PDE4D	1
BP	GO:0090269	fibroblast growth factor production	1/59	11/18866	0.033876456389978	0.181563701051271	0.140555386288004	ROCK2	1
BP	GO:0090270	regulation of fibroblast growth factor production	1/59	11/18866	0.033876456389978	0.181563701051271	0.140555386288004	ROCK2	1
BP	GO:0098883	synapse pruning	1/59	11/18866	0.033876456389978	0.181563701051271	0.140555386288004	EPHA4	1
BP	GO:0150104	transport across blood-brain barrier	1/59	11/18866	0.033876456389978	0.181563701051271	0.140555386288004	SLC27A4	1
BP	GO:1901077	regulation of relaxation of muscle	1/59	11/18866	0.033876456389978	0.181563701051271	0.140555386288004	PDE4D	1
BP	GO:1902065	response to L-glutamate	1/59	11/18866	0.033876456389978	0.181563701051271	0.140555386288004	CREB1	1
BP	GO:2000392	regulation of lamellipodium morphogenesis	1/59	11/18866	0.033876456389978	0.181563701051271	0.140555386288004	RREB1	1
BP	GO:0061097	regulation of protein tyrosine kinase activity	2/59	93/18866	0.0342981756878381	0.181563701051271	0.140555386288004	EPHA4/ERBB3	2
BP	GO:0031346	positive regulation of cell projection organization	4/59	394/18866	0.0346848734931733	0.181563701051271	0.140555386288004	EPHA4/TIAM1/RREB1/DAB2IP	4
BP	GO:0048762	mesenchymal cell differentiation	3/59	229/18866	0.0349025357977618	0.181563701051271	0.140555386288004	TIAM1/DAB2IP/SMO	3
BP	GO:0051591	response to cAMP	2/59	94/18866	0.0349746028972249	0.181563701051271	0.140555386288004	SDC1/FOS	2
BP	GO:0045787	positive regulation of cell cycle	4/59	396/18866	0.0352366280710617	0.181563701051271	0.140555386288004	NR4A3/CRLF3/ROCK2/DAB2IP	4
BP	GO:0010001	glial cell differentiation	3/59	230/18866	0.035287163448617	0.181563701051271	0.140555386288004	EPHA4/SMO/ERBB3	3
BP	GO:0051495	positive regulation of cytoskeleton organization	3/59	230/18866	0.035287163448617	0.181563701051271	0.140555386288004	MAPRE1/ROCK2/NF2	3
BP	GO:0097191	extrinsic apoptotic signaling pathway	3/59	230/18866	0.035287163448617	0.181563701051271	0.140555386288004	ZMYND11/DAB2IP/ERBB3	3
BP	GO:0007589	body fluid secretion	2/59	95/18866	0.0356562275034363	0.181563701051271	0.140555386288004	NCOR2/CREB1	2
BP	GO:0048814	regulation of dendrite morphogenesis	2/59	95/18866	0.0356562275034363	0.181563701051271	0.140555386288004	EPHA4/TIAM1	2
BP	GO:0009743	response to carbohydrate	3/59	233/18866	0.0364542857446176	0.181563701051271	0.140555386288004	PIK3CA/TIAM1/IGF1R	3
BP	GO:0007050	cell cycle arrest	3/59	234/18866	0.0368477322471134	0.181563701051271	0.140555386288004	CRLF3/UHMK1/DAB2IP	3
BP	GO:0000185	activation of MAPKKK activity	1/59	12/18866	0.0368995955611787	0.181563701051271	0.140555386288004	DAB2IP	1
BP	GO:0010232	vascular transport	1/59	12/18866	0.0368995955611787	0.181563701051271	0.140555386288004	SLC27A4	1
BP	GO:0021702	cerebellar Purkinje cell differentiation	1/59	12/18866	0.0368995955611787	0.181563701051271	0.140555386288004	RORA	1
BP	GO:0021819	layer formation in cerebral cortex	1/59	12/18866	0.0368995955611787	0.181563701051271	0.140555386288004	DAB2IP	1
BP	GO:0071679	commissural neuron axon guidance	1/59	12/18866	0.0368995955611787	0.181563701051271	0.140555386288004	SMO	1
BP	GO:0072178	nephric duct morphogenesis	1/59	12/18866	0.0368995955611787	0.181563701051271	0.140555386288004	EPHA4	1
BP	GO:0097201	negative regulation of transcription from RNA polymerase II promoter in response to stress	1/59	12/18866	0.0368995955611787	0.181563701051271	0.140555386288004	JUN	1
BP	GO:0098885	modification of postsynaptic actin cytoskeleton	1/59	12/18866	0.0368995955611787	0.181563701051271	0.140555386288004	TIAM1	1
BP	GO:1905668	positive regulation of protein localization to endosome	1/59	12/18866	0.0368995955611787	0.181563701051271	0.140555386288004	ROCK2	1
BP	GO:1901184	regulation of ERBB signaling pathway	2/59	97/18866	0.0370349174406673	0.181563701051271	0.140555386288004	DAB2IP/PTPRJ	2
BP	GO:1901216	positive regulation of neuron death	2/59	97/18866	0.0370349174406673	0.181563701051271	0.140555386288004	JUN/FOS	2
BP	GO:1990823	response to leukemia inhibitory factor	2/59	97/18866	0.0370349174406673	0.181563701051271	0.140555386288004	CREB1/NR5A2	2
BP	GO:1990830	cellular response to leukemia inhibitory factor	2/59	97/18866	0.0370349174406673	0.181563701051271	0.140555386288004	CREB1/NR5A2	2
BP	GO:0001657	ureteric bud development	2/59	98/18866	0.0377319074859565	0.181563701051271	0.140555386288004	SDC1/SMO	2
BP	GO:0030316	osteoclast differentiation	2/59	98/18866	0.0377319074859565	0.181563701051271	0.140555386288004	CREB1/FOS	2
BP	GO:0044728	DNA methylation or demethylation	2/59	98/18866	0.0377319074859565	0.181563701051271	0.140555386288004	PIK3CA/FOS	2
BP	GO:0045833	negative regulation of lipid metabolic process	2/59	98/18866	0.0377319074859565	0.181563701051271	0.140555386288004	DAB2IP/SLC27A4	2
BP	GO:0043547	positive regulation of GTPase activity	4/59	406/18866	0.0380723453399304	0.181563701051271	0.140555386288004	TIAM1/USP6NL/JUN/DAB2IP	4
BP	GO:0007044	cell-substrate junction assembly	2/59	99/18866	0.0384339443551755	0.181563701051271	0.140555386288004	ROCK2/PTPRJ	2
BP	GO:0010717	regulation of epithelial to mesenchymal transition	2/59	99/18866	0.0384339443551755	0.181563701051271	0.140555386288004	TIAM1/DAB2IP	2
BP	GO:0072163	mesonephric epithelium development	2/59	99/18866	0.0384339443551755	0.181563701051271	0.140555386288004	SDC1/SMO	2
BP	GO:0072164	mesonephric tubule development	2/59	99/18866	0.0384339443551755	0.181563701051271	0.140555386288004	SDC1/SMO	2
BP	GO:0060537	muscle tissue development	4/59	409/18866	0.0389481092478248	0.181563701051271	0.140555386288004	CREB1/FOS/SMO/ERBB3	4
BP	GO:0050848	regulation of calcium-mediated signaling	2/59	100/18866	0.0391409908493396	0.181563701051271	0.140555386288004	PDE4D/ERBB3	2
BP	GO:0042116	macrophage activation	2/59	101/18866	0.0398530099457345	0.181563701051271	0.140555386288004	RORA/JUN	2
BP	GO:0042632	cholesterol homeostasis	2/59	101/18866	0.0398530099457345	0.181563701051271	0.140555386288004	RORA/NR5A2	2
BP	GO:0003337	mesenchymal to epithelial transition involved in metanephros morphogenesis	1/59	13/18866	0.0399134347391723	0.181563701051271	0.140555386288004	SMO	1
BP	GO:0007494	midgut development	1/59	13/18866	0.0399134347391723	0.181563701051271	0.140555386288004	SMO	1
BP	GO:0010642	negative regulation of platelet-derived growth factor receptor signaling pathway	1/59	13/18866	0.0399134347391723	0.181563701051271	0.140555386288004	PTPRJ	1
BP	GO:0021694	cerebellar Purkinje cell layer formation	1/59	13/18866	0.0399134347391723	0.181563701051271	0.140555386288004	RORA	1
BP	GO:0021794	thalamus development	1/59	13/18866	0.0399134347391723	0.181563701051271	0.140555386288004	SMO	1
BP	GO:0031115	negative regulation of microtubule polymerization	1/59	13/18866	0.0399134347391723	0.181563701051271	0.140555386288004	MAPRE1	1
BP	GO:0031953	negative regulation of protein autophosphorylation	1/59	13/18866	0.0399134347391723	0.181563701051271	0.140555386288004	JUN	1
BP	GO:0034144	negative regulation of toll-like receptor 4 signaling pathway	1/59	13/18866	0.0399134347391723	0.181563701051271	0.140555386288004	DAB2IP	1
BP	GO:0051451	myoblast migration	1/59	13/18866	0.0399134347391723	0.181563701051271	0.140555386288004	SMO	1
BP	GO:0061029	eyelid development in camera-type eye	1/59	13/18866	0.0399134347391723	0.181563701051271	0.140555386288004	JUN	1
BP	GO:0061469	regulation of type B pancreatic cell proliferation	1/59	13/18866	0.0399134347391723	0.181563701051271	0.140555386288004	NR4A3	1
BP	GO:0071872	cellular response to epinephrine stimulus	1/59	13/18866	0.0399134347391723	0.181563701051271	0.140555386288004	PDE4D	1
BP	GO:1900103	positive regulation of endoplasmic reticulum unfolded protein response	1/59	13/18866	0.0399134347391723	0.181563701051271	0.140555386288004	DAB2IP	1
BP	GO:1900272	negative regulation of long-term synaptic potentiation	1/59	13/18866	0.0399134347391723	0.181563701051271	0.140555386288004	EPHA4	1
BP	GO:1903977	positive regulation of glial cell migration	1/59	13/18866	0.0399134347391723	0.181563701051271	0.140555386288004	TIAM1	1
BP	GO:1904424	regulation of GTP binding	1/59	13/18866	0.0399134347391723	0.181563701051271	0.140555386288004	EPHA4	1
BP	GO:1905666	regulation of protein localization to endosome	1/59	13/18866	0.0399134347391723	0.181563701051271	0.140555386288004	ROCK2	1
BP	GO:0043502	regulation of muscle adaptation	2/59	102/18866	0.0405699647972083	0.181563701051271	0.140555386288004	NR4A3/ROCK2	2
BP	GO:0055024	regulation of cardiac muscle tissue development	2/59	102/18866	0.0405699647972083	0.181563701051271	0.140555386288004	CREB1/ERBB3	2
BP	GO:0055092	sterol homeostasis	2/59	102/18866	0.0405699647972083	0.181563701051271	0.140555386288004	RORA/NR5A2	2
BP	GO:0110020	regulation of actomyosin structure organization	2/59	102/18866	0.0405699647972083	0.181563701051271	0.140555386288004	ROCK2/NF2	2
BP	GO:0150115	cell-substrate junction organization	2/59	102/18866	0.0405699647972083	0.181563701051271	0.140555386288004	ROCK2/PTPRJ	2
BP	GO:0001823	mesonephros development	2/59	103/18866	0.041291818731467	0.181563701051271	0.140555386288004	SDC1/SMO	2
BP	GO:0042472	inner ear morphogenesis	2/59	103/18866	0.041291818731467	0.181563701051271	0.140555386288004	NR4A3/USH1G	2
BP	GO:0048661	positive regulation of smooth muscle cell proliferation	2/59	103/18866	0.041291818731467	0.181563701051271	0.140555386288004	NR4A3/JUN	2
BP	GO:1901890	positive regulation of cell junction assembly	2/59	103/18866	0.041291818731467	0.181563701051271	0.140555386288004	EPHB3/PTPRJ	2
BP	GO:0010923	negative regulation of phosphatase activity	2/59	104/18866	0.0420185352503704	0.181563701051271	0.140555386288004	CSRNP3/ROCK2	2
BP	GO:0032231	regulation of actin filament bundle assembly	2/59	104/18866	0.0420185352503704	0.181563701051271	0.140555386288004	ROCK2/NF2	2
BP	GO:0007631	feeding behavior	2/59	105/18866	0.0427500780292331	0.181563701051271	0.140555386288004	NR4A3/FOS	2
BP	GO:0021549	cerebellum development	2/59	105/18866	0.0427500780292331	0.181563701051271	0.140555386288004	RORA/SMO	2
BP	GO:0009214	cyclic nucleotide catabolic process	1/59	14/18866	0.0429180020414791	0.181563701051271	0.140555386288004	PDE4D	1
BP	GO:0010649	regulation of cell communication by electrical coupling	1/59	14/18866	0.0429180020414791	0.181563701051271	0.140555386288004	PDE4D	1
BP	GO:0030948	negative regulation of vascular endothelial growth factor receptor signaling pathway	1/59	14/18866	0.0429180020414791	0.181563701051271	0.140555386288004	DAB2IP	1
BP	GO:0036092	phosphatidylinositol-3-phosphate biosynthetic process	1/59	14/18866	0.0429180020414791	0.181563701051271	0.140555386288004	PIK3CA	1
BP	GO:0038166	angiotensin-activated signaling pathway	1/59	14/18866	0.0429180020414791	0.181563701051271	0.140555386288004	ROCK2	1
BP	GO:0043922	negative regulation by host of viral transcription	1/59	14/18866	0.0429180020414791	0.181563701051271	0.140555386288004	JUN	1
BP	GO:0045898	regulation of RNA polymerase II transcription preinitiation complex assembly	1/59	14/18866	0.0429180020414791	0.181563701051271	0.140555386288004	CREB1	1
BP	GO:0046321	positive regulation of fatty acid oxidation	1/59	14/18866	0.0429180020414791	0.181563701051271	0.140555386288004	NR4A3	1
BP	GO:0048681	negative regulation of axon regeneration	1/59	14/18866	0.0429180020414791	0.181563701051271	0.140555386288004	EPHA4	1
BP	GO:0050872	white fat cell differentiation	1/59	14/18866	0.0429180020414791	0.181563701051271	0.140555386288004	TBL1XR1	1
BP	GO:0070486	leukocyte aggregation	1/59	14/18866	0.0429180020414791	0.181563701051271	0.140555386288004	NR4A3	1
BP	GO:0070986	left/right axis specification	1/59	14/18866	0.0429180020414791	0.181563701051271	0.140555386288004	SMO	1
BP	GO:0090128	regulation of synapse maturation	1/59	14/18866	0.0429180020414791	0.181563701051271	0.140555386288004	DAB2IP	1
BP	GO:1903726	negative regulation of phospholipid metabolic process	1/59	14/18866	0.0429180020414791	0.181563701051271	0.140555386288004	DAB2IP	1
BP	GO:1903799	negative regulation of production of miRNAs involved in gene silencing by miRNA	1/59	14/18866	0.0429180020414791	0.181563701051271	0.140555386288004	NCOR2	1
BP	GO:1903894	regulation of IRE1-mediated unfolded protein response	1/59	14/18866	0.0429180020414791	0.181563701051271	0.140555386288004	DAB2IP	1
BP	GO:1905205	positive regulation of connective tissue replacement	1/59	14/18866	0.0429180020414791	0.181563701051271	0.140555386288004	ROCK2	1
BP	GO:0014812	muscle cell migration	2/59	106/18866	0.0434864109161261	0.181563701051271	0.140555386288004	NR4A3/SMO	2
BP	GO:0030038	contractile actin filament bundle assembly	2/59	106/18866	0.0434864109161261	0.181563701051271	0.140555386288004	ROCK2/NF2	2
BP	GO:0034446	substrate adhesion-dependent cell spreading	2/59	106/18866	0.0434864109161261	0.181563701051271	0.140555386288004	RREB1/EPHB3	2
BP	GO:0043149	stress fiber assembly	2/59	106/18866	0.0434864109161261	0.181563701051271	0.140555386288004	ROCK2/NF2	2
BP	GO:0071156	regulation of cell cycle arrest	2/59	106/18866	0.0434864109161261	0.181563701051271	0.140555386288004	CRLF3/DAB2IP	2
BP	GO:0071868	cellular response to monoamine stimulus	2/59	106/18866	0.0434864109161261	0.181563701051271	0.140555386288004	NR4A3/PDE4D	2
BP	GO:0071870	cellular response to catecholamine stimulus	2/59	106/18866	0.0434864109161261	0.181563701051271	0.140555386288004	NR4A3/PDE4D	2
BP	GO:0048524	positive regulation of viral process	2/59	107/18866	0.0442274979311821	0.183191565986338	0.141815578625174	NR5A2/JUN	2
BP	GO:0099175	regulation of postsynapse organization	2/59	107/18866	0.0442274979311821	0.183191565986338	0.141815578625174	EPHA4/TIAM1	2
BP	GO:0043122	regulation of I-kappaB kinase/NF-kappaB signaling	3/59	252/18866	0.0443033216109151	0.183191565986338	0.141815578625174	RORA/ZMYND11/DAB2IP	3
BP	GO:0071560	cellular response to transforming growth factor beta stimulus	3/59	252/18866	0.0443033216109151	0.183191565986338	0.141815578625174	CREB1/JUN/FOS	3
BP	GO:0045785	positive regulation of cell adhesion	4/59	428/18866	0.044763666450448	0.183653302008385	0.142173026091634	NR4A3/PIK3CA/RREB1/PTPRJ	4
BP	GO:0045926	negative regulation of growth	3/59	254/18866	0.0451750199903464	0.183653302008385	0.142173026091634	CRLF3/DCBLD2/PTPRJ	3
BP	GO:0006939	smooth muscle contraction	2/59	109/18866	0.0457237912824691	0.183653302008385	0.142173026091634	PDE4D/ROCK2	2
BP	GO:0090630	activation of GTPase activity	2/59	109/18866	0.0457237912824691	0.183653302008385	0.142173026091634	TIAM1/USP6NL	2
BP	GO:0044849	estrous cycle	1/59	15/18866	0.0459133255020963	0.183653302008385	0.142173026091634	NCOR2	1
BP	GO:0048368	lateral mesoderm development	1/59	15/18866	0.0459133255020963	0.183653302008385	0.142173026091634	SMO	1
BP	GO:0060009	Sertoli cell development	1/59	15/18866	0.0459133255020963	0.183653302008385	0.142173026091634	SDC1	1
BP	GO:0060766	negative regulation of androgen receptor signaling pathway	1/59	15/18866	0.0459133255020963	0.183653302008385	0.142173026091634	NCOR2	1
BP	GO:0070571	negative regulation of neuron projection regeneration	1/59	15/18866	0.0459133255020963	0.183653302008385	0.142173026091634	EPHA4	1
BP	GO:1900037	regulation of cellular response to hypoxia	1/59	15/18866	0.0459133255020963	0.183653302008385	0.142173026091634	ROCK2	1
BP	GO:1901550	regulation of endothelial cell development	1/59	15/18866	0.0459133255020963	0.183653302008385	0.142173026091634	ROCK2	1
BP	GO:1903140	regulation of establishment of endothelial barrier	1/59	15/18866	0.0459133255020963	0.183653302008385	0.142173026091634	ROCK2	1
BP	GO:1903543	positive regulation of exosomal secretion	1/59	15/18866	0.0459133255020963	0.183653302008385	0.142173026091634	SDC1	1
BP	GO:1905203	regulation of connective tissue replacement	1/59	15/18866	0.0459133255020963	0.183653302008385	0.142173026091634	ROCK2	1
BP	GO:0090257	regulation of muscle system process	3/59	256/18866	0.046055288671555	0.183792733396252	0.142280965247252	NR4A3/PDE4D/ROCK2	3
BP	GO:0071867	response to monoamine	2/59	110/18866	0.0464789265130531	0.184276320302789	0.142655328316844	NR4A3/PDE4D	2
BP	GO:0071869	response to catecholamine	2/59	110/18866	0.0464789265130531	0.184276320302789	0.142655328316844	NR4A3/PDE4D	2
BP	GO:0031334	positive regulation of protein-containing complex assembly	3/59	257/18866	0.0464986286078715	0.184276320302789	0.142655328316844	MAPRE1/CREB1/DAB2IP	3
BP	GO:0035305	negative regulation of dephosphorylation	2/59	111/18866	0.0472386736591339	0.185644750334308	0.143714682199667	CSRNP3/ROCK2	2
BP	GO:0007611	learning or memory	3/59	260/18866	0.0478414301149207	0.185644750334308	0.143714682199667	CREB1/JUN/FOS	3
BP	GO:0046822	regulation of nucleocytoplasmic transport	2/59	112/18866	0.0480029975908143	0.185644750334308	0.143714682199667	UHMK1/SMO	2
BP	GO:0022407	regulation of cell-cell adhesion	4/59	439/18866	0.0483430745633996	0.185644750334308	0.143714682199667	NR4A3/PIK3CA/EPHB3/NF2	4
BP	GO:0021542	dentate gyrus development	1/59	16/18866	0.0488994330717408	0.185644750334308	0.143714682199667	SMO	1
BP	GO:0042532	negative regulation of tyrosine phosphorylation of STAT protein	1/59	16/18866	0.0488994330717408	0.185644750334308	0.143714682199667	NF2	1
BP	GO:0043116	negative regulation of vascular permeability	1/59	16/18866	0.0488994330717408	0.185644750334308	0.143714682199667	PTPRJ	1
BP	GO:0055119	relaxation of cardiac muscle	1/59	16/18866	0.0488994330717408	0.185644750334308	0.143714682199667	PDE4D	1
BP	GO:0060413	atrial septum morphogenesis	1/59	16/18866	0.0488994330717408	0.185644750334308	0.143714682199667	SMO	1
BP	GO:0060850	regulation of transcription involved in cell fate commitment	1/59	16/18866	0.0488994330717408	0.185644750334308	0.143714682199667	RORA	1
BP	GO:0070886	positive regulation of calcineurin-NFAT signaling cascade	1/59	16/18866	0.0488994330717408	0.185644750334308	0.143714682199667	ERBB3	1
BP	GO:0071871	response to epinephrine	1/59	16/18866	0.0488994330717408	0.185644750334308	0.143714682199667	PDE4D	1
BP	GO:0072176	nephric duct development	1/59	16/18866	0.0488994330717408	0.185644750334308	0.143714682199667	EPHA4	1
BP	GO:0072283	metanephric renal vesicle morphogenesis	1/59	16/18866	0.0488994330717408	0.185644750334308	0.143714682199667	SMO	1
BP	GO:0086103	G protein-coupled receptor signaling pathway involved in heart process	1/59	16/18866	0.0488994330717408	0.185644750334308	0.143714682199667	PDE4D	1
BP	GO:0106058	positive regulation of calcineurin-mediated signaling	1/59	16/18866	0.0488994330717408	0.185644750334308	0.143714682199667	ERBB3	1
BP	GO:1903358	regulation of Golgi organization	1/59	16/18866	0.0488994330717408	0.185644750334308	0.143714682199667	USP6NL	1
BP	GO:1903541	regulation of exosomal secretion	1/59	16/18866	0.0488994330717408	0.185644750334308	0.143714682199667	SDC1	1
BP	GO:2001224	positive regulation of neuron migration	1/59	16/18866	0.0488994330717408	0.185644750334308	0.143714682199667	DAB2IP	1
BP	GO:0022037	metencephalon development	2/59	114/18866	0.0495452361304298	0.187681291831827	0.145291246651801	RORA/SMO	2
BP	GO:0043406	positive regulation of MAP kinase activity	3/59	264/18866	0.0496615257083531	0.187707440783114	0.14531148955238	EPHA4/TIAM1/DAB2IP	3
CC	GO:0005667	transcription regulator complex	9/59	413/19559	3.77740515480196e-06	0.000574165583529898	0.000504979425957736	NCOA6/NCOR2/NR4A3/CREB1/TCF12/NR5A2/JUN/FOS/TBL1XR1	9
CC	GO:0090575	RNA polymerase II transcription regulator complex	5/59	161/19559	0.000124197539864393	0.00943901302969384	0.00830162503304098	CREB1/TCF12/NR5A2/JUN/FOS	5
CC	GO:0031253	cell projection membrane	6/59	344/19559	0.000582503263417654	0.0295134986798278	0.0259571629663305	MAPRE1/TIAM1/NF2/SLC27A4/SMO/PTPRJ	6
CC	GO:0017053	transcription repressor complex	3/59	76/19559	0.00156758930292736	0.0595683935112397	0.0523904845978355	NCOR2/JUN/TBL1XR1	3
CC	GO:0032587	ruffle membrane	3/59	95/19559	0.00296397380237008	0.0873136889303657	0.0767925103473438	TIAM1/NF2/PTPRJ	3
CC	GO:0044295	axonal growth cone	2/59	29/19559	0.00344659298409338	0.0873136889303657	0.0767925103473438	EPHA4/TIAM1	2
CC	GO:0005719	nuclear euchromatin	2/59	34/19559	0.00471659774977468	0.102417551137965	0.0900763780784038	CREB1/JUN	2
CC	GO:0000791	euchromatin	2/59	42/19559	0.00712789928099453	0.135430086338896	0.119110948511356	CREB1/JUN	2
CC	GO:0032154	cleavage furrow	2/59	54/19559	0.0115759870015422	0.195505558248269	0.171947409262674	STAMBP/NF2	2
CC	GO:0031256	leading edge membrane	3/59	175/19559	0.0158689220666598	0.213382938862529	0.187670590273831	TIAM1/NF2/PTPRJ	3
CC	GO:0005911	cell-cell junction	5/59	493/19559	0.0163536539451586	0.213382938862529	0.187670590273831	CADM1/EPHA4/TIAM1/NF2/PTPRJ	5
CC	GO:0001726	ruffle	3/59	179/19559	0.016846021489147	0.213382938862529	0.187670590273831	TIAM1/NF2/PTPRJ	3
CC	GO:0032153	cell division site	2/59	72/19559	0.019974121018682	0.233543568833821	0.205401892256892	STAMBP/NF2	2
CC	GO:0000118	histone deacetylase complex	2/59	77/19559	0.0226475725928887	0.245887931008505	0.216258775886982	NCOR2/TBL1XR1	2
CC	GO:0098858	actin-based cell projection	3/59	220/19559	0.0287827952562452	0.269335300984624	0.23688077025656	EPHA4/NF2/SLC27A4	3
CC	GO:0098839	postsynaptic density membrane	2/59	92/19559	0.0314843997685623	0.269335300984624	0.23688077025656	EPHA4/TIAM1	2
CC	GO:0000235	astral microtubule	1/59	11/19559	0.0326939255463011	0.269335300984624	0.23688077025656	MAPRE1	1
CC	GO:0005818	aster	1/59	11/19559	0.0326939255463011	0.269335300984624	0.23688077025656	MAPRE1	1
CC	GO:0044214	spanning component of plasma membrane	1/59	12/19559	0.0356134599433118	0.269335300984624	0.23688077025656	SLC24A4	1
CC	GO:0031252	cell leading edge	4/59	421/19559	0.0381055948031278	0.269335300984624	0.23688077025656	PIK3CA/TIAM1/NF2/PTPRJ	4
CC	GO:0099243	extrinsic component of synaptic membrane	1/59	13/19559	0.0385243314767104	0.269335300984624	0.23688077025656	TIAM1	1
CC	GO:0030175	filopodium	2/59	106/19559	0.0407546837016207	0.269335300984624	0.23688077025656	EPHA4/NF2	2
CC	GO:0030863	cortical cytoskeleton	2/59	106/19559	0.0407546837016207	0.269335300984624	0.23688077025656	MAPRE1/NF2	2
CC	GO:0016363	nuclear matrix	2/59	109/19559	0.0428602867835182	0.271448482962282	0.238739316732755	NCOR2/DCAF7	2
CC	GO:0099634	postsynaptic specialization membrane	2/59	118/19559	0.0494140076377718	0.300437166437653	0.264234903999875	EPHA4/TIAM1	2
MF	GO:0035497	cAMP response element binding	4/60	14/18352	1.00817108754839e-07	2.13732270560259e-05	1.68736003073888e-05	NR4A3/CREB1/TCF12/JUN	4
MF	GO:0004879	nuclear receptor activity	4/60	52/18352	2.48513613152476e-05	0.0017561628662775	0.00138644436811381	NR2C2/NR4A3/RORA/NR5A2	4
MF	GO:0098531	ligand-activated transcription factor activity	4/60	52/18352	2.48513613152476e-05	0.0017561628662775	0.00138644436811381	NR2C2/NR4A3/RORA/NR5A2	4
MF	GO:0004714	transmembrane receptor protein tyrosine kinase activity	4/60	61/18352	4.68646531508428e-05	0.00248382661699467	0.00196091575025895	EPHA4/IGF1R/EPHB3/ERBB3	4
MF	GO:0001223	transcription coactivator binding	3/60	29/18352	0.00011426666157227	0.00410705759320818	0.00324241388937488	NR4A3/RORA/CREB1	3
MF	GO:0140297	DNA-binding transcription factor binding	7/60	347/18352	0.000132831120709305	0.00410705759320818	0.00324241388937488	NCOA6/NCOR2/NR4A3/CREB1/TCF12/JUN/FOS	7
MF	GO:0019199	transmembrane receptor protein kinase activity	4/60	80/18352	0.000135610392228572	0.00410705759320818	0.00324241388937488	EPHA4/IGF1R/EPHB3/ERBB3	4
MF	GO:0061629	RNA polymerase II-specific DNA-binding transcription factor binding	6/60	267/18352	0.000232402535160691	0.00615866718175831	0.00486210566980919	NCOA6/NCOR2/NR4A3/CREB1/JUN/FOS	6
MF	GO:0043560	insulin receptor substrate binding	2/60	10/18352	0.000465103466536916	0.0103095904425728	0.0081391503493996	PIK3CA/IGF1R	2
MF	GO:0001102	RNA polymerase II activating transcription factor binding	3/60	47/18352	0.000486301435970416	0.0103095904425728	0.0081391503493996	CREB1/JUN/FOS	3
MF	GO:0001221	transcription cofactor binding	3/60	51/18352	0.000618789184827357	0.0119257551984909	0.00941506989354543	NR4A3/RORA/CREB1	3
MF	GO:0004713	protein tyrosine kinase activity	4/60	135/18352	0.000992716215369172	0.0175125195917376	0.0138256733618981	EPHA4/IGF1R/EPHB3/ERBB3	4
MF	GO:0035259	glucocorticoid receptor binding	2/60	15/18352	0.00107388091836127	0.0175125195917376	0.0138256733618981	NCOR2/NR4A3	2
MF	GO:0071837	HMG box domain binding	2/60	16/18352	0.00122471389113067	0.0185456674942644	0.0146413164428403	TCF12/JUN	2
MF	GO:0005005	transmembrane-ephrin receptor activity	2/60	17/18352	0.00138509347671991	0.019575987804308	0.0154547272139274	EPHA4/EPHB3	2
MF	GO:0046965	retinoid X receptor binding	2/60	18/18352	0.00155495774130557	0.0206031900722988	0.0162656763728675	NCOA6/NCOR2	2
MF	GO:0005003	ephrin receptor activity	2/60	19/18352	0.00173424504227713	0.0216270558213383	0.0170739914378987	EPHA4/EPHB3	2
MF	GO:0046332	SMAD binding	3/60	79/18352	0.00220219790189483	0.025069398606879	0.019791630479115	TCF12/JUN/FOS	3
MF	GO:0033613	activating transcription factor binding	3/60	80/18352	0.00228271429837533	0.025069398606879	0.019791630479115	CREB1/JUN/FOS	3
MF	GO:0035258	steroid hormone receptor binding	3/60	81/18352	0.00236503760442255	0.025069398606879	0.019791630479115	NCOA6/NCOR2/NR4A3	3
MF	GO:0070412	R-SMAD binding	2/60	23/18352	0.00254440188369865	0.0256863428259101	0.0202786917046659	JUN/FOS	2
MF	GO:0008013	beta-catenin binding	3/60	85/18352	0.00271267511759012	0.0261403238604139	0.0206370977845373	RORA/TBL1XR1/PTPRJ	3
MF	GO:0042974	retinoic acid receptor binding	2/60	27/18352	0.00350047080786703	0.032265209185557	0.025472533567545	NCOA6/NCOR2	2
MF	GO:0035035	histone acetyltransferase binding	2/60	28/18352	0.00376183898300059	0.0332295776831719	0.0262338771182936	NR4A3/CREB1	2
MF	GO:0043548	phosphatidylinositol 3-kinase binding	2/60	30/18352	0.00431098391795969	0.0359668503194151	0.0283948818311172	IGF1R/DAB2IP	2
MF	GO:0016922	nuclear receptor binding	3/60	101/18352	0.00441102881275846	0.0359668503194151	0.0283948818311172	NCOA6/NCOR2/NR4A3	3
MF	GO:0035257	nuclear hormone receptor binding	3/60	144/18352	0.0116849607235057	0.0917485804956744	0.0724330898650061	NCOA6/NCOR2/NR4A3	3
MF	GO:0051427	hormone receptor binding	3/60	177/18352	0.0202008851548872	0.15294955902986	0.120749651865679	NCOA6/NCOR2/NR4A3	3
MF	GO:0003714	transcription corepressor activity	3/60	194/18352	0.025625323308966	0.187329949706924	0.147892065558098	NCOR2/ZMYND11/TBL1XR1	3
MF	GO:0030295	protein kinase activator activity	2/60	82/18352	0.0295324520534897	0.190504321081885	0.15039814822254	PIK3CA/ERBB3	2
MF	GO:0005432	calcium:sodium antiporter activity	1/60	10/18352	0.0322249370692522	0.190504321081885	0.15039814822254	SLC24A4	1
MF	GO:0016303	1-phosphatidylinositol-3-kinase activity	1/60	10/18352	0.0322249370692522	0.190504321081885	0.15039814822254	PIK3CA	1
MF	GO:0036312	phosphatidylinositol 3-kinase regulatory subunit binding	1/60	10/18352	0.0322249370692522	0.190504321081885	0.15039814822254	DAB2IP	1
MF	GO:0019209	kinase activator activity	2/60	89/18352	0.0343228186531063	0.190504321081885	0.15039814822254	PIK3CA/ERBB3	2
MF	GO:0015368	calcium:cation antiporter activity	1/60	11/18352	0.0353907043670301	0.190504321081885	0.15039814822254	SLC24A4	1
MF	GO:0047676	arachidonate-CoA ligase activity	1/60	11/18352	0.0353907043670301	0.190504321081885	0.15039814822254	SLC27A4	1
MF	GO:0004115	3',5'-cyclic-AMP phosphodiesterase activity	1/60	12/18352	0.0385462879087114	0.190504321081885	0.15039814822254	PDE4D	1
MF	GO:0035004	phosphatidylinositol 3-kinase activity	1/60	12/18352	0.0385462879087114	0.190504321081885	0.15039814822254	PIK3CA	1
MF	GO:0045295	gamma-catenin binding	1/60	12/18352	0.0385462879087114	0.190504321081885	0.15039814822254	PTPRJ	1
MF	GO:0061578	Lys63-specific deubiquitinase activity	1/60	12/18352	0.0385462879087114	0.190504321081885	0.15039814822254	STAMBP	1
MF	GO:1990782	protein tyrosine kinase binding	2/60	98/18352	0.0408917868563391	0.190504321081885	0.15039814822254	EPHA4/TIAM1	2
MF	GO:0004467	long-chain fatty acid-CoA ligase activity	1/60	13/18352	0.041691719900286	0.190504321081885	0.15039814822254	SLC27A4	1
MF	GO:0031434	mitogen-activated protein kinase kinase binding	1/60	13/18352	0.041691719900286	0.190504321081885	0.15039814822254	DAB2IP	1
MF	GO:0031994	insulin-like growth factor I binding	1/60	13/18352	0.041691719900286	0.190504321081885	0.15039814822254	IGF1R	1
MF	GO:0034450	ubiquitin-ubiquitin ligase activity	1/60	13/18352	0.041691719900286	0.190504321081885	0.15039814822254	UBE4A	1
MF	GO:0042393	histone binding	3/60	238/18352	0.042938896274764	0.190504321081885	0.15039814822254	ZMYND11/TBL1XR1/DEK	3
MF	GO:0001222	transcription corepressor binding	1/60	14/18352	0.0448270324476431	0.190504321081885	0.15039814822254	RORA	1
MF	GO:0004065	arylsulfatase activity	1/60	14/18352	0.0448270324476431	0.190504321081885	0.15039814822254	ARSK	1
MF	GO:0005172	vascular endothelial growth factor receptor binding	1/60	14/18352	0.0448270324476431	0.190504321081885	0.15039814822254	DAB2IP	1
MF	GO:0008144	drug binding	2/60	104/18352	0.0455131958141038	0.190504321081885	0.15039814822254	PDE4D/SMO	2
MF	GO:0017016	Ras GTPase binding	4/60	415/18352	0.0466714116000132	0.190504321081885	0.15039814822254	TIAM1/USP6NL/TNPO1/ROCK2	4
MF	GO:0047485	protein N-terminus binding	2/60	107/18352	0.0478931730143416	0.190504321081885	0.15039814822254	NCOR2/TBL1XR1	2
MF	GO:0005161	platelet-derived growth factor receptor binding	1/60	15/18352	0.0479522575568779	0.190504321081885	0.15039814822254	PTPRJ	1
