# Supplementary material for: Construction of a Necroptosis-Related miRNA Signature for Predicting the Prognosis of Patients With Hepatocellular Carcinoma
Source: Front Genet. 2022 Apr 12;13:825261. doi: 10.3389/fgene.2022.825261 (PMC9039163; doi:10.3389/fgene.2022.825261)
Supplement: Supplementary file 3 [file DataSheet1.ZIP › raw data/11-/KEGG.txt]

ID	Description	GeneRatio	BgRatio	pvalue	p.adjust	qvalue	geneID	Count
hsa05205	Proteoglycans in cancer	7/28	205/8115	4.46974316819435e-06	0.000613375032413432	0.000363424223428066	PIK3CA/TIAM1/SDC1/IGF1R/ROCK2/SMO/ERBB3	7
hsa04024	cAMP signaling pathway	7/28	221/8115	7.34580877141835e-06	0.000613375032413432	0.000363424223428066	PIK3CA/CREB1/TIAM1/PDE4D/ROCK2/JUN/FOS	7
hsa04668	TNF signaling pathway	5/28	112/8115	3.49282628591608e-05	0.00194433996582662	0.00115201989781092	PIK3CA/CREB1/JUN/FOS/DAB2IP	5
hsa01522	Endocrine resistance	4/28	98/8115	0.000327813800796385	0.0115918431351063	0.00686815792436178	PIK3CA/IGF1R/JUN/FOS	4
hsa04360	Axon guidance	5/28	182/8115	0.000347061171709771	0.0115918431351063	0.00686815792436178	EPHA4/PIK3CA/ROCK2/EPHB3/SMO	5
hsa04380	Osteoclast differentiation	4/28	128/8115	0.000901681926992173	0.0186172998131767	0.011030735470776	PIK3CA/CREB1/JUN/FOS	4
hsa04926	Relaxin signaling pathway	4/28	129/8115	0.000928333394949489	0.0186172998131767	0.011030735470776	PIK3CA/CREB1/JUN/FOS	4
hsa04210	Apoptosis	4/28	136/8115	0.00113072169787401	0.0186172998131767	0.011030735470776	PIK3CA/JUN/FOS/DAB2IP	4
hsa05135	Yersinia infection	4/28	137/8115	0.00116197189208684	0.0186172998131767	0.011030735470776	PIK3CA/ROCK2/JUN/FOS	4
hsa04915	Estrogen signaling pathway	4/28	138/8115	0.0011938256037242	0.0186172998131767	0.011030735470776	PIK3CA/CREB1/JUN/FOS	4
hsa05418	Fluid shear stress and atherosclerosis	4/28	139/8115	0.00122628920925116	0.0186172998131767	0.011030735470776	PIK3CA/SDC1/JUN/FOS	4
hsa05224	Breast cancer	4/28	147/8115	0.00150871918649198	0.0209963420120134	0.0124403160991444	PIK3CA/IGF1R/JUN/FOS	4
hsa05031	Amphetamine addiction	3/28	69/8115	0.00165527270207305	0.0212638877881692	0.012598836760718	CREB1/JUN/FOS	3
hsa05161	Hepatitis B	4/28	162/8115	0.00215591988607959	0.0257170443553779	0.0152373285181565	PIK3CA/CREB1/JUN/FOS	4
hsa01521	EGFR tyrosine kinase inhibitor resistance	3/28	79/8115	0.00244141918164003	0.0262536869816473	0.0155552888514015	PIK3CA/IGF1R/ERBB3	3
hsa04530	Tight junction	4/28	169/8115	0.00251532330363088	0.0262536869816473	0.0155552888514015	TIAM1/ROCK2/JUN/NF2	4
hsa04662	B cell receptor signaling pathway	3/28	82/8115	0.0027153013912773	0.0266738430790182	0.0158042310080537	PIK3CA/JUN/FOS	3
hsa04012	ErbB signaling pathway	3/28	85/8115	0.00300749797175196	0.0272470131001	0.0161438337939452	PIK3CA/JUN/ERBB3	3
hsa05210	Colorectal cancer	3/28	86/8115	0.003109036270938	0.0272470131001	0.0161438337939452	PIK3CA/JUN/FOS	3
hsa04211	Longevity regulating pathway	3/28	89/8115	0.00342627110839581	0.0272470131001	0.0161438337939452	PIK3CA/CREB1/IGF1R	3
hsa05235	PD-L1 expression and PD-1 checkpoint pathway in cancer	3/28	89/8115	0.00342627110839581	0.0272470131001	0.0161438337939452	PIK3CA/JUN/FOS	3
hsa05167	Kaposi sarcoma-associated herpesvirus infection	4/28	194/8115	0.00413573186064179	0.0292462484426702	0.0173283791592247	PIK3CA/CREB1/JUN/FOS	4
hsa05215	Prostate cancer	3/28	97/8115	0.00436718062146718	0.0292462484426702	0.0173283791592247	PIK3CA/CREB1/IGF1R	3
hsa05231	Choline metabolism in cancer	3/28	98/8115	0.00449473957369889	0.0292462484426702	0.0173283791592247	PIK3CA/JUN/FOS	3
hsa04510	Focal adhesion	4/28	201/8115	0.00469250146858865	0.0292462484426702	0.0173283791592247	PIK3CA/IGF1R/ROCK2/JUN	4
hsa04710	Circadian rhythm	2/28	31/8115	0.00501858452599323	0.0292462484426702	0.0173283791592247	RORA/CREB1	2
hsa05142	Chagas disease	3/28	102/8115	0.00502760753740479	0.0292462484426702	0.0173283791592247	PIK3CA/JUN/FOS	3
hsa04620	Toll-like receptor signaling pathway	3/28	104/8115	0.00530778282534595	0.0292462484426702	0.0173283791592247	PIK3CA/JUN/FOS	3
hsa04660	T cell receptor signaling pathway	3/28	104/8115	0.00530778282534595	0.0292462484426702	0.0173283791592247	PIK3CA/JUN/FOS	3
hsa04928	Parathyroid hormone synthesis, secretion and action	3/28	106/8115	0.00559723807922318	0.0292462484426702	0.0173283791592247	CREB1/PDE4D/FOS	3
hsa05207	Chemical carcinogenesis - receptor activation	4/28	212/8115	0.00566673948085087	0.0292462484426702	0.0173283791592247	PIK3CA/CREB1/JUN/FOS	4
hsa04659	Th17 cell differentiation	3/28	108/8115	0.00589605905513977	0.0292462484426702	0.0173283791592247	RORA/JUN/FOS	3
hsa04931	Insulin resistance	3/28	108/8115	0.00589605905513977	0.0292462484426702	0.0173283791592247	PIK3CA/CREB1/SLC27A4	3
hsa05417	Lipid and atherosclerosis	4/28	215/8115	0.00595432603024423	0.0292462484426702	0.0173283791592247	PIK3CA/ROCK2/JUN/FOS	4
hsa05166	Human T-cell leukemia virus 1 infection	4/28	222/8115	0.00666316370333859	0.0305511790029997	0.0181015494880679	PIK3CA/CREB1/JUN/FOS	4
hsa04725	Cholinergic synapse	3/28	113/8115	0.00668462409279183	0.0305511790029997	0.0181015494880679	PIK3CA/CREB1/FOS	3
hsa05208	Chemical carcinogenesis - reactive oxygen species	4/28	223/8115	0.00676882409048497	0.0305511790029997	0.0181015494880679	PIK3CA/JUN/FOS/PTPRJ	4
hsa04935	Growth hormone synthesis, secretion and action	3/28	119/8115	0.00771055579684669	0.0337858931203459	0.0200181150539711	PIK3CA/CREB1/FOS	3
hsa04152	AMPK signaling pathway	3/28	120/8115	0.00789011875265564	0.0337858931203459	0.0200181150539711	PIK3CA/CREB1/IGF1R	3
hsa05132	Salmonella infection	4/28	249/8115	0.00992205057730278	0.0414245611602391	0.0245440198491174	PIK3CA/ROCK2/JUN/FOS	4
hsa05162	Measles	3/28	139/8115	0.0117800927886359	0.0479823291634681	0.028429492224179	PIK3CA/JUN/FOS	3
hsa05030	Cocaine addiction	2/28	49/8115	0.0122159907455321	0.0485731060596155	0.0287795270696745	CREB1/JUN	2
hsa04921	Oxytocin signaling pathway	3/28	154/8115	0.0155116253207664	0.0598982748752443	0.035489680669858	ROCK2/JUN/FOS	3
hsa04932	Non-alcoholic fatty liver disease	3/28	155/8115	0.015781581404256	0.0598982748752443	0.035489680669858	PIK3CA/JUN/FOS	3
hsa04010	MAPK signaling pathway	4/28	294/8115	0.0174016625609026	0.064579503281572	0.0382633048122771	IGF1R/JUN/FOS/ERBB3	4
hsa04213	Longevity regulating pathway - multiple species	2/28	62/8115	0.0191096901946084	0.0683283841186789	0.0404845137545277	PIK3CA/IGF1R	2
hsa04310	Wnt signaling pathway	3/28	167/8115	0.0192301440334007	0.0683283841186789	0.0404845137545277	ROCK2/JUN/TBL1XR1	3
hsa05321	Inflammatory bowel disease	2/28	65/8115	0.0208866987637284	0.0726683061154718	0.0430559141182121	RORA/JUN	2
hsa05211	Renal cell carcinoma	2/28	69/8115	0.0233594564771235	0.0796128414628496	0.0471705458399487	PIK3CA/JUN	2
hsa04917	Prolactin signaling pathway	2/28	70/8115	0.0239957520199431	0.0801458117466101	0.0474863303131506	PIK3CA/FOS	2
hsa04520	Adherens junction	2/28	71/8115	0.0246391830411931	0.0806812464290048	0.0478035749406017	IGF1R/PTPRJ	2
hsa05218	Melanoma	2/28	72/8115	0.0252896965115971	0.081218833027629	0.0481220945767232	PIK3CA/IGF1R	2
hsa05214	Glioma	2/28	75/8115	0.0272832051882851	0.0849013525846152	0.0503039845127881	PIK3CA/IGF1R	2
hsa04062	Chemokine signaling pathway	3/28	192/8115	0.0276655778010736	0.0849013525846152	0.0503039845127881	PIK3CA/TIAM1/ROCK2	3
hsa05133	Pertussis	2/28	76/8115	0.0279615233063104	0.0849013525846152	0.0503039845127881	JUN/FOS	2
hsa05140	Leishmaniasis	2/28	77/8115	0.028646662575805	0.0854284401814184	0.0506162834986028	JUN/FOS	2
hsa05130	Pathogenic Escherichia coli infection	3/28	197/8115	0.0295563055743443	0.0865947900160613	0.0513073448566641	ROCK2/JUN/FOS	3
hsa05169	Epstein-Barr virus infection	3/28	202/8115	0.0315147930871052	0.0899493329191591	0.0532949088837123	NCOR2/PIK3CA/JUN	3
hsa04151	PI3K-Akt signaling pathway	4/28	354/8115	0.0318551622434027	0.0899493329191591	0.0532949088837123	PIK3CA/CREB1/IGF1R/ERBB3	4
hsa05203	Viral carcinogenesis	3/28	204/8115	0.0323171255996979	0.0899493329191591	0.0532949088837123	PIK3CA/CREB1/JUN	3
hsa04015	Rap1 signaling pathway	3/28	210/8115	0.0347888812285066	0.095241691232141	0.0564306270143161	PIK3CA/TIAM1/IGF1R	3
hsa05170	Human immunodeficiency virus 1 infection	3/28	212/8115	0.0356343338900424	0.0959828025747915	0.0568697349009165	PIK3CA/JUN/FOS	3
hsa04810	Regulation of actin cytoskeleton	3/28	218/8115	0.038235040825037	0.101353203456844	0.0600516931922051	PIK3CA/TIAM1/ROCK2	3
hsa04658	Th1 and Th2 cell differentiation	2/28	92/8115	0.0397078646290876	0.103167586328156	0.0611267136139093	JUN/FOS	2
hsa05323	Rheumatoid arthritis	2/28	93/8115	0.040495307486917	0.103167586328156	0.0611267136139093	JUN/FOS	2
hsa04657	IL-17 signaling pathway	2/28	94/8115	0.0412887295944392	0.103167586328156	0.0611267136139093	JUN/FOS	2
hsa05163	Human cytomegalovirus infection	3/28	225/8115	0.0413905885268652	0.103167586328156	0.0611267136139093	PIK3CA/CREB1/ROCK2	3
hsa04713	Circadian entrainment	2/28	97/8115	0.0437043990443074	0.106583849109408	0.0631508466201346	CREB1/FOS	2
hsa04014	Ras signaling pathway	3/28	232/8115	0.0446758648961591	0.106583849109408	0.0631508466201346	PIK3CA/TIAM1/IGF1R	3
hsa05171	Coronavirus disease - COVID-19	3/28	232/8115	0.0446758648961591	0.106583849109408	0.0631508466201346	PIK3CA/JUN/FOS	3
hsa04933	AGE-RAGE signaling pathway in diabetic complications	2/28	100/8115	0.0461721910198857	0.108602195779168	0.0643467154317162	PIK3CA/JUN	2
hsa04914	Progesterone-mediated oocyte maturation	2/28	102/8115	0.0478457259842623	0.110975503324608	0.0657528982824658	PIK3CA/IGF1R	2
hsa04625	C-type lectin receptor signaling pathway	2/28	104/8115	0.0495415069070318	0.11333468018458	0.0671507087132082	PIK3CA/JUN	2
