# Supplementary material for: Construction of a Necroptosis-Related miRNA Signature for Predicting the Prognosis of Patients With Hepatocellular Carcinoma
Source: Front Genet. 2022 Apr 12;13:825261. doi: 10.3389/fgene.2022.825261 (PMC9039163; doi:10.3389/fgene.2022.825261)
Supplement: Supplementary file 3 [file DataSheet1.ZIP › raw data/11-/list.txt]

ARSK
CADM1
EPHA4
H3F3B
MAPRE1
NCOA6
NCOR2
NR2C2
NR4A3
PIK3CA
RORA
CREB1
CRLF3
CSMD1
CSRNP3
SLC24A4
SON
TFAP2C
TIAM1
TRIM2
XPNPEP3
ZMYND11
ZNF445
LIX1L
SDC1
ZBTB34
UHMK1
USP6NL
CIAPIN1
TPD52
IGF1R
STAMBP
TCF12
DCBLD2
TNPO1
B3GALNT2
NANOGNB
NR5A2
PAPD4
PDE4D
ROCK2
RREB1
JUN
FOS
HNRNPF
LCOR
UBE4A
USH1G
DAB2IP
DCAF7
EPHB3
NF2
RBM20
SLC27A4
SMO
TBL1XR1
ZBTB43
PRR14L
PRRC2B
EFCAB11
ELAVL2
ERBB3
DEK
PTPRJ
