# Supplementary material for: Construction of a Necroptosis-Related miRNA Signature for Predicting the Prognosis of Patients With Hepatocellular Carcinoma
Source: Front Genet. 2022 Apr 12;13:825261. doi: 10.3389/fgene.2022.825261 (PMC9039163; doi:10.3389/fgene.2022.825261)
Supplement: Supplementary file 3 [file DataSheet1.ZIP › raw data/12-/allRisk.txt]

id	survival_time	status	hsa-miR-139-5p	hsa-miR-326	hsa-miR-10b-5p	hsa-miR-500a-3p	hsa-miR-592
TCGA-ES-A2HS	1.884931507	1	3.069998116	1.855251781	3.559771221	3.121279257	2.168512617
TCGA-ZP-A9D1	0.057534247	0	3.004845243	1.649740847	4.058717502	3.198534354	0.831080783
TCGA-DD-AADO	1.24109589	0	2.230921937	1.591948784	3.798928642	3.380618098	0.785611899
TCGA-ZS-A9CG	0.934246575	0	3.168726795	1.195107234	4.052772915	3.208120167	0
TCGA-ED-A66X	1.112328767	0	2.799486106	0.665042061	3.571945813	3.414399024	0.403070586
TCGA-G3-A25Y	1.238356164	1	2.83735864	1.699224679	4.07053572	3.287113675	2.869732478
TCGA-DD-AAEG	1.969863014	0	3.004833111	1.271300227	3.851010402	3.102841807	0.347863142
TCGA-CC-A5UD	0.832876712	1	2.729583832	0.869275811	3.974098532	3.352308629	1.449764566
TCGA-2Y-A9GU	5.312328767	0	2.749673961	1.360503566	3.946742405	3.041183219	2.5165969
TCGA-ED-A5KG	1.320547945	0	2.394843197	1.116313583	4.123931521	3.380868379	1.925441367
TCGA-DD-AACA	6.304109589	0	2.883234508	1.210681613	3.706440389	3.068443756	1.424737562
TCGA-DD-AADR	5.556164384	0	3.072329821	1.171098557	3.938825408	3.147023505	0.813636325
TCGA-G3-A25T	4.254794521	0	2.679241321	1.679281819	3.338633294	2.988304601	2.646864498
TCGA-RC-A7SB	1.610958904	0	2.921687448	1.746601964	3.890646428	3.441596219	2.252116813
TCGA-ZS-A9CD	3.797260274	1	2.910630192	1.553505847	4.00146997	3.185932559	0.689889628
TCGA-DD-AACB	6.367123288	0	2.698753088	1.351692435	3.95667187	3.269233314	0.921762462
TCGA-BC-A112	0.419178082	1	2.443061852	1.568618795	3.495971921	3.125760523	2.081519544
TCGA-G3-AAUZ	1.315068493	0	3.054556141	1.484635859	3.165451682	3.058438037	0.370896548
TCGA-DD-A1EC	1.649315068	0	2.580157644	2.194687115	4.026316366	3.084307206	0.547777915
TCGA-WX-AA46	2.071232877	0	3.411905089	1.604379809	3.360577167	2.999019734	1.235444987
TCGA-DD-AADC	1.164383562	1	2.977402112	1.700305253	3.889038274	3.296533732	1.414945543
TCGA-DD-AADV	1.57260274	0	3.150016842	1.184694791	3.746017467	3.199436438	1.402728615
TCGA-DD-A1EB	5.526027397	0	3.065335278	2.836158099	3.928425945	3.105785337	0.321738916
TCGA-CC-5260	0.238356164	1	2.499445869	1.494926134	3.839587199	2.922476711	3.004156596
TCGA-DD-AAE8	1.819178082	0	3.105657329	1.192081839	3.560598409	3.283890622	0
TCGA-DD-AADK	2.873972603	0	2.949961049	1.458828971	3.733349546	3.076206194	0.356723589
TCGA-DD-A115	6.964383562	1	2.877144474	2.128090743	3.936764212	3.092593216	2.02994588
TCGA-EP-A2KC	0.052054795	1	3.015987846	1.770518109	3.910875639	3.214193783	0
TCGA-DD-AAE4	1.665753425	0	3.060335479	1.876596861	3.622131167	3.149856646	1.396984801
TCGA-DD-AACD	1.043835616	1	3.039662566	1.373996532	3.933283768	3.237337629	0.368930235
TCGA-DD-A73A	1.994520548	0	2.870731359	1.794779411	3.34248066	3.219341881	2.551443518
TCGA-RG-A7D4	3.008219178	0	2.573519637	0.466222195	3.922742801	3.378000749	1.318287973
TCGA-DD-AADJ	2.920547945	0	3.051313923	0.852174508	4.12840791	3.350006761	0.401555873
TCGA-DD-A3A9	2.550684932	1	2.883024927	0	4.006633737	3.307249766	0.29506905
TCGA-DD-A1EE	0.956164384	1	2.58626433	1.389809847	3.994814501	3.285134785	0.37770049
TCGA-MR-A520	0.62739726	0	3.238070913	1.733715251	4.060030682	3.638668163	2.489331268
TCGA-DD-A11D	4.273972603	1	2.976484967	2.061982307	4.032407886	3.034225754	1.721844964
TCGA-DD-A1ED	6.304109589	0	3.15082681	1.797518393	3.945716828	3.030083329	1.249226812
TCGA-DD-A1EL	1.136986301	1	2.840811735	1.692391443	4.110669107	3.27398146	1.447454096
TCGA-GJ-A6C0	0.084931507	1	2.445692542	1.128190442	3.981272263	3.417765174	1.70950945
TCGA-ZP-A9CZ	1.934246575	0	2.813733136	1.531394237	3.891280608	3.249397463	0.464146712
TCGA-DD-AACI	4.432876712	0	2.604450219	0.982328993	3.832607613	3.09442354	0.780326899
TCGA-BD-A3EP	1.120547945	0	2.961219354	1.941989053	4.00027167	3.302796473	0.62590177
TCGA-DD-AAVW	6.347945205	0	2.967496959	1.436178367	3.340596022	3.21710909	0.856642349
TCGA-FV-A2QR	1.591780822	1	2.76335582	2.206024476	3.811296756	3.286163953	1.8330988
TCGA-BC-A10W	0.249315068	1	2.630040721	2.51791107	3.863034164	3.103291015	1.749200682
TCGA-ES-A2HT	1.2	1	3.0601451	1.903014238	3.705204012	3.141003924	0
TCGA-G3-AAV3	1.128767123	0	2.933415859	2.009933878	4.040563211	3.202076058	0.743873992
TCGA-FV-A23B	5.073972603	1	2.788646814	1.569517097	4.08149738	3.258774833	0.452866554
TCGA-ZP-A9D2	2.035616438	0	2.88159352	1.687329578	3.603601505	3.284797877	2.722360748
TCGA-MI-A75G	1.912328767	0	2.87954367	1.228251966	3.979651897	3.062619055	0
TCGA-CC-A7IH	1	0	3.214542644	1.575671991	3.667840898	3.239498923	0.494309817
TCGA-RC-A7S9	1.753424658	0	2.610325121	1.504443699	2.911480022	3.258796598	0.779520958
TCGA-2Y-A9GY	2.073972603	1	2.269659116	2.150774375	3.776788916	3.203048859	1.264331647
TCGA-DD-AAEE	2.219178082	0	3.101612428	1.741665444	2.83510025	3.081801305	0
TCGA-FV-A496	0.02739726	0	2.715398993	1.038111785	3.903467013	3.372736012	2.173338352
TCGA-XR-A8TD	2.821917808	0	3.114188376	2.095670888	3.947637649	3.16824654	0.686630952
TCGA-ZS-A9CE	3.4	0	3.197588508	1.68052551	3.8697414	3.34331172	0.43693981
TCGA-DD-AAW3	4.473972603	0	3.197247051	1.114213751	3.787452421	3.215618962	0
TCGA-DD-AADM	0.032876712	1	2.892150032	1.278187067	3.885700082	3.086934158	0.319265772
TCGA-5C-A9VH	0.882191781	0	2.807154374	1.272713666	3.744795214	3.249854729	0.951392339
TCGA-DD-A3A6	8.926027397	1	3.205642711	2.383470125	3.9103926	3.207589729	0.371466416
TCGA-CC-A3MC	0.994520548	0	2.812432096	1.984201785	3.499227484	3.217895909	1.829051494
TCGA-MR-A8JO	0.904109589	0	2.965373531	1.655130278	4.063339948	3.160928092	1.655130278
TCGA-DD-A3A4	1.676712329	1	2.990232352	0.95469616	3.84684284	3.055391408	2.09707862
TCGA-CC-5263	0.353424658	1	2.563720452	2.568106306	3.630049763	3.374523306	1.219734798
TCGA-DD-AAD6	1.84109589	0	2.692899635	1.197029027	3.868977152	3.154852531	0.605013893
TCGA-DD-AACY	3.97260274	0	3.055311107	1.233297858	3.88567738	3.1086776	0.36595071
TCGA-DD-A3A1	0.638356164	1	2.146309527	1.686949794	3.814465848	3.125584404	2.579317169
TCGA-DD-A4NR	0.024657534	1	2.612748566	1.026958659	4.01031205	3.425124777	1.3978276
TCGA-XR-A8TC	3.668493151	0	3.064891886	1.249833527	3.661549152	3.284149727	0
TCGA-DD-AACJ	5.75890411	0	2.683572838	0.69482645	3.910774417	2.988261095	0.69482645
TCGA-DD-AAVZ	5.205479452	0	2.998919071	1.163633914	3.880986736	3.219365271	0
TCGA-BC-A8YO	1.539726027	0	2.672048947	1.607006403	3.797891301	3.314305568	2.759861026
TCGA-CC-A8HT	0.383561644	1	2.777675669	1.936899838	3.976228196	3.513917768	1.379446353
TCGA-UB-A7MA	1.465753425	0	2.42843208	0.815232748	3.56253704	3.092310426	1.58548221
TCGA-DD-A4NS	6.728767123	1	3.225964611	1.401832659	3.945201326	3.374741378	1.648840403
TCGA-DD-A4NA	2.761643836	0	2.800045447	0.777185877	3.83620517	3.001203247	2.088543846
TCGA-CC-A7IF	1.778082192	1	3.073603864	1.934078475	3.99616399	3.141738318	1.498594469
TCGA-EP-A3RK	0.994520548	0	2.788825902	2.068771297	3.970589161	3.31154793	0
TCGA-CC-5258	0.353424658	1	2.620933976	2.330966599	3.900008469	3.426053542	1.459051064
TCGA-FV-A2QQ	1.997260274	0	3.028979767	2.012592093	4.043168453	3.136571652	0
TCGA-DD-AAEA	1.575342466	0	2.868830593	1.638332781	3.873628835	3.445087173	0.3661794
TCGA-DD-AACZ	0.468493151	1	2.692060742	2.357124059	3.885453214	3.529221748	0.47462948
TCGA-DD-AADY	1.520547945	0	3.213349895	1.407866047	3.815031006	3.256908992	0
TCGA-RC-A7SH	1.282191781	0	2.627908559	1.569418712	3.588733941	3.329141038	1.886060426
TCGA-BW-A5NO	0.054794521	0	2.501240403	0	3.997287394	3.364181969	0.661072505
TCGA-DD-A73E	0.120547945	0	2.874686247	1.283636642	3.914877482	3.126202652	0.50879534
TCGA-DD-AAW1	5.449315068	0	3.030723541	0.721816053	3.74069044	3.179125771	0.549446503
TCGA-CC-A123	0.6	0	2.66248747	2.154004933	3.868002389	3.510802113	0
TCGA-G3-A7M9	0.153424658	1	2.91073671	1.850787304	4.009481635	3.319205253	2.371212658
TCGA-DD-A4NN	2.463013699	1	2.856293209	1.126472847	3.713661451	3.67374923	0.483406258
TCGA-BC-4073	0.964383562	0	2.573464862	2.174290493	3.962424542	3.097112762	1.392268673
TCGA-FV-A4ZP	6.810958904	1	2.355445202	1.564886376	3.66608964	3.423244188	1.349461699
TCGA-G3-AAV4	0.073972603	1	2.943062897	1.852846501	3.905473096	3.197599736	1.404113292
TCGA-DD-AAVU	6.032876712	0	2.648453041	0.589796271	3.7723338	3.195015331	0
TCGA-DD-AAVQ	7.473972603	0	2.938999227	1.755516166	4.117819088	3.255534844	1.039329337
TCGA-G3-A5SI	2.104109589	1	2.967123407	1.45986153	3.87916839	3.485612021	2.756457646
TCGA-ED-A82E	1.117808219	0	2.493626329	1.837783871	3.850018058	3.069480573	2.639779427
TCGA-YA-A8S7	1.128767123	1	2.833804241	1.643865192	3.849761966	3.479456883	1.90151635
TCGA-RC-A6M5	0.04109589	0	3.09447325	1.60455464	3.92812502	3.091738672	0.614587734
TCGA-EP-A12J	0.904109589	0	2.853151334	1.531047677	3.96196072	3.082091358	0
TCGA-BC-A69I	1.060273973	0	3.103704084	0.594520269	3.909177963	3.364132329	2.063135975
TCGA-EP-A3JL	0.830136986	0	2.979832215	2.111075194	3.669516495	3.29807505	0.293942034
TCGA-LG-A9QD	1.002739726	0	3.223250204	1.411516547	3.944008757	3.052505486	1.838968785
TCGA-HP-A5MZ	0.249315068	1	3.020275392	1.461752909	4.102172689	3.447887366	1.187515412
TCGA-CC-A8HV	0.764383562	1	2.785833414	1.281915713	3.44625353	3.365926893	1.281915713
TCGA-LG-A6GG	1.060273973	0	2.914622173	0	4.139240777	3.420005696	0.622551453
TCGA-DD-A39X	4.64109589	1	2.994295827	1.966431907	3.836206978	3.121382429	0.474406449
TCGA-ED-A4XI	1.057534247	0	3.198029996	1.371681521	3.901198722	3.412654996	0.887397372
TCGA-G3-A7M5	1.224657534	0	3.188650415	2.068536852	3.611693427	3.388867775	0.701665444
TCGA-G3-A3CG	1.843835616	0	2.978193121	1.998181889	3.62965653	3.367308939	0.869917272
TCGA-DD-A4ND	6.115068493	0	3.12296989	0.537406906	3.940273055	3.493551476	1.324342991
TCGA-DD-AACO	5.139726027	0	2.898216093	1.861716536	3.913343447	3.161012838	2.232150321
TCGA-G3-AAV1	0.983561644	1	2.99053807	1.721955789	4.030276047	3.110638141	0.74925587
TCGA-XR-A8TF	1.898630137	1	3.119148358	1.102492388	3.972461087	3.314311224	0.752561842
TCGA-DD-AACX	0.465753425	0	2.587178701	1.458637866	3.876492488	3.250009702	0.417891607
TCGA-2Y-A9H8	1.734246575	1	2.743741339	1.154720007	3.950932372	3.405155803	2.646573375
TCGA-DD-AAW0	5.520547945	0	3.084837295	1.771689671	3.548272284	3.108743914	0.289602907
TCGA-2Y-A9GW	3.482191781	1	2.838111836	1.294267725	3.69200388	3.137528623	1.480784967
TCGA-DD-A4NI	1.536986301	0	3.19444185	1.184051731	3.673926661	3.360670624	2.071387877
TCGA-DD-AAD0	0.375342466	0	2.426230747	0.442034637	3.746686518	2.971473126	0
TCGA-2Y-A9HA	0.098630137	1	2.974988057	1.610778336	4.032498332	3.201618415	1.545564605
TCGA-DD-A118	9.416438356	0	2.671954641	2.027056217	4.093675455	3.220038167	0.298632394
TCGA-ED-A8O5	1.112328767	0	3.237909682	1.421900227	4.056728597	3.239707613	0.479990725
TCGA-CC-A7II	1.093150685	0	2.66584934	2.597339994	3.900473279	3.237906455	2.561819782
TCGA-2Y-A9H3	4.153424658	0	2.890539186	1.445423939	4.059606447	3.076334892	0.495917484
TCGA-G3-A5SK	2.038356164	0	3.248409141	0	3.636445512	3.352489336	2.124418466
TCGA-G3-AAV0	1.304109589	0	3.186467501	1.048871027	3.359362625	3.095511227	0
TCGA-G3-A7M7	0.989041096	0	2.954120097	1.497236079	3.642467256	3.258518397	1.063197183
TCGA-RC-A7SF	1.58630137	0	2.876934661	1.406111146	3.908351777	3.172253779	0
TCGA-G3-A3CH	2.136986301	0	3.180264112	2.230669754	3.932382396	3.268546469	2.208818971
TCGA-2Y-A9GT	4.449315068	1	3.073763861	1.404279163	3.887960743	3.088204705	2.677171518
TCGA-2Y-A9H6	0.978082192	0	3.030811101	1.219663065	3.636343884	3.014893614	1.519249713
TCGA-CC-A8HU	0.942465753	1	2.79291308	1.870733963	3.955572878	3.415127904	0
TCGA-BC-A3KF	0.021917808	0	3.108281913	2.058225809	3.692726285	3.299831597	0.997895738
TCGA-DD-A11B	0.038356164	1	2.734088041	1.001991708	3.95913856	3.160619423	1.634021606
TCGA-DD-AACK	0.024657534	0	2.834427583	0.962208288	3.855003964	3.191607766	2.188608483
TCGA-DD-AAD8	3.339726027	0	2.717603367	1.199180072	3.939562309	3.227586141	2.645998881
TCGA-G3-A6UC	1.838356164	0	2.987279604	1.201483939	3.842139613	3.122001784	0
TCGA-DD-A73C	1.920547945	0	3.233634493	2.16196731	3.939110085	3.156448913	0
TCGA-DD-AAW2	5.082191781	0	3.220381222	1.382886891	3.92082336	3.312090275	0
TCGA-UB-AA0U	0.895890411	0	3.118527643	1.303890491	3.543663862	3.060863071	0.888284474
TCGA-BC-A3KG	1.364383562	0	2.784799737	1.933994999	3.894272666	3.514672539	1.005791169
TCGA-G3-A5SM	1.424657534	0	2.957786774	1.008921109	3.942621885	3.397719026	2.204023681
TCGA-BC-A10R	0.843835616	1	2.657107687	1.719828642	3.834776312	3.03084058	1.923155115
TCGA-ED-A7PY	1.068493151	0	3.020614206	0.759998786	3.421545686	3.423883538	0
TCGA-CC-5261	0.265753425	1	2.771333573	1.926528563	4.084643787	3.226343027	1.120655976
TCGA-DD-A3A8	0.030136986	1	3.174989579	1.900419757	4.030125133	3.262559741	0
TCGA-DD-A4NO	6.150684932	0	2.792832286	0.358154179	4.030106094	3.401950696	0.358154179
TCGA-DD-A39Z	1.646575342	1	3.03355612	1.877698122	3.942149089	3.224295641	0.728777237
TCGA-CC-A7IE	0.594520548	1	2.702600654	2.242625796	3.902098901	3.405646112	1.994412239
TCGA-DD-AACL	0.293150685	1	2.923132595	2.113182896	4.04635252	3.544226351	1.372011199
TCGA-G3-A5SJ	1.912328767	0	2.543798273	1.005727225	3.988419288	3.317667967	2.045974412
TCGA-DD-A11C	1.81369863	0	2.7094302	1.778884087	4.084541806	3.111639904	2.423038182
TCGA-RC-A6M6	0.024657534	0	2.730633935	1.80617448	3.756870891	3.101796053	1.450173238
TCGA-DD-AAVP	7.539726027	0	3.051515546	1.1349381	3.424038953	3.088469762	0
TCGA-BC-A69H	1.216438356	0	2.542200811	0	3.901027347	3.204017153	1.068361122
TCGA-DD-A4NV	5.528767123	0	3.19710611	1.389244097	3.845570739	3.227000288	1.913099272
TCGA-DD-A11A	0.216438356	0	2.663117687	2.113438037	4.095465908	3.071542199	0
TCGA-G3-A7M8	1.178082192	0	3.236312136	1.734500838	4.0125714	3.565766804	1.321567665
TCGA-BC-A10X	2.109589041	1	3.236044816	2.326444732	3.67797576	3.037296466	1.919324444
TCGA-DD-AAE6	0.38630137	0	2.854763124	1.063437295	4.04812184	3.492485551	0
TCGA-ZS-A9CF	6.608219178	0	2.802498126	1.766583353	3.859792494	3.069329777	2.323219465
TCGA-DD-AAVS	4.994520548	0	2.938592593	1.428524754	3.650769923	3.270700172	0.367898392
TCGA-DD-AADU	1.517808219	0	3.020538168	1.509151138	3.733888668	3.121450863	0
TCGA-DD-A1EG	3.75890411	1	2.79751858	2.045804263	3.739198074	3.225895023	1.663633221
TCGA-G3-A25Z	1.794520548	0	2.83952879	1.476454067	3.448347786	3.119436312	2.245841479
TCGA-CC-A9FS	0.578082192	0	3.138504882	1.398828526	3.677102979	3.314407073	1.206992166
TCGA-DD-AAC9	0.950684932	0	2.899716965	1.502763753	3.456515282	2.980159214	2.327829902
TCGA-ZP-A9CY	2.142465753	0	3.083167065	1.51877582	3.913300272	3.155443243	2.169820803
TCGA-DD-AAE9	1.978082192	0	2.964563539	1.44036214	3.991049249	3.417908804	0
TCGA-G3-A5SL	1.701369863	0	3.065893022	0.656230002	3.999731174	3.368441785	0.396743355
TCGA-DD-AADQ	1.194520548	0	2.663366208	0.820003275	3.889092736	3.027420267	0.301722604
TCGA-KR-A7K7	1.115068493	0	2.782702023	2.158487106	3.92870102	3.35383046	0
TCGA-DD-A4NF	1.17260274	0	3.31997865	0.455085452	4.04935676	3.37682314	2.252781313
TCGA-DD-A1EI	0.501369863	0	2.960990904	2.251822054	3.75127792	3.380683062	1.024415217
TCGA-ZP-A9D0	1.964383562	0	3.125773911	1.704679002	3.498924947	3.142134675	1.540477669
TCGA-DD-AADD	3.37260274	0	2.94916522	1.099188943	3.775905262	3.328249949	0.573339331
TCGA-PD-A5DF	1.750684932	1	2.597223509	1.444189552	3.718377245	3.418451053	1.674964512
TCGA-CC-A8HS	0.821917808	1	3.124227689	1.158893379	3.819291961	3.187230943	2.705735221
TCGA-DD-A73G	9.528767123	0	2.831314724	1.890856971	4.00685668	3.191311689	1.307369709
TCGA-ED-A8O6	0.153424658	1	2.609720431	1.782706006	4.134501934	3.488065742	1.011389866
TCGA-UB-A7ME	1.331506849	0	2.876766458	1.773249558	3.631315222	3.420096621	1.065733804
TCGA-BC-A10Z	0.093150685	1	2.769274622	1.863314112	4.082001617	3.358988636	2.569553625
TCGA-CC-A9FW	0.679452055	0	2.32102379	1.487984518	3.77177657	3.26799854	0.436066936
TCGA-2Y-A9H9	1.909589041	0	3.117040147	1.353294945	3.969650315	3.025142699	2.57902421
TCGA-ZP-A9CV	2.980821918	1	2.942066773	1.393072208	3.654193865	3.201281973	0
TCGA-KR-A7K0	0.178082192	1	3.016262817	1.191735145	3.860886749	3.278546129	1.038638945
TCGA-HP-A5N0	2.060273973	1	3.273513518	1.866267948	4.121485021	3.327768995	0.904662817
TCGA-BC-A5W4	1.498630137	1	2.656940757	0	4.000158219	3.504386555	0
TCGA-CC-A7IK	0.717808219	1	3.019066508	1.294352372	4.047435636	3.30556578	1.139746416
TCGA-ED-A97K	0.016438356	0	2.859819508	1.425995248	3.402029296	2.980955804	1.740673874
TCGA-5R-AA1D	0.923287671	0	3.051142157	1.319608224	3.823043398	3.069794025	1.796121553
TCGA-G3-AAV2	1.019178082	0	3.127491529	1.094767776	3.888479688	3.195689458	0.977691843
TCGA-DD-A4NP	8.504109589	0	3.217893738	0.928108008	3.518814713	3.269861261	1.739282144
TCGA-DD-A3A0	2.150684932	1	2.706617852	2.098214714	4.194032903	3.22875975	1.691571683
TCGA-2Y-A9H5	1.520547945	1	2.837452945	1.653718415	3.467348757	3.209727296	0.655299066
TCGA-G3-A25V	2.356164384	0	3.028955198	1.918880521	3.7976104	3.115507786	2.283431706
TCGA-G3-A25X	4.873972603	0	2.450412716	1.850782744	3.920852784	3.024682524	1.600599604
TCGA-DD-A3A7	1.147945205	1	2.534431295	1.618213514	3.849519118	3.144174248	0.625700007
TCGA-DD-AAE7	1.764383562	0	3.123084615	1.177430541	3.578405167	3.167693158	2.486129068
TCGA-DD-A114	3.147945205	1	2.777454035	1.716987691	3.835305371	3.219196003	2.193806115
TCGA-DD-A73D	1.898630137	0	2.885286851	0.971680685	4.011936663	3.269912324	0.576641031
TCGA-CC-5259	0.684931507	0	2.425881148	2.322383338	3.968607366	3.263634818	0.738161064
TCGA-DD-A4NB	1.071232877	0	2.862525384	1.33489316	3.595183411	3.321301541	0.966030976
TCGA-G3-A3CK	1.602739726	0	2.76128406	1.647479564	3.833006883	3.034468869	2.172758139
TCGA-MI-A75H	2.046575342	0	3.071329504	1.788132244	3.922124532	3.245483889	0.57794831
TCGA-DD-A3A2	5.838356164	1	3.279952312	2.508201455	3.523505	3.150496054	0
TCGA-K7-A6G5	1.402739726	0	2.905961085	1.063719813	3.825565595	3.298692872	0
TCGA-DD-A4NG	2.197260274	1	2.82037246	1.148423297	4.102571408	3.279814768	1.925555342
TCGA-DD-AAD1	1.545205479	0	3.079418852	1.158872767	4.100135561	3.256624631	0.656532066
TCGA-BC-A110	5.797260274	1	3.042529478	2.068505725	3.745141687	3.059321875	1.649287108
TCGA-DD-AADN	2.460273973	0	2.206971856	2.168056688	3.815283428	3.168517559	0
TCGA-BC-A10U	2.293150685	1	2.401018912	2.047841728	3.958730521	3.208486779	2.675856412
TCGA-DD-A116	4.443835616	1	2.888371728	2.211290111	3.848082063	2.958735606	0
TCGA-WQ-A9G7	0.082191781	0	3.165936694	1.498538867	3.670675055	3.387602832	1.579472231
TCGA-NI-A4U2	4.906849315	1	3.32167993	2.424408591	3.966056824	3.36473168	2.433966538
TCGA-RC-A7SK	1.293150685	0	3.038524065	1.408055027	3.358849706	3.193699985	1.165081737
TCGA-DD-A4NE	1.808219178	1	2.881216962	0.846117936	3.350810631	3.403536314	2.999215051
TCGA-DD-A113	6.643835616	0	2.49942232	1.949377601	3.995028202	3.111156357	1.949377601
TCGA-DD-AACW	3.901369863	0	3.059163782	1.723474422	3.318901799	3.400305181	0
TCGA-ZP-A9D4	1.082191781	0	3.002890194	0.895547781	3.916221456	2.902425187	1.043766332
TCGA-MI-A75C	0.797260274	0	1.940873132	1.28596936	3.857393281	3.141601085	0.919561666
TCGA-4R-AA8I	0.717808219	1	2.744766082	1.929573933	3.98162195	3.054977099	2.084256702
TCGA-DD-AADG	3.136986301	0	3.193879429	1.448489592	3.939066725	3.176451987	0.379037556
TCGA-DD-AADI	2.97260274	0	2.970302123	1.567437631	3.677060785	3.350561926	0.869193595
TCGA-UB-A7MB	1.646575342	0	2.89439138	1.225099488	4.055072173	3.390374371	2.738369447
TCGA-5C-A9VG	0.898630137	0	3.002646323	1.06338766	3.84513782	3.069094495	0.206965482
TCGA-G3-AAV7	0.989041096	0	2.519332907	1.845024419	3.986751216	3.435720273	1.88503627
TCGA-WJ-A86L	0.945205479	0	2.534771691	0.792265913	3.858733905	3.286504121	0.497541755
TCGA-2Y-A9H4	3.978082192	0	3.026377456	1.176825394	4.007833546	3.016952127	2.266225602
TCGA-EP-A2KA	0.978082192	0	2.368700333	1.784779555	3.450867858	3.096667714	0.919667832
TCGA-ED-A7XP	1.095890411	0	2.957445154	1.905676798	3.80777452	3.320953095	1.17010459
TCGA-DD-AAVY	5.397260274	0	2.97840248	1.238256205	3.843223365	3.263397889	0
TCGA-DD-AADP	1.254794521	0	3.032902233	1.069687527	3.728263764	3.181818344	0.861307574
TCGA-2Y-A9HB	0.712328767	0	3.090058883	1.164537228	3.409426511	3.135202559	1.319294794
TCGA-DD-AAVX	4.706849315	0	3.171876721	1.159693957	3.819216842	2.99041944	0
TCGA-ED-A459	1.117808219	0	2.753404312	1.551854744	3.957572192	3.546026891	2.378166389
TCGA-DD-AAEK	2.923287671	0	3.059757068	1.178353564	3.718066908	3.121130414	0
TCGA-K7-AAU7	0.983561644	0	2.640055307	1.299895453	3.719172957	2.993630093	1.698741399
TCGA-DD-AACE	5.983561644	0	3.2068498	1.213869202	3.874784997	3.258909877	0
TCGA-DD-AAD2	1.802739726	0	2.981621731	1.590812439	3.570186643	3.171052011	0.820202331
TCGA-DD-AA3A	1.123287671	1	2.853702848	1.687573292	3.582096459	3.02434688	2.913838669
TCGA-WQ-AB4B	1.082191781	0	2.891964119	1.385506967	4.002885271	3.14480003	1.265482745
TCGA-KR-A7K2	1.8	0	2.896125343	1.108921833	4.012093418	3.338379343	0
TCGA-DD-AACM	4.846575342	0	2.776354237	1.376063069	4.083606256	3.199692476	0.196498145
TCGA-UB-A7MF	0.58630137	1	2.284606697	1.295821454	3.886552752	3.065943828	0.731615898
TCGA-G3-A25U	4.482191781	0	3.010503857	2.123344948	4.035878074	3.085430928	2.448438158
TCGA-G3-A25S	1.139726027	1	2.599178922	1.605824698	3.936406053	3.249609368	0
TCGA-CC-A3MA	0.830136986	1	2.787811269	1.87703258	3.281780596	3.159920973	2.717526644
TCGA-DD-A73F	2.97260274	0	2.561463714	1.735752644	3.941612368	3.153715286	1.557213273
TCGA-DD-AAEB	1.309589041	0	3.212252752	1.333836102	4.023086238	3.0524557	0.294470186
TCGA-DD-A39Y	0.468493151	1	2.763627814	2.334707762	3.685808024	3.344808333	1.328494013
TCGA-FV-A3I0	2.323287671	0	2.10181763	2.029907232	3.279093635	2.971713789	1.811065375
TCGA-NI-A8LF	1.660273973	0	3.189810187	1.032255545	4.077945236	3.101724175	0
TCGA-G3-A3CJ	1.62739726	0	3.069207964	1.933655799	4.057618689	3.106671131	0
TCGA-CC-A3MB	0.863013699	1	3.100244192	2.197979595	3.395882914	3.305652451	0
TCGA-2Y-A9H7	3.2	0	3.08407597	1.321852727	3.984974771	3.377487779	1.008088906
TCGA-DD-A3A5	8.561643836	1	3.009846367	1.468663803	3.450441315	3.019597453	1.619496072
TCGA-KR-A7K8	2.482191781	0	2.867036441	2.173265075	4.02926542	3.19504668	0.660091737
TCGA-DD-AAD5	3.684931507	0	2.642219823	1.871591746	3.55540218	3.118454917	1.485279974
TCGA-MI-A75I	1.726027397	0	2.770449224	2.066400366	3.998423111	3.420084963	2.316676805
TCGA-2Y-A9GX	6.690410959	0	3.010863427	1.516674802	3.477733532	3.178372528	1.37698711
TCGA-DD-AACF	1	1	3.006658069	1.949506471	3.933286516	3.286665762	0.38002588
TCGA-DD-A73B	0.775342466	1	2.78670801	1.256851853	3.93894911	3.272215237	2.677231742
TCGA-G3-A3CI	0.493150685	0	3.133308336	2.17436276	3.969796235	3.542699162	2.267326734
TCGA-DD-A1EK	1.528767123	1	2.418051475	2.252911924	3.881650574	3.399836836	0.425307293
TCGA-2Y-A9GV	6.936986301	1	3.150715489	1.809462849	3.975914791	3.283000375	2.697534136
TCGA-DD-AAE2	1.747945205	0	3.158015827	1.51820109	3.308822588	3.032549155	0.363990194
TCGA-DD-A1EF	1.079452055	1	2.563868294	2.020507962	3.999890937	3.239528587	0.295027072
TCGA-T1-A6J8	0.063013699	0	2.988578937	1.389728197	3.674183374	3.318088118	1.432539148
TCGA-DD-AACV	4.194520548	0	2.993301803	0.699926383	3.999862045	3.305462425	0.428392844
TCGA-GJ-A3OU	2.408219178	0	2.850993176	1.79337492	3.784490603	3.136491364	0.867159513
TCGA-CC-A7IJ	1.046575342	0	2.504074912	1.342153056	4.089583724	3.38411434	2.32232357
TCGA-RC-A6M4	0.060273973	0	2.694385158	0.924703068	3.785181555	3.308625771	2.235983843
TCGA-CC-A7IL	0.761643836	1	2.657282511	1.059231563	4.020522514	3.320376002	0.714909719
TCGA-DD-AACG	1.284931507	1	2.601268232	1.207923579	3.917140876	3.258143293	0
TCGA-BD-A3ER	3.054794521	0	2.985667296	1.829368622	3.713419411	3.187096038	1.829368744
TCGA-K7-A5RG	1.421917808	0	2.87609748	0.744196323	3.746581532	3.281839739	1.31047211
TCGA-BC-A10Q	3.109589041	1	2.270005919	1.707599795	3.536140181	2.971119976	1.53405144
TCGA-CC-A7IG	0.819178082	1	2.668541385	1.901291359	3.797909485	3.307547229	2.446709932
TCGA-BC-A10S	3.898630137	1	2.934663613	2.154493516	4.089323702	3.151850084	0.963704123
TCGA-ED-A7XO	1.169863014	0	3.324229089	2.101700159	3.834164996	3.307110369	1.630027041
TCGA-DD-AACC	4.616438356	1	3.175000601	1.530117699	3.744777662	3.203389744	0
TCGA-DD-AADF	0.315068493	1	2.606800062	1.525577761	3.838996942	3.193835489	1.709665467
TCGA-DD-AAVV	6.726027397	0	2.940296239	1.521559411	4.088733126	3.189811499	0.630574242
TCGA-ED-A66Y	0.810958904	1	2.247479631	1.221437557	3.830530945	3.337623986	2.053822983
TCGA-5C-AAPD	0.054794521	0	2.814146371	1.378379555	3.777893715	3.283802678	1.331628981
TCGA-BD-A2L6	3.734246575	0	3.144214081	2.042718606	3.971589388	3.397333517	0
TCGA-DD-A4NH	1.890410959	0	2.379876017	0.855069826	3.949117556	3.429179193	1.700738037
TCGA-DD-AAVR	6.884931507	0	3.135125873	1.754618174	3.801707273	3.172290684	0
TCGA-DD-AADA	3.378082192	0	3.08594115	0.683509891	3.897454142	3.276273112	0
TCGA-DD-A4NQ	1.021917808	1	2.83572572	1.192407744	3.944420887	3.464479319	1.347240154
TCGA-DD-AAEI	4.194520548	0	2.91094483	1.351797293	3.539989949	3.24562292	0.488386467
TCGA-FV-A3I1	0.676712329	1	2.717098385	1.781271281	3.655740399	3.255682048	0.911220793
TCGA-G3-AAV6	0.178082192	1	2.757283335	1.572751115	4.204451522	3.305258538	0.842343544
TCGA-G3-AAV5	0.969863014	0	2.898698573	1.115789028	3.785549213	3.276334178	0.764268268
TCGA-DD-AAED	2.090410959	0	2.580313098	1.737827304	3.593961559	3.314466662	0.802135632
TCGA-BC-A10Y	1.947945205	1	2.840258654	1.625181446	4.161013112	3.227622012	0.852692922
TCGA-XR-A8TG	2.460273973	0	2.664461996	0.67574332	3.853868124	3.106732177	1.74487021
TCGA-5R-AA1C	0.997260274	0	2.935999988	0.402648731	3.968487692	3.222195073	0.226419253
TCGA-DD-AADE	3.293150685	0	3.028313511	1.299729441	3.995304085	3.088746625	0.665591151
TCGA-DD-AACS	4.942465753	0	2.917551444	1.227410364	3.43185154	3.242263017	0.295215436
TCGA-DD-A4NL	4.687671233	0	3.232545337	1.678447408	4.034551078	3.398674338	1.745757512
TCGA-DD-AAC8	0.043835616	1	2.681145919	1.262023985	3.972123265	3.28027889	1.600337224
TCGA-DD-AADS	1.298630137	0	3.021606899	1.229011837	3.823745968	2.97471786	0.270797304
TCGA-DD-AAE3	1.550684932	0	3.188690527	1.865302302	3.822799263	3.042606466	1.653033457
TCGA-CC-A5UE	0.745205479	1	2.466507784	1.975866764	3.99080013	3.573774424	0.828010829
TCGA-2Y-A9H1	3.367123288	1	2.852491327	1.343412257	3.932106605	3.076049154	0
TCGA-DD-A3A3	1.465753425	1	2.788629359	1.488777662	3.888245279	3.019772482	0.587031188
TCGA-K7-A5RF	1.728767123	0	3.138658529	2.026212595	3.907110926	3.23095983	2.380098824
TCGA-2Y-A9GZ	2.323287671	1	3.265155711	0.956267836	3.989632192	3.191901793	1.784073665
TCGA-DD-AADL	1.742465753	0	2.986967444	1.702769276	3.677321148	3.395218388	0
TCGA-UB-A7MC	1.369863014	0	3.066593933	0.678886257	3.513713575	3.395747739	0.678886257
TCGA-ED-A7PX	0.016438356	0	2.679663424	1.564720911	3.806953508	3.194483266	2.165381155
TCGA-DD-AADB	3.402739726	0	2.733650551	1.616161325	3.758457545	3.340109536	0.396419611
TCGA-XR-A8TE	2.534246575	0	3.157249263	1.525392891	3.686399227	3.293493499	0.615684659
TCGA-2Y-A9GS	1.983561644	1	2.908538116	1.572851358	3.842206567	3.253350256	0.785462
TCGA-FV-A4ZQ	0.032876712	0	2.447578932	0.889143612	3.933481334	3.414502548	1.89926977
TCGA-GJ-A9DB	0.183561644	1	2.811437223	0.854931918	3.73858102	3.140262039	2.486163624
TCGA-UB-AA0V	0.860273973	0	3.188085795	2.022625611	3.772213791	3.105004674	1.30864221
TCGA-5R-AAAM	0.126027397	1	3.297043896	1.866757985	4.020975522	3.142658054	1.644928325
TCGA-O8-A75V	1.473972603	0	2.927711659	1.640719433	4.040665798	3.171471783	0
TCGA-BC-A216	3.701369863	0	2.715769276	1.896321456	3.992130695	3.236535554	1.430887707
TCGA-FV-A495	0.002739726	0	3.100203294	1.112007473	3.771707818	3.319422122	1.427544495
TCGA-EP-A26S	0.649315068	0	2.994667206	1.122493953	4.099090064	2.902658664	0.878655196
TCGA-EP-A2KB	0.915068493	0	2.729511659	1.43879611	3.809070297	3.259231307	0
TCGA-CC-5262	0.282191781	1	2.817175052	2.033302612	4.035327555	3.166298899	1.258481055
TCGA-DD-AACH	0.534246575	1	2.825194408	1.746851172	3.776681056	3.064389168	1.538889086
TCGA-2Y-A9H2	4.742465753	0	2.682954887	1.78110691	3.638011586	2.960758841	2.394154411
TCGA-DD-A39V	1.761643836	1	2.753288217	1.872170544	4.05658032	3.09474567	0.590921875
TCGA-DD-AAEH	2.147945205	0	3.123676028	1.467866718	3.740923147	3.281344795	0.296770317
TCGA-MI-A75E	1.389041096	0	3.029116777	1.775144962	3.633976216	3.154341627	1.802514607
TCGA-DD-AACN	3.567123288	0	3.044578161	1.414790092	4.072579959	3.272994456	0.665887351
TCGA-DD-AAE1	1.512328767	0	3.041404838	1.196632348	4.0204484	3.41822783	0
TCGA-G3-A25W	2.561643836	0	2.803702386	2.334227555	3.926594948	3.222039495	2.000692724
TCGA-DD-AAE0	1.520547945	0	2.63241278	1.315176551	3.987143911	3.139180485	1.55290157
TCGA-ED-A7PZ	0.016438356	0	2.572997806	1.891199072	3.889537012	3.294013256	1.053781426
TCGA-DD-AADW	1.608219178	0	2.930534135	1.319192057	3.790952301	3.313425916	1.563733824
TCGA-DD-A1EA	6.616438356	0	2.692959339	1.917876659	3.895725876	3.198810852	0.666609452
TCGA-DD-AACP	1.136986301	0	2.607407492	1.3259117	3.945212547	3.405637236	0.343277732
TCGA-BC-A10T	2.293150685	1	2.755597881	2.159663929	3.718374899	2.95557232	1.33233615
TCGA-G3-A7M6	1.731506849	0	2.916408005	1.196393457	3.836986943	3.262982919	1.196393079
TCGA-DD-AACT	4.279452055	0	3.201130853	1.581388031	3.547826544	3.246446336	0.354299025
TCGA-WX-AA47	1.523287671	1	2.985849167	1.187060603	3.710962035	2.944170229	0.82808275
TCGA-DD-A1EH	4.095890411	0	2.435243548	1.249289139	4.162184774	3.271626438	0.570305829
TCGA-DD-AACU	4.293150685	0	2.978341521	1.690223531	3.697228548	3.368215913	0
TCGA-DD-A119	0.610958904	1	2.710633372	1.796047689	3.799465518	3.283547897	0
TCGA-DD-A1EJ	2.753424658	1	2.440598362	1.731153214	3.830187853	3.343275273	0.919860541
TCGA-WX-AA44	1.684931507	0	2.849455115	1.133801478	3.893796828	3.317977106	2.809673818
TCGA-2Y-A9H0	10.06849315	0	2.440395737	1.352750052	3.936134828	3.491500394	0
TCGA-DD-A39W	2.265753425	1	2.973328494	2.099420446	4.021919149	3.33995091	0.459155434
TCGA-BC-A217	1.153424658	0	2.017891985	1.369842778	3.829202231	3.252563409	2.443554406
TCGA-LG-A9QC	1.164383562	0	3.182504735	1.305115153	3.942164359	3.227054262	0.40662853
TCGA-UB-A7MD	0.142465753	1	3.091706062	2.020729224	3.988515107	3.30099583	0.5269586
TCGA-CC-A3M9	0.821917808	1	2.834005186	2.55043782	3.994020549	3.345789458	1.575795795
TCGA-CC-A5UC	0.950684932	1	3.101566544	1.921482795	3.996700574	3.534079163	1.459281571
TCGA-CC-A1HT	0.276712329	1	2.2963036	2.383425748	3.969752876	3.090181981	2.12900474
TCGA-3K-AAZ8	1.084931507	0	3.071350547	0	3.879611263	3.199173302	0.74502542
TCGA-BC-4072	4.082191781	1	2.718135819	1.957954592	3.871178052	3.015065806	1.15107655
TCGA-DD-AACQ	1.183561644	1	2.711945596	1.787388456	4.101454331	3.395325354	0.512457902
TCGA-CC-5264	0.279452055	1	2.508170668	1.723263527	3.751250525	3.362977836	1.932473694
TCGA-DD-AAD3	3.547945205	0	2.974488619	1.273280504	3.359040042	3.231987613	1.092913252
TCGA-ED-A627	1.15890411	0	3.144468051	0.919396149	3.809736	3.301318821	1.502713861
TCGA-QA-A7B7	0.257534247	0	2.843491536	1.966812502	3.716276117	3.319363359	1.713915721
