# Supplementary material for: Construction of a Necroptosis-Related miRNA Signature for Predicting the Prognosis of Patients With Hepatocellular Carcinoma
Source: Front Genet. 2022 Apr 12;13:825261. doi: 10.3389/fgene.2022.825261 (PMC9039163; doi:10.3389/fgene.2022.825261)
Supplement: Supplementary file 3 [file DataSheet1.ZIP › raw data/12-/result.txt]

gene	pvalue
hsa-miR-139-5p	1e-05
hsa-miR-326	7e-05
hsa-miR-10b-5p	0.12223
hsa-miR-500a-3p	0.03082
hsa-miR-592	8e-04
