# Supplementary material for: Construction of a Necroptosis-Related miRNA Signature for Predicting the Prognosis of Patients With Hepatocellular Carcinoma
Source: Front Genet. 2022 Apr 12;13:825261. doi: 10.3389/fgene.2022.825261 (PMC9039163; doi:10.3389/fgene.2022.825261)
Supplement: Supplementary file 3 [file DataSheet1.ZIP › raw data/2-/list.txt]

ID
hsa-let-7c-5p
hsa-miR-15a-5p
hsa-miR-19a-3p
hsa-miR-19b-3p
hsa-miR-22-3p
hsa-miR-96-5p
hsa-miR-99a-5p
hsa-miR-129-5p
hsa-miR-148a-3p
hsa-miR-139-5p
hsa-miR-10b-5p
hsa-miR-34a-5p
hsa-miR-182-5p
hsa-miR-183-5p
hsa-miR-210-3p
hsa-miR-200b-3p
hsa-miR-125b-5p
hsa-miR-141-3p
hsa-miR-153-3p
hsa-miR-9-3p
hsa-miR-126-3p
hsa-miR-188-5p
hsa-miR-195-5p
hsa-miR-320a-3p
hsa-miR-200a-3p
hsa-miR-30e-3p
hsa-miR-326
hsa-miR-151a-3p
hsa-miR-338-3p
hsa-miR-133b
hsa-miR-196b-5p
hsa-miR-429
hsa-miR-329-3p
hsa-miR-452-5p
hsa-miR-452-3p
hsa-miR-500a-3p
hsa-miR-505-3p
hsa-miR-539-5p
hsa-miR-92b-3p
hsa-miR-550a-3p
hsa-miR-592
hsa-miR-651-5p
hsa-miR-660-5p
hsa-miR-454-3p
hsa-miR-26a-1-3p
hsa-miR-26b-3p
hsa-miR-28-3p
hsa-miR-101-5p
hsa-miR-29b-1-5p
hsa-miR-30c-2-3p
hsa-miR-139-3p
hsa-miR-183-3p
hsa-miR-219a-1-3p
hsa-miR-200b-5p
hsa-miR-141-5p
hsa-miR-125b-2-3p
hsa-miR-150-3p
hsa-miR-185-3p
hsa-miR-151a-5p
hsa-miR-338-5p
hsa-miR-193b-5p
hsa-miR-505-5p
hsa-miR-628-5p
hsa-miR-450b-5p
hsa-miR-874-3p
hsa-miR-543
hsa-miR-942-5p
hsa-miR-320c
hsa-miR-1296-5p
hsa-miR-1249-3p
hsa-miR-548o-3p
hsa-miR-1976
hsa-miR-3130-5p
hsa-miR-3193
hsa-miR-3613-3p
hsa-miR-3615
hsa-miR-3684
hsa-miR-3922-3p
hsa-miR-3942-5p
hsa-miR-4521
hsa-miR-3677-5p
hsa-miR-664b-5p
hsa-miR-664b-3p
hsa-miR-652-5p
hsa-miR-758-5p
hsa-miR-210-5p
hsa-miR-153-5p
hsa-miR-6815-3p
hsa-miR-6820-3p
hsa-miR-6854-5p
hsa-miR-7705
hsa-miR-581
hsa-miR-628-3p
hsa-miR-33b-5p
hsa-miR-99a-3p
hsa-miR-100-3p
hsa-miR-155-3p
hsa-miR-30c-1-3p
hsa-miR-486-3p
hsa-miR-411-3p
hsa-miR-1224-5p
hsa-miR-1298-5p
hsa-miR-1304-5p
hsa-miR-1258
hsa-miR-1276
hsa-miR-1292-5p
hsa-miR-1197
hsa-miR-2114-5p
hsa-miR-2277-3p
hsa-miR-3117-3p
hsa-miR-548s
hsa-miR-3680-3p
hsa-miR-676-5p
hsa-miR-3944-3p
hsa-miR-3157-3p
hsa-miR-4677-5p
hsa-miR-4742-3p
hsa-miR-4786-5p
hsa-miR-4788
hsa-miR-4999-5p
hsa-miR-5003-3p
hsa-miR-5706
hsa-miR-376a-2-5p
hsa-miR-6514-5p
hsa-miR-6716-3p
hsa-miR-6718-5p
hsa-miR-579-5p
hsa-miR-7706
hsa-miR-509-3-5p
hsa-miR-653-3p
hsa-miR-6874-3p
hsa-miR-3161
hsa-miR-1295b-5p
hsa-miR-5589-5p
hsa-miR-3660
hsa-miR-5589-3p
hsa-miR-4699-3p
hsa-miR-4524a-3p
hsa-miR-548x-3p
文献1
hsa-miR-495
hsa-miR-331-3p
hsa-miR-15a
hsa-miR-148a-3p
hsa-miR-7-5p
hsa-miR-141-3p
hsa-miR-425-5p
hsa-miR-200a-5p
hsa-miR-210
hsa-miR-223-3p
hsa-miR-500a-3p
hsa-miR-181-5p
hsa-miR-16-5
文献2
hsa-miR-371-5p
hsa-miR-373
hsa-miR-543
