# Supplementary material for: Construction of a Necroptosis-Related miRNA Signature for Predicting the Prognosis of Patients With Hepatocellular Carcinoma
Source: Front Genet. 2022 Apr 12;13:825261. doi: 10.3389/fgene.2022.825261 (PMC9039163; doi:10.3389/fgene.2022.825261)
Supplement: Supplementary file 3 [file DataSheet1.ZIP › raw data/2-/necroptosis_miRNA.txt]

ID	TCGA-ES-A2HS-01A-11R-A17X-13	TCGA-BC-A10Z-01A-11R-A130-13	TCGA-CC-A9FW-01A-11R-A37G-13	TCGA-2Y-A9H9-01A-21R-A39J-13	TCGA-ZP-A9CV-01A-11R-A38M-13	TCGA-ZP-A9D1-01A-11R-A38M-13	TCGA-DD-AADO-01A-11R-A41H-13	TCGA-ZS-A9CG-01A-11R-A37G-13	TCGA-ED-A66X-01A-11R-A310-13	TCGA-G3-A25Y-01A-11R-A16S-13	TCGA-KR-A7K0-01A-12R-A343-13	TCGA-DD-AAEG-01A-11R-A39J-13	TCGA-HP-A5N0-01A-11R-A28Z-13	TCGA-BC-A5W4-01A-11R-A28Z-13	TCGA-CC-A7IK-01A-12R-A343-13	TCGA-CC-A5UD-01A-11R-A28Z-13	TCGA-2Y-A9GU-01A-11R-A38M-13	TCGA-ED-A5KG-01A-11R-A27R-13	TCGA-DD-AACA-02A-11R-A41H-13	TCGA-DD-AADR-01A-11R-A41H-13	TCGA-ED-A97K-01A-21R-A38M-13	TCGA-G3-A25T-01A-11R-A16S-13	TCGA-5R-AA1D-01A-11R-A38M-13	TCGA-RC-A7SB-01A-21R-A358-13	TCGA-G3-AAV2-01A-11R-A37G-13	TCGA-ZS-A9CD-01A-11R-A37G-13	TCGA-DD-AACB-01A-11R-A41H-13	TCGA-DD-A4NP-01A-11R-A28Z-13	TCGA-DD-A3A0-01A-11R-A214-13	TCGA-BC-A112-01A-11R-A130-13	TCGA-G3-AAUZ-01A-11R-A38M-13	TCGA-DD-A1EC-01A-21R-A130-13	TCGA-2Y-A9H5-01A-11R-A38M-13	TCGA-G3-A25V-01A-11R-A16S-13	TCGA-G3-A25X-01A-11R-A16S-13	TCGA-WX-AA46-01A-11R-A39J-13	TCGA-DD-A3A7-01A-11R-A22J-13	TCGA-DD-AAE7-01A-11R-A41H-13	TCGA-DD-A114-01A-11R-A130-13	TCGA-DD-A73D-01A-12R-A32J-13	TCGA-DD-AADC-01A-11R-A41H-13	TCGA-DD-A39X-11A-11R-A214-13	TCGA-DD-A3A5-11A-11R-A22J-13	TCGA-DD-AADV-01A-11R-A39J-13	TCGA-DD-A1EB-01A-11R-A130-13	TCGA-DD-A114-11A-12R-A130-13	TCGA-CC-5259-01A-31R-A214-13	TCGA-FV-A3I1-11A-11R-A22J-13	TCGA-CC-5260-01A-01R-A130-13
hsa-let-7c-5p	3948.808	378.7482	232.7934	3559.984	1474.055	2073.248	463.2543	4575.731	486.9089	1504.614	4279.501	1218.521	2257.125	1822.286	1559.951	1719.246	241.0619	674.562	1241.626	2273.496	1222.033	638.1661	2521.176	1659.686	2781.282	2187.096	1326.958	3205.581	1909.739	1665.29	4219.76	949.8296	1095.52	3590.366	1294.05	5633.785	432.5114	3255.804	5296.84	1818.987	970.7834	4669.381	4596.956	4123.39	5969.576	6744.013	967.3045	4283.284	2248.067
hsa-miR-15a-5p	221.0036	205.2278	106.9741	255.0164	119.1692	152.8579	125.0982	213.5168	234.8178	135.4568	400.5303	135.8535	275.9477	273.3429	297.0507	693.604	121.0922	246.051	207.7873	111.5509	93.35742	130.5905	107.1098	273.4111	289.0483	198.4257	313.2739	185.2384	125.6827	113.5498	92.15516	137.5225	99.51485	179.3328	109.6637	337.124	297.0232	150.2679	159.8927	198.2924	198.6637	225.3635	154.4037	209.936	110.6072	142.173	148.9973	201.3893	82.3124
hsa-miR-19a-3p	49.81476	33.10126	104.2028	62.30041	28.65375	44.92663	53.42735	47.96182	82.11112	28.10862	48.45125	42.23318	77.22108	23.40094	45.59989	58.54178	71.9818	95.03995	22.4878	19.68545	20.59536	10.31304	58.86487	33.40421	40.71104	65.14154	27.91336	33.33711	19.80047	10.01435	62.63847	10.75279	53.36836	15.45972	5.910566	82.1399	108.5277	19.33679	6.389237	35.97938	19.37218	42.16864	34.46511	110.2814	5.483093	8.239372	28.85718	41.15529	4.332232
hsa-miR-19b-3p	181.8634	140.0706	345.8645	184.963	120.4976	146.5933	209.8001	161.51	298.1535	120.7332	222.1579	145.4236	421.2562	98.08481	204.9824	226.6882	339.002	356.8847	129.8296	107.0612	83.73803	58.52341	218.1641	123.5498	141.2912	266.5684	161.0386	174.8024	147.6645	66.7085	217.2068	53.198	249.2155	138.3645	44.73843	277.1735	541.953	106.0029	53.13581	182.3316	94.88414	254.2053	196.7958	314.3137	33.65485	68.36925	111.8952	269.2851	29.42307
hsa-miR-22-3p	360331.1	131090.4	153674.4	163036.3	186837.8	180742.3	187850.4	214794.7	114176.8	75544.6	115721.3	235064.9	211389	67463.18	79413.3	43157.67	223975.9	67574.65	116015.5	138793.5	72382.83	104089.3	157505.1	182178.3	136973.5	127776.1	125056.2	249131.4	102433.5	76802	83327.42	100193.7	93702.35	133352.9	80234.45	214436.5	108824.9	290162.1	83756.03	95817.28	130999	214015	260244.7	162501.4	180967.8	173462.1	151931.6	197288.8	41627.6
hsa-miR-96-5p	0	8.362425	62.63251	15.50588	12.52416	14.85622	0.217184	3.46712	5.257114	25.16391	1.79449	16.22753	0.276778	175.0092	0.434285	2.192092	41.81399	24.79905	7.495933	23.48439	26.88496	46.47082	10.61995	45.53039	1.43686	5.296061	2.147182	0.579776	44.63496	14.86001	10.13932	16.41215	24.72571	0.463791	15.27654	1.167866	25.58969	11.18272	9.624294	0	5.534908	0.596726	0.344651	1.416892	0.378144	3.155504	7.950447	0.62673	27.34721
hsa-miR-99a-5p	1645.073	107.6662	399.3515	1589.63	255.0374	555.2287	138.5636	2318.925	98.88381	354.3025	1018.194	435.0226	574.5913	521.2934	616.6843	374.3321	82.22483	222.4988	763.086	960.0973	305.2307	142.8915	764.6364	1363.624	915.5193	609.9296	499.4345	570.2096	806.2819	401.5432	1383.003	119.9785	334.8987	763.7102	232.5125	2137.973	200.1479	1067.717	808.3599	1585.392	286.6292	1914.695	1909.712	2014.111	1984.691	1195.585	288.2774	1917.795	295.404
hsa-miR-129-5p	0	1.045303	0	0.276891	0	1.431925	0	0	3.254405	3.212414	0.358898	6.657447	0	0.248946	2.171424	0.902627	7.857662	0.138542	0.599675	0	1.97321	5.094395	2.427416	0.686388	0.957907	0.706141	0.214718	0.289888	0.503403	1.77674	0.225318	5.093425	0.244808	0.772986	0.727455	0	1.827834	0.232973	0.161752	0.135261	2.965129	0.994543	1.723255	0.472298	1.512577	1.402446	2.061227	2.298011	1.534332
hsa-miR-148a-3p	89423.02	113289.3	100267.4	175003.2	47841.52	70497.76	165086.2	145365.6	30306.76	64525.89	87849.65	135218	97501.44	177024.2	224113	83158.33	187939.9	54509.71	106331.9	83624.13	18245.64	12630.62	49327.24	148212.9	366943.6	47035.19	182163.7	198156.7	47726.02	30951.45	82064.96	47619.76	53222.45	71814.27	59471.46	156458.6	118494.9	90461.02	77861.19	273305.4	66448.75	168105.3	192565.9	106048.6	139016.1	86431.7	45054.89	175508.9	9595.352
hsa-miR-139-5p	167.6306	55.40106	14.96529	203.5147	101.9011	129.4102	11.94514	253.6776	61.333	69.87001	135.3046	129.4041	406.3102	38.58666	136.7997	48.61288	51.9167	18.14903	68.66274	169.2258	75.59854	41.37642	155.3547	94.49272	212.6553	90.73917	44.01723	315.1082	45.13836	20.67479	157.4975	30.56055	69.89296	142.2294	21.09617	798.8203	26.73209	208.7442	56.937	82.77962	116.4308	502.4433	410.8241	234.0232	164.4928	183.0192	19.72889	406.9569	24.1883
hsa-miR-10b-5p	1772.377	62681.25	6466.39	26011.67	3081.512	51941.63	7740.885	49532.14	1899.571	57118.86	11821.39	11036.38	86814.49	32806.88	47472.09	26898.78	21921.48	88610.49	18331.45	20675.94	759.5619	554.0464	9107.973	14582.54	14359.26	33139.57	23600.97	1409.725	161738.5	1244.202	250.1033	40188.64	1066.878	7672.969	18126.25	617.0225	10922.91	1971.188	9903.561	35929.74	14416.46	471.2146	889.8891	5468.728	19156.04	1789.346	25808.33	1646.629	10199.16
hsa-miR-34a-5p	214.2825	372.1279	484.7091	387.3701	569.2798	169.1461	173.5303	1612.789	289.1413	166.1086	839.8216	321.0138	426.2382	637.0534	833.3923	291.2905	213.7004	239.1238	310.0318	158.865	140.2211	522.9831	270.3536	334.7285	418.1263	574.0929	234.687	962.4279	195.3199	199.964	437.7933	449.542	497.9415	343.0512	143.7631	377.9993	176.6145	219.461	133.4461	380.8945	187.3962	91.6969	59.62464	260.4718	103.4225	272.9511	424.3184	172.9776	132.2233
hsa-miR-182-5p	426.5883	9688.914	35547	6501.671	11457.52	10683.41	178.7427	1234.006	5679.185	23649.66	1095.716	5620.758	1937.723	175645	491.6103	3207.161	30667.76	20604.83	4497.859	17482.06	21441.37	53381.55	6969.115	40178.85	1209.597	2789.788	1566.369	1485.096	17577.62	25102.26	6355.552	53650.56	16464.75	644.052	11713.83	285.3486	9571.457	7435.114	15387.31	51.53437	5368.861	930.8926	631.4008	1083.449	708.0754	3384.804	5956.358	662.0361	41446.82
hsa-miR-183-5p	171.1888	5705.961	17474.75	1694.294	3647.566	3052.326	86.00501	338.622	2471.595	13789.15	223.5935	1662.281	228.0651	53243.37	125.074	840.2163	16913.9	7877.648	1456.61	5863.155	4611.511	21718.77	1624.549	14294.71	318.025	1232.393	748.0782	239.7373	5799.357	10448.2	1909.797	11877.3	7661.542	159.8535	4956.235	80.58275	3100.008	2795.215	9766.799	13.66134	2540.721	201.6934	137.1711	266.3755	228.5883	1007.132	2971.701	149.1618	20617.36
hsa-miR-210-3p	59.30328	476.6582	2511.12	459.6386	33.77727	141.5815	498.0037	126.8388	80.85942	241.4665	174.0656	142.511	137.2819	1073.456	236.6852	555.76	95.55479	418.6745	246.4663	222.0657	366.5234	759.686	103.1652	287.3677	152.7861	96.74137	854.7932	216.8362	712.3136	88.83699	348.1167	104.5095	107.9608	126.3059	851.9396	285.7379	1439.877	176.8268	21.43225	6.627781	949.6321	240.6795	689.9915	496.3842	233.5042	185.2982	3910.443	403.6143	228.1642
hsa-miR-200b-3p	68.39645	1.045303	50.99284	3.599579	37.19295	23.26877	205.2392	68.18669	276.6243	231.0261	25.48177	9.98617	84.14053	224.3005	70.78841	132.0414	5.752932	628.8431	23.08747	3.798946	791.5032	1387.166	32.16328	3.431939	16.52389	30.36408	18.8952	33.33711	32.38552	392.821	203.6877	951.3387	136.3586	50.55329	192.5025	28.80736	4.569587	54.74876	192.7285	64.65467	56.73281	72.80057	78.58045	11.80743	1.134433	301.7012	156.9477	66.64232	537.1967
hsa-miR-125b-5p	898.247	90.59293	463.924	1030.034	219.742	426.8925	82.09569	1402.739	474.8926	280.8185	892.2207	302.7058	979.7944	785.9232	388.6848	321.7219	182.5503	572.0408	465.0477	346.7402	394.765	162.0266	484.8766	929.5979	430.5791	697.6677	247.3554	1140.709	1128.123	401.8662	615.5694	118.658	454.1207	1026.835	447.9298	1641.63	260.0095	740.6225	685.5086	951.4246	298.8851	1433.336	1447.535	1254.421	1120.631	994.159	137.5133	1524.208	641.7118
hsa-miR-141-3p	1.581421	1.045303	3.048485	1.384454	2.08736	2.684858	4.343686	1.73356	7.760503	3.078564	2.871185	23.09302	5.812339	5.974708	0.434285	4.642079	2.806308	393.8755	2.098861	1.726793	836.0237	2.609325	2.12399	3.203143	0.71843	2.294958	0.858872	5.507871	3.020412	1.130653	5.858273	4.150199	93.14981	4.483318	6.092428	8.175062	0.913917	3.4946	7.359755	0.676305	6.72096	5.967261	3.44651	1.416892	3.214227	52.41642	4.416915	14.83262	0.722039
hsa-miR-153-3p	0.395355	3.484344	0.55427	0.276891	0.37952	2.326878	0.217184	3.178194	0	0.803104	0	0.624135	2.214224	0	1.302854	0.386841	0.28063	1.108336	1.199348	0.690718	0.123326	0.248508	0.910281	0.228796	0.478954	0.706141	0.429436	0	0.839004	0.969132	0.225318	4.150198	1.346448	2.473555	2.091432	1.167866	1.370876	0	0.727887	0.270522	0.988377	1.790178	1.033953	0.708447	0.756288	3.506116	0.294461	2.50692	0.36102
hsa-miR-9-3p	0	5.923384	0	1.107564	0.56928	0.178991	0	0.577854	0.500678	0.669255	0	21.84475	4.428449	0.248946	1.302855	0.128947	0.701575	0.415626	0	1.381436	0	1.988058	0.606854	3.431939	0.239477	0.529605	0.644154	0	0.167801	0.484566	0.225318	6.413941	0.612021	0.154597	3.364478	0	0.685437	0.931894	0.485256	0	1.186051	0.795635	0.344651	0.472298	0.94536	1.051836	0.883383	0.62673	0.090255
hsa-miR-126-3p	4216.068	2274.58	1896.712	5660.2	2939.571	6010.145	1909.051	7623.041	3442.909	11885.4	4245.765	5294.959	17835.86	2560.91	4675.509	1590.299	2561.037	5604.586	5752.079	4565.642	2297.554	3939.333	6784.631	5167.814	7201.064	7256.309	3764.01	6831.209	3739.772	1649.945	2997.634	1843.443	5634.891	8437.143	4391.276	4688.982	2902.373	4313.27	1696.383	3349.328	6469.715	7105.614	5503.044	6252.032	13809.64	5730.044	2747.027	7731.554	1075.567
hsa-miR-188-5p	1.976776	3.135909	4.98843	1.938235	3.036159	3.579812	3.257766	5.489608	3.254404	3.212415	2.871185	1.872406	2.214225	2.738408	2.605708	5.415759	2.525676	1.385422	1.499186	1.726794	1.726558	0.994028	2.730844	5.262307	1.915814	6.884879	4.509082	0	3.523813	1.77674	2.027863	2.075099	6.609842	1.70057	1.636772	1.946443	4.112628	2.09676	3.073304	4.193085	3.36048	1.790179	1.378604	0.708446	2.647011	1.928364	10.30614	1.25346	0.361019
hsa-miR-195-5p	13.44208	15.33111	5.265565	19.65924	20.49407	26.84858	4.343687	33.22657	13.26796	40.15517	31.94193	28.08611	40.13282	29.37565	26.05708	34.29981	3.788515	30.34074	9.894631	16.57722	26.63831	8.449241	60.98886	8.923042	14.60808	51.90139	4.7238	24.0607	28.3583	19.38262	52.04851	23.39203	32.06997	69.10495	53.28601	59.17187	7.768298	24.69518	83.22185	6.492519	22.53498	44.75445	35.84372	39.9091	35.54557	136.0373	7.655986	57.65919	19.22428
hsa-miR-320a-3p	184.6309	661.3284	1111.588	187.7319	179.3232	726.5227	407.6551	323.3089	882.6945	390.0406	581.415	183.2878	953.2237	2817.324	491.176	771.8746	512.1512	1087.972	183.2006	261.7819	370.8398	516.8946	349.2446	1134.599	293.8379	296.4028	187.0196	796.9019	229.8868	97.23612	238.1614	1700.827	666.7373	284.4589	211.871	212.9409	209.0586	154.4614	409.2347	93.32996	283.071	502.8411	404.2757	495.9119	519.0032	404.2551	973.7827	391.4975	390.8034
hsa-miR-200a-3p	25.69809	0	19.12231	1.938234	14.232	11.27641	113.8046	32.07086	101.6375	88.60909	10.04915	4.993086	40.4096	97.83586	28.2285	67.69698	2.806308	355.9149	11.69365	1.381435	319.7831	586.4766	17.59877	2.059164	5.268487	11.82787	10.52119	13.33484	19.12927	78.49959	95.76025	822.8712	48.96179	22.1074	58.37819	15.96083	1.599355	33.08223	43.43064	16.50182	32.41875	32.0243	36.87767	4.722972	0.567217	227.5469	81.27125	30.91869	137.5484
hsa-miR-30e-3p	8166.853	23712	3397.398	7144.888	9253.454	5710.336	4605.177	6930.484	3452.672	8752.222	7038.71	3226.365	10185.99	8921.734	11135.49	2045.223	10228.43	5269.591	7984.967	3404.201	3213.863	11714	5684.101	21018.57	6460.841	4460.695	6102.291	7562.016	8879.84	7796.011	5986.48	7675.415	4395.3	9086.76	3785.216	10285.4	3564.735	6978.02	7997.385	9714.432	8338.142	17867.97	13239.43	9598.493	13095.71	18457.77	4907.782	18971.54	7431.041
hsa-miR-326	5.139618	5.226516	2.494215	1.938235	2.08736	3.400821	3.040581	1.444634	0.500678	3.747816	1.435593	1.664362	5.258783	0	1.737139	0.77368	1.964416	1.24688	2.398699	1.381435	2.21986	3.603352	1.820563	4.118328	1.197384	2.824565	1.932464	0.869664	8.725632	2.907392	2.4785	10.94143	3.427326	5.874693	5.092179	3.114309	3.198711	1.397841	3.882069	0.946826	3.75583	13.32688	7.926976	1.416892	69.57857	14.37507	15.01751	13.16134	2.527136
hsa-miR-151a-3p	3291.332	3402.462	2018.097	1187.861	4064.468	1821.766	4215.114	3704.906	2220.004	3762.808	2050.026	2200.286	1002.213	953.9619	3990.642	4245.697	1264.803	1556.522	2365.417	2883.4	2022.538	5675.528	1860.008	1279.884	1778.833	4012.472	6490.717	710.2254	1762.074	2729.718	3164.369	2147.162	3191.085	2754.768	2208.641	1019.158	3202.595	1854.701	2337.086	1621.912	3743.772	1592.264	1578.157	2021.195	4936.675	2606.446	6999.633	1366.272	2415.58
hsa-miR-338-3p	93.30383	97.56162	514.9168	355.2508	131.5036	285.132	168.5351	222.4735	394.5339	782.3567	273.8393	415.2583	544.4225	152.853	176.7539	205.6699	84.18924	640.4806	256.9606	280.0859	244.4312	105.367	322.8465	280.7326	174.818	261.4488	225.0247	311.0497	129.7099	82.21459	143.0771	618.191	493.5349	204.0683	170.7698	221.8945	159.9356	2069.037	137.6517	118.3532	4271.763	229.7395	248.4934	293.5326	133.2959	295.5655	310.3619	344.2838	252.4427
hsa-miR-133b	0.395355	0	0	0	0.37952	0.357981	0	0	0.500678	1.070806	0.358898	0.208045	0	0	0	0	0.140315	0	0.599675	0.345359	0.246652	0.621268	0	0	0	0	0	0	0.839003	1.130653	0.225318	0	0.612021	0.927582	2.364226	0.778577	0	0	1.455775	0	0.197675	0.795635	0.344651	0	0.756288	2.278975	0.294461	2.298011	0
hsa-miR-196b-5p	0.395355	52.61359	74.54931	4.984033	199.6275	2.863849	607.0303	67.89776	7.259825	536.2054	47.01565	94.03644	16.60668	114.2663	754.3525	4.513132	52.47796	193.4049	410.1774	3.798946	148.4839	5.467156	3.944553	6.17749	5.747441	2.824565	62.05356	6.377535	7.383227	43.44936	2.478501	6.791234	161.8187	9.430429	233.3309	3.114309	109.4416	8.852989	226.7775	0.946826	63.84912	5.370534	9.305579	10.62668	3.214227	17.00466	436.0968	11.07223	3.610193
hsa-miR-429	16.60492	1.393737	11.9168	0	4.174719	2.505868	62.98347	16.75774	63.83639	77.90104	1.794491	1.040226	15.22279	41.07612	11.2914	18.69726	0.841892	91.5764	2.998373	1.036076	77.44843	344.3065	4.551407	0.228796	1.915814	6.355272	3.435491	4.348319	6.040822	45.54915	24.10905	70.55338	26.31696	11.90398	31.55332	5.83933	0.228479	12.81354	27.25536	7.168823	10.08144	9.945435	7.926976	2.361485	0	73.1025	24.44027	9.192044	63.08812
hsa-miR-329-3p	0	0.696868	0.55427	0	0	0.178991	0.217184	0.288927	16.27202	0.401553	0	0.83218	1.107112	0.248946	0	0	0.28063	0.138542	0	0	1.233258	0.497016	2.730843	0.457592	0.71843	0.529605	8.374009	0.289888	0.839004	0.323044	0.225318	0.188645	1.958471	0.772985	0.545591	1.946444	0.456958	0.465946	0.566135	0.135261	0.39535	1.392362	0	0.236149	0.378144	0.87653	4.122454	0.41782	0.631785
hsa-miR-452-5p	106.7459	267.2492	223.9251	214.0365	563.2075	300.8831	352.273	812.4618	46.31267	224.869	104.7983	133.565	1487.405	269.1109	542.4216	208.1199	258.8819	171.5153	41.37755	24.52047	32.31129	296.7174	94.36584	377.0557	32.8083	49.9595	209.3502	15.36406	355.7373	13.89088	232.5284	20.18506	23.62406	220.1464	16.64051	18.29657	191.6942	18.17193	650.2465	469.2198	385.0715	17.30505	11.71814	394.6042	70.90207	209.1398	517.368	25.48703	115.4359
hsa-miR-452-3p	6.721038	8.01399	18.84518	6.368486	24.66879	10.02347	9.338928	42.18329	3.254404	7.495633	2.512287	5.409176	103.515	21.16043	16.9371	7.7368	7.2964	8.451074	2.098861	0.690718	0.739954	17.14699	1.820563	17.1597	1.197384	2.294959	11.16535	0.869664	19.12927	0.323044	4.055727	0.565935	1.101638	12.21318	0.363727	1.167866	6.85438	0.931893	21.51313	22.04752	14.23262	0.795634	0.344651	11.33513	3.403298	7.187537	31.50733	0.83564	3.790704
hsa-miR-500a-3p	207.1661	612.1992	396.0259	140.1067	292.6098	289.0697	681.7417	301.6394	809.0949	433.0066	415.9629	191.8177	525.6016	1302.487	472.5017	592.3809	149.2956	682.5974	190.9964	231.045	118.0225	121.3957	167.4918	931.4283	285.4562	273.4532	398.3023	399.4656	330.9028	211.109	159.976	177.704	303.8079	202.2132	139.853	126.5188	228.2509	252.5432	316.9547	399.5605	452.6764	204.2792	174.7381	290.2265	194.1771	99.04776	388.0997	170.0528	94.76757
hsa-miR-505-3p	141.9325	44.94803	55.70413	34.05756	86.34078	40.27287	40.61348	171.9114	55.32487	39.61977	56.7059	61.37334	295.8758	173.5155	55.58844	43.84186	8.278607	25.21468	23.08747	45.242	16.27897	25.59622	24.88103	144.1414	77.59044	168.4147	13.31253	81.74839	170.6532	20.35175	65.34229	36.59721	30.96833	99.5606	36.55457	68.90409	38.84149	58.7093	86.69953	53.1575	69.18635	94.28271	176.806	44.63207	472.1133	127.4473	121.0235	143.9391	16.06536
hsa-miR-539-5p	0.395355	3.832778	0.55427	1.107563	3.22592	0.715963	1.303106	0.288927	329.9465	33.0611	2.153388	3.120678	11.07112	1.244731	3.039993	0	0	0.415626	1.499187	1.726794	4.439719	12.05259	4.551406	0.457592	1.915814	2.64803	107.5738	2.89888	3.523813	6.137828	2.703819	0.37729	4.161752	8.812041	3.455407	6.228619	2.284794	3.494601	3.882068	0.811565	6.127933	4.972716	3.446512	4.95912	6.239382	2.804893	43.8747	6.058392	4.873761
hsa-miR-92b-3p	6.721038	5.226515	8.31405	6.922268	14.99104	43.13673	4.126503	3.178193	24.78354	20.61299	10.40805	71.98365	8.856898	1.244731	6.514271	10.44468	6.173878	29.64803	4.797397	5.180381	97.55048	14.28916	24.5776	5.262307	1.676336	27.36298	5.797392	4.058431	15.26986	51.20241	13.29378	10.75279	23.50166	29.06428	73.20007	8.56435	16.90747	14.21138	37.36491	0.676304	21.54661	6.961804	4.825115	14.16891	3.592372	14.19977	11.77844	13.37025	20.75861
hsa-miR-550a-3p	1.186065	3.832777	2.21708	0.830673	7.40064	1.968898	1.737475	1.444634	0.751017	1.606208	0.358898	1.040225	1.660668	2.240515	4.342847	2.578935	0.28063	2.216674	0.599674	2.417511	3.083141	1.242537	2.123989	2.28796	0.71843	2.471495	1.07359	0.579776	4.69842	0.161522	1.12659	3.018325	1.10164	1.236776	1.636773	1.167867	5.711984	1.630812	1.374898	3.110999	3.953504	2.386906	1.033953	1.88919	3.214227	1.227142	5.594759	2.0891	1.173313
hsa-miR-592	10.27923	29.61692	0.277135	30.45798	0	0.715962	0.651553	0	0.250339	78.30259	1.076694	0.208045	0.830334	0	1.302854	2.321039	25.39709	5.957314	2.098861	0.690718	4.069742	37.40031	4.551407	12.58378	0.957907	0.529606	0.858873	4.058431	3.691613	8.399134	0.225318	0.37729	0.489618	13.60455	3.09168	1.557155	0.456958	23.29734	10.91832	0.405782	2.174428	7.359621	0.689302	2.125337	0.189072	22.43914	0.588922	4.387111	129.0644
hsa-miR-651-5p	3.162841	13.93737	0.55427	2.768907	1.8976	3.579812	0.434369	1.73356	2.00271	3.613966	6.460166	1.456316	6.365895	4.729977	1.737139	2.063146	1.964416	2.770844	3.598047	7.943251	1.973209	6.833944	3.641126	5.033511	3.113197	2.118424	4.938519	2.319103	4.698417	3.230436	4.506365	1.697807	3.304921	3.86493	1.636773	3.11431	0.913917	11.18272	2.345416	5.545694	4.744207	7.359621	12.40744	6.376012	16.07114	2.980199	2.355688	5.222752	2.888155
hsa-miR-660-5p	43.88443	50.52298	89.5146	46.51764	51.99423	60.49881	125.5326	80.61054	139.9394	62.64208	108.7461	113.5927	89.12254	131.9415	89.89693	167.3727	38.16579	109.864	50.67251	56.98419	26.63831	17.89251	51.58261	87.17125	52.68487	55.4321	125.6101	44.35285	96.31755	21.96696	60.61061	23.39203	91.43615	40.96826	32.46264	44.37891	77.68298	56.84552	42.05574	151.3569	74.91894	56.68897	38.25627	73.20605	27.79361	19.80955	95.11092	36.76818	11.01109
hsa-miR-454-3p	3.953551	8.01399	18.01377	7.75294	3.41568	1.789907	9.990478	6.645315	17.02304	8.164887	8.972454	3.952858	10.24079	11.94942	11.2914	25.53143	0.701577	18.56466	7.495933	2.072152	3.946418	7.579467	2.427416	7.550267	5.268489	5.649131	6.870983	13.62473	3.523813	5.814786	10.81528	9.620917	4.40656	3.710333	6.274292	5.060753	3.655669	1.397839	5.256967	16.36656	14.03495	2.98363	2.757208	7.556753	6.806599	4.908562	3.239071	3.34256	3.610193
hsa-miR-26a-1-3p	0.395355	0.696869	0.55427	0.553781	0.37952	1.252935	0.434369	0.288927	0.250339	1.204656	0	0.208045	2.214224	0.995785	0.86857	0.38684	0.561262	0.415626	0.899512	1.726793	0.369977	1.73955	0	0.915184	0	0.176535	0.214718	1.159552	1.174606	1.130653	0.450636	0.565936	1.836067	2.164361	1.182114	0.389289	0	0.931893	0.566135	0.270522	0.395351	1.591269	0.689302	0.236149	1.890721	2.454282	1.766766	3.133651	0.361019
hsa-miR-26b-3p	37.55874	37.63091	12.74821	32.39621	29.03327	22.55281	28.23397	23.40306	9.262535	25.83317	32.65973	30.3746	72.23908	27.88197	46.03418	10.44468	11.92681	22.3053	21.88812	22.79368	9.742717	25.59623	18.81248	34.54819	28.25825	21.89038	20.82766	19.1326	54.1996	17.28283	24.33437	10.18685	19.2175	38.8039	25.09717	21.80016	18.96379	32.61628	10.10955	36.11464	18.3838	62.25841	63.07115	23.851	41.97403	89.40594	33.56856	78.96802	12.27466
hsa-miR-28-3p	3979.25	18346.46	3042.388	2689.717	4620.655	2786.525	3330.957	2930.294	4488.574	4396.59	4577.028	2075.043	7385.546	4732.965	7656.873	7184.262	1736.123	4485.304	4843.872	3576.535	3585.813	4120.992	2566.387	7193.802	2424.701	3352.583	2667.444	3709.986	4846.082	3996.695	3133.501	4265.084	3297.822	5054.71	3775.578	3749.628	2193.859	3667.002	4909.199	3105.724	5184.628	5993.516	5840.113	4938.574	6361.712	4142.826	8824.703	5399.908	3666.873
hsa-miR-101-5p	4.744262	8.362424	3.602755	8.306723	6.262078	2.326878	3.909318	10.97921	3.504743	4.684771	13.99703	6.657447	16.88346	4.481031	24.31994	3.8684	2.525678	6.234399	11.69365	2.417511	6.166277	4.348874	4.247979	6.863879	9.818543	10.94519	19.10992	6.377535	12.75285	1.938262	6.984864	1.509162	6.487436	14.68674	5.364974	14.01439	8.910694	5.591362	5.337843	26.10534	5.732584	16.70833	13.09674	13.46047	11.72247	12.0961	6.772603	20.6821	2.075861
hsa-miR-29b-1-5p	0.395355	3.135908	1.66281	3.045797	7.02112	4.832745	1.303105	2.889266	4.255759	3.346266	8.613555	4.785039	9.96401	13.94099	12.15997	3.610506	2.525676	9.975038	6.596421	2.762869	4.686371	8.076481	2.427416	3.889531	3.831626	4.236848	1.503027	7.537087	1.006805	1.453697	5.182318	9.809558	1.591256	7.266067	2.546091	5.450042	2.513273	2.329734	2.183663	3.110998	2.372103	10.93998	10.33953	4.250675	3.214227	5.259172	7.950447	6.058392	3.971213
hsa-miR-30c-2-3p	75.11749	9.059294	13.85675	17.16722	26.37663	21.47887	3.909318	145.619	15.02033	104.805	63.16607	19.7643	47.60583	34.60352	93.37121	90.52054	7.717348	21.3355	45.57527	16.57722	47.48033	167.3695	40.05238	65.43564	91.48009	42.36848	12.66837	68.99333	76.51708	126.6331	44.83833	11.69601	23.74647	95.54108	24.55158	112.5044	25.13273	71.52284	71.0095	86.56692	59.10491	72.99948	84.43952	54.55031	17.58371	62.05824	32.68518	75.41654	187.2788
hsa-miR-139-3p	25.69809	17.07328	1.66281	21.87437	32.25919	26.13262	1.303106	46.51719	13.01762	31.72259	38.4021	17.05971	45.3916	5.974709	42.5599	3.48156	11.36555	3.186471	12.893	24.17511	19.48543	14.53766	40.35581	21.50682	23.94767	18.88928	12.23894	34.20678	15.10206	12.43718	30.8686	17.35538	23.13445	37.87632	8.547585	96.1543	4.798067	32.84925	46.74657	10.0093	23.72103	101.0456	63.07115	32.1162	60.12496	89.75655	5.005837	83.56404	10.55982
hsa-miR-183-3p	0	0.348434	1.10854	0	0.56928	0.536972	0	0	0	0.803104	0	0.208045	0	2.738408	0	0	1.403154	0.415626	0.299837	0.690718	1.109931	0.869775	0	1.601572	0	0.35307	0.429436	0	2.013608	0.323044	0	0.565936	0.856831	0	0.727455	0	0.456958	0.465946	0.404382	0	0.197675	0	0	0	0	0.350612	0.883383	0	0.812293
hsa-miR-219a-1-3p	3.558197	2.787474	4.98843	4.430252	3.225919	2.684859	3.257765	0.288927	2.00271	8.031036	3.230084	3.120678	6.919452	0.995784	7.817124	1.934199	2.385362	1.662506	7.196095	1.036076	1.479907	2.112311	1.517135	4.347122	1.43686	1.235747	4.938519	3.478656	1.845807	4.038045	3.605092	1.509162	2.937707	4.328722	3.819134	3.114309	2.741752	5.358388	2.668922	6.492519	5.337233	5.370534	6.893022	5.903713	5.104949	2.629587	4.711376	6.267302	1.714842
hsa-miR-200b-5p	0.395355	0.348434	0	0.276891	0.56928	0	4.126502	4.044973	1.752371	7.629483	0	0	1.38389	1.991569	0.434285	1.805253	0.140315	5.126061	2.098862	0	27.00829	47.21634	0.606854	0	0.957906	0.529606	0.858873	0.579776	1.678006	15.99066	4.957001	38.48366	1.713662	2.78275	8.820382	0.389289	0.456958	1.164867	6.308362	1.62313	2.96513	2.187995	0.344651	0.236149	0	21.212	5.005837	0.83564	12.72593
hsa-miR-141-5p	0.79071	1.393737	1.10854	0.553782	1.70784	0.715962	1.303106	0.288927	0.751017	4.818621	0.717796	8.321809	1.660668	1.991569	0	0.644733	3.227255	80.35448	2.398698	0.690717	1025.452	2.485071	1.213709	2.287959	0.239477	0	0.429436	1.44944	2.349209	3.230435	2.027864	2.263744	38.3126	3.401138	4.091929	1.167866	0.228479	3.960548	5.742227	0.135261	2.372104	3.182539	3.10186	0.708447	1.512577	31.90565	2.650149	3.760381	1.624587
hsa-miR-125b-2-3p	52.58224	6.968686	6.374105	46.79454	10.4368	19.50997	5.212423	31.78193	4.25576	10.0388	33.37752	9.153989	15.22279	13.94099	12.59426	16.37623	2.385362	4.571891	14.09235	22.10296	10.23602	5.342902	23.36389	37.75133	14.60808	14.82897	5.367955	15.65395	20.80728	25.68197	61.06124	7.734461	12.24045	31.07404	8.456655	30.7538	8.453735	26.55897	31.86531	17.58391	7.709336	64.2475	52.73162	42.27059	85.6497	78.53698	13.25075	41.15529	11.73313
hsa-miR-150-3p	0	0	0	0.830672	5.313279	3.04284	1.954659	0.577854	1.251694	2.141609	0.358898	0.208045	1.107112	0	0	0	0.280631	17.59486	0.299837	1.036076	0.86328	0.124254	1.820562	0.686388	0.239477	1.588818	1.503027	0	0.335602	0.161522	2.929137	4.90478	1.591257	5.874693	1.454908	0	0.913917	1.39784	7.602385	0	1.383726	2.386904	0.689302	0.236149	0.756289	7.538148	1.177844	4.596022	1.805097
hsa-miR-185-3p	2.767486	6.968687	4.711295	3.045799	12.90368	3.579812	15.2029	6.356387	2.25305	11.645	3.588981	5.20113	1.107112	2.240515	7.817125	3.481561	4.349777	4.433351	1.799024	4.144305	4.439721	6.212676	7.282251	15.32933	3.831627	2.648029	8.37401	1.44944	9.061233	5.168698	3.154455	6.413943	4.284156	4.328722	4.819383	1.167866	2.056313	3.028655	3.558563	2.840477	10.27911	1.989087	5.514418	6.139863	18.34	13.32324	11.77844	5.849482	4.512742
hsa-miR-151a-5p	169.6074	147.3877	147.7129	99.95755	136.0579	88.95831	225.003	298.4612	134.6823	142.5509	152.1728	175.1741	134.7909	102.5658	375.6563	271.9485	55.42459	110.9723	207.1876	181.3133	66.34913	211.9765	71.91223	86.25607	146.0808	217.315	596.7019	117.1147	90.78013	60.24763	143.753	41.87928	123.1389	109.4548	83.83908	123.4045	191.9227	160.2857	43.18801	159.4725	295.1292	127.8983	126.487	162.234	176.2153	68.54456	179.9157	112.1847	61.19277
hsa-miR-338-5p	0.395355	1.045303	3.602755	2.492016	1.13856	1.252934	1.520291	1.444633	2.002711	10.44035	1.435592	1.456317	1.660668	0.248946	0	0.38684	0.561261	5.68023	1.799024	1.726794	2.959812	1.242536	3.034271	0.686388	0.957907	1.941888	1.932464	0	1.342405	1.938262	1.802545	17.54402	4.773775	2.164361	2.637021	0.778577	0.913917	9.551911	2.26454	1.217347	18.3838	2.386904	4.135813	1.416891	1.70165	8.940594	6.478142	5.013842	5.595799
hsa-miR-193b-5p	12.25601	26.48101	18.56804	25.75084	9.487998	14.49824	9.556111	15.02419	3.504743	9.637244	29.78854	8.737899	38.74893	31.11828	52.11416	19.0841	26.65993	6.234399	10.79414	28.66477	4.563045	9.194761	6.675397	21.50682	37.35836	4.942989	13.09781	13.62473	20.97508	8.560655	20.9546	7.545816	13.83171	25.04475	15.82213	18.68586	34.95734	21.8995	8.81553	15.01395	16.20937	30.83084	35.49906	21.25337	25.71382	21.3873	34.7464	29.45632	8.844973
hsa-miR-505-5p	31.23306	11.84677	13.85675	5.537815	17.45792	8.054576	7.818637	31.20408	20.52778	6.42483	5.024573	10.61031	58.67695	49.78924	10.85712	13.92624	2.245046	13.57714	3.29821	11.7422	3.699766	4.721633	4.24798	28.1419	25.14505	35.4836	3.650209	20.00227	22.98868	2.907393	14.19505	15.09163	7.589078	16.3873	5.546838	11.67866	2.284793	10.4838	20.86612	11.22665	9.488415	13.32688	19.64511	6.37601	87.91857	19.45894	20.90673	14.41479	6.678857
hsa-miR-628-5p	15.0235	27.87475	8.036915	10.24496	8.349439	7.338613	7.601453	6.645315	7.009486	16.19592	5.742369	4.993085	12.45501	10.45574	10.42283	7.349959	8.418924	13.02297	2.098862	3.453587	5.179672	7.206705	11.53023	20.13404	12.93174	8.650232	4.7238	3.768543	8.725633	8.560654	4.281046	26.22171	7.344268	12.83157	9.638768	8.95364	5.940463	7.921097	5.41872	8.386171	12.25587	8.155255	5.859068	20.30877	50.67135	23.84158	7.067064	15.87716	9.386503
hsa-miR-450b-5p	9.488525	2.787475	4.98843	13.29076	17.26816	13.60328	3.040581	12.42385	33.5454	13.78661	23.32838	20.18039	31.5527	3.485247	7.817124	4.384186	8.55924	3.325012	4.197722	4.489663	18.12885	11.80409	26.70159	3.889531	15.08703	17.83007	6.441545	14.20451	7.383227	7.106958	14.19505	4.338844	31.82517	14.22294	7.365473	56.83614	4.798066	12.81354	16.09441	5.275172	24.31406	27.44939	34.80976	32.1162	7.373815	23.66628	4.122454	22.35338	12.00389
hsa-miR-874-3p	43.48907	4.878081	7.20551	113.5252	5.882558	103.8145	33.88076	6.067461	39.55353	22.88845	13.99703	33.70333	23.24936	21.16043	10.42283	3.8684	5.612616	35.46681	6.896259	87.0304	20.59536	8.946256	22.75704	13.04137	13.41069	19.41889	6.012109	17.68316	28.3583	19.22109	6.534228	7.734461	40.39348	36.17575	7.729201	14.40368	4.341107	10.94975	15.4474	2.705217	46.65137	47.93699	29.98465	48.88275	72.98187	65.21374	20.61227	61.00175	5.23478
hsa-miR-543	0.79071	0.348434	0.277135	0.553781	0.37952	1.073943	0.217184	1.155706	10.01355	0.936954	0.358898	0.41609	3.321336	0.497892	0	0.128947	0.28063	0.138542	0	0	0.986605	0.745523	1.820562	0.686388	0.478953	0.882677	7.515137	0.579776	0.335602	0.807609	0.901272	0.188645	1.10164	1.236777	0.363728	1.557155	0.456959	0.232973	0.88964	0.270522	0.790701	2.187996	1.033953	1.180743	0.189072	0.876529	2.355688	0.83564	0.541529
hsa-miR-942-5p	3.953551	4.878079	4.98843	2.215126	6.451839	2.326877	6.515531	2.60034	1.752373	4.14937	2.512286	1.456316	5.258782	2.987354	29.96564	7.092064	1.543469	11.63754	2.998374	10.36076	6.289603	3.4791	2.123989	7.550267	1.436861	2.294959	8.588727	2.029216	6.879824	3.391958	3.154455	6.036652	2.570492	2.78275	1.909569	1.946444	1.827835	3.727573	5.580474	2.434696	20.95358	3.381447	2.412557	12.75202	6.617527	5.259174	10.01167	3.13365	1.534331
hsa-miR-320c	0	0.696869	1.10854	0.276891	0.56928	1.252936	0.651553	0	0.500678	0.803105	2.512286	0.41609	1.38389	4.232085	1.737139	1.031574	0.701577	1.24688	0.299837	1.036077	1.72656	0.99403	1.820562	1.14398	0.239477	0.35307	0.214718	0.579776	0.503402	0.484566	1.12659	5.659359	1.468852	0.772985	0.45466	0.778578	0.913917	0.465946	1.536652	0.135261	0.593026	0.596727	1.033953	1.180744	2.268866	0.87653	2.355688	1.46237	0.992803
hsa-miR-1296-5p	17.00027	2.787475	12.74821	0.553782	3.03616	1.968896	4.126503	2.311414	4.25576	4.283219	3.588981	0.832181	4.428449	3.485247	4.777132	3.739452	1.262839	4.571894	3.598047	1.381435	1.356582	4.597381	3.034271	2.059164	1.676337	1.765353	4.723799	1.739328	8.39003	1.453696	1.577227	0.943226	6.242627	2.78275	1.45491	3.892887	3.427189	8.387043	3.15418	1.893652	4.744207	8.155256	8.960928	2.361486	7.373816	2.804893	5.300298	10.4455	2.346626
hsa-miR-1249-3p	1.186065	0.696869	1.66281	1.107563	1.32832	0.715963	4.126502	0.288927	0.751017	0.669253	3.588982	1.664361	1.107112	1.493677	0.868569	1.676306	0.841891	0.554168	1.499187	1.381435	0.86328	1.242536	0.303427	2.287959	0.478953	2.294959	0.214718	1.44944	2.013608	0	0.450636	1.131872	2.692897	1.545971	0.818387	1.557155	2.056314	7.455149	1.860158	0.405783	3.162805	1.790179	2.412558	0.944595	1.323505	2.10367	2.061227	1.67128	1.353822
hsa-miR-548o-3p	0.395355	2.090605	1.66281	0.553781	2.08736	0.894954	1.303106	0.288927	0.250339	0.535402	1.79449	0.624135	1.660668	0.995785	2.171424	0.77368	0	0.277084	1.499186	1.036076	0.86328	0.869775	0.303427	0.915184	0.239477	0.882676	1.288309	0	1.006804	0.646087	0.675955	0.754581	0.244808	0.154597	0.272796	0.778578	0.685438	0.931893	0.727888	0.676304	0.988377	1.193453	0.344651	2.361486	1.323505	0.350612	5.889221	1.04455	0.541529
hsa-miR-1976	1.58142	12.89207	4.711295	4.430253	6.262079	4.474764	6.732715	4.911754	8.26118	6.290977	5.383471	3.536768	4.15167	4.978923	4.342847	3.352613	0.982207	10.66775	1.499187	5.180382	7.029556	8.573493	3.337698	20.59163	4.31058	3.883777	9.018164	5.507871	9.564635	2.584349	10.13932	20.3737	3.427324	5.101707	3.273543	4.282176	6.168943	3.727575	10.67569	1.758392	6.32561	4.972717	6.893021	7.320605	9.831753	14.37507	4.711376	3.760381	7.310642
hsa-miR-3130-5p	3.162842	15.33111	0	3.59958	19.35552	7.159622	1.737474	0	0	5.354024	3.588981	0	1.660668	0.497892	0	0	1.122522	0	4.197722	6.216457	7.646182	3.727607	6.675397	0	0.478954	1.765353	7.0857	0.579776	5.705222	4.199567	7.4355	9.809561	3.182515	5.256305	0	2.335732	0	0.931893	5.661349	15.96078	0	10.34325	6.548371	0	21.7433	22.26383	0	4.596022	0
hsa-miR-3193	0.395355	0.696869	0	0.276891	0.37952	0.357981	0	0	0	0.535403	0	0	0.553556	0	0	0.128947	0	0.277084	0	0	0.123326	0.745522	0.303427	0	0.239477	0	0	0.579776	0.335601	0.646088	0.225318	0.188645	0.122404	0.309194	0.545591	0.778577	0.685437	0.698919	0.161752	0.135261	0	0.596726	0	0.236149	0	1.577753	0.883383	0.41782	0.270765
hsa-miR-3613-3p	0.79071	1.045303	0.277135	0.830672	0	0.536972	1.085921	0.86678	1.251694	0.803104	0.717796	0	2.491002	0.746839	0.434285	2.578932	0.140315	0.692711	0.599675	0	0.246651	0.124254	0	1.372776	0.71843	0.529606	0	0.579776	0.671203	0.323044	0	0.565936	0.122404	1.700569	0.636523	2.335732	0.228479	0.69892	0.88964	0.541044	0.39535	0.795635	0.344651	0.236149	0.756289	0	0.588922	1.25346	0.631784
hsa-miR-3615	4.744262	6.968687	9.145455	12.46008	6.072319	8.591548	29.53707	2.889267	4.255759	4.952472	7.177962	2.704588	4.982006	3.485247	3.039992	5.544706	7.436717	8.035446	6.59642	4.144305	2.589838	3.603353	7.889106	6.406286	3.59215	6.002201	5.153236	5.50787	4.362816	9.368266	15.32164	13.77111	7.344268	4.637916	5.001247	4.282176	8.453736	15.84219	5.014338	2.705217	9.29074	3.580356	6.20372	5.431416	21.17609	14.90099	12.36736	5.013842	2.527136
hsa-miR-3684	1.186065	0	0.55427	0.276891	0.75904	0	0.217184	0	0	0	0	0.208045	0	0	0	0.128947	0.140315	0	0	0.345359	0.493302	0.497016	0	0.228796	0	0.176535	0	0	0.167801	0.161522	0.225318	0	0.122404	0.154597	0.090932	0	0.456958	0.69892	0	0.135261	0.39535	0.198909	0	0.236149	0	0.175306	0.294461	0	0.270765
hsa-miR-3922-3p	0	0.348434	0	0	0.37952	0.894953	0.434368	0.577853	1.752372	2.00776	0.358898	0.208045	0.830334	0.248946	1.302854	1.031573	0	1.939591	0	0	1.109931	0.372761	0.303427	0.457592	0.478954	0.353071	0.214718	0.289888	1.342405	0.323044	0	2.263745	0.734427	0.309194	0.181864	0.389289	2.056314	0.465947	0.88964	0.135261	0.790701	0.397818	0.344651	0.472297	0	0.175306	2.355688	0.41782	0.361019
hsa-miR-3942-5p	0.79071	0.696869	0.277135	0.553782	1.13856	0.357981	0.868737	0.288927	0.250339	0.803104	0.717796	0.624136	0.276778	0.497892	2.171423	1.418414	0.140315	1.246879	0.599674	1.036076	0.493302	0.372762	0.303427	0.228796	0.478953	0.176535	2.3619	0.869664	0.503402	0.484566	0.450636	0.37729	0.367213	0.463791	0.454659	0.778577	0.228479	1.164867	0.647011	1.352608	1.976753	0.795635	0	3.069932	2.268867	0.175306	0.294461	0.20891	0.451275
hsa-miR-4521	0.395355	0	0.55427	0	0.18976	0.536973	0.217184	0.288927	1.001356	0	0.717796	0.208045	0.276778	0.248946	0	0	0	0.277084	0	0	0	0.124254	0.303427	0.457592	0.239477	0.176535	0	0.289888	0.167801	0	0	0	0	0.309194	0.272796	0	0	0.232973	0.242629	0	0.39535	0.596727	0.344651	0.472298	0.378144	0	0.588922	0.62673	0.451274
hsa-miR-3677-5p	0.79071	4.529647	0.831405	0.276891	1.32832	0.357981	1.954659	0.86678	1.251694	1.606207	0	0.624136	0.276778	0.497892	0.434285	0.644734	0.280631	0	0.899512	2.417511	0.369977	1.118282	0.606854	0.457592	0	1.059212	0.644154	0	1.006804	2.099783	0.675955	2.263745	1.958472	0.463792	1.454909	0	2.284794	0.465947	0.970516	0.541043	1.976753	0.596726	0	0.472297	2.268867	1.22714	5.59476	0.20891	0.992803
hsa-miR-664b-5p	0	0	0.277135	0.553782	1.32832	0.894954	0.217184	1.444633	0.250339	0.669253	0	0	1.107112	0.248946	0.434285	0	0.140315	0.692711	0.299837	0.345359	0.123326	0.372762	1.517135	0.228796	0.71843	0.706141	0.644154	0.579776	0	0.161522	0	0.188645	0.612021	0.618389	0.090932	0.389289	0	0	0.404381	0	0.197675	0	0	0.236149	0	1.753059	0.294461	0	0.090255
hsa-miR-664b-3p	5.139617	1.742171	6.65124	2.492017	7.780159	7.338613	4.126502	11.26814	5.006777	2.543162	4.306777	3.120677	33.21337	6.223656	1.302854	2.70788	1.964416	4.848975	0.299837	2.76287	2.836488	1.988057	4.854833	8.694246	11.97383	8.650232	1.932463	6.957311	3.188212	0.969131	3.154455	3.584261	5.99782	7.111471	2.637023	4.671463	2.056314	2.79568	2.668922	3.110999	2.96513	5.768351	6.54837	2.833783	3.781443	5.609786	7.950448	8.774223	1.985607
hsa-miR-652-5p	0.79071	0	1.10854	0.553782	0.18976	0.178991	0.651553	0.288927	1.001356	0.133851	0.358898	0	5.535561	0.248946	0	0.38684	0	0.415626	0	0	0.246652	0	0	1.372776	0	0.35307	0	0.289888	0.167801	0.161522	0.225318	0	0.612021	0.618388	0.181864	0.389289	0.456958	0	0.242629	0	0.593026	0.795635	0.689302	0	1.323504	0.350612	0.294461	0.20891	0.18051
hsa-miR-758-5p	3.558196	3.832778	1.10854	0.276891	8.349439	3.22183	0.651553	0.577853	57.07724	14.72357	5.024573	1.664362	4.982005	0.248946	0.434285	0.128947	0.982208	0.277084	1.499186	1.036077	9.126089	12.54961	7.585678	1.372776	2.634244	2.64803	36.07266	2.898879	3.691615	13.08327	2.253182	4.150198	10.40438	13.14076	6.092428	3.503599	2.970232	1.863787	13.58724	0.541044	4.941883	14.32142	12.75209	4.014525	10.39897	11.39488	17.96212	15.45935	9.115737
hsa-miR-210-5p	0	1.393737	1.939945	0.553782	0.37952	0	0.434369	1.155707	0	0	0	0	0	1.99157	0.86857	0.515787	0.140315	0.277084	0.299837	0	0.123326	0.745523	0	0.915184	0.478954	0	1.288309	0.289888	0.839003	0	1.351908	0.188645	0.122404	0.463791	0.909318	0.389289	1.370875	0.232973	0.323505	0	0.39535	0.397817	0.689302	0.708447	0.567216	0.525918	2.061227	1.04455	0.36102
hsa-miR-153-5p	2.767486	16.37642	1.66281	6.368487	3.415679	11.63439	2.389028	2.60034	4.00542	10.17264	5.74237	8.945945	12.73179	0.746839	9.988548	1.418413	0.561262	20.91987	4.49756	2.417511	2.589836	3.106338	10.0131	0.686388	0.957907	4.94299	1.932464	0.579776	6.208622	3.553479	2.478501	30.56055	4.773775	12.21318	18.36821	5.060752	6.854381	1.630814	7.521508	0.541043	6.72096	5.96726	8.960929	6.139862	3.781444	15.60221	3.827994	7.729674	2.43688
hsa-miR-6815-3p	2.767486	1.045303	0.55427	0.553781	0.37952	2.147887	3.909319	2.60034	1.502033	3.747816	0	0.41609	1.107112	2.240516	3.474278	0.38684	0.841892	0.415627	1.199349	1.381435	0.123326	1.118282	0.303427	2.516755	0.71843	0.529606	1.932464	0.579776	0.503402	0.646087	0.675955	0	0.979236	0.618389	0.454659	1.557155	0	1.397841	0.080876	1.352608	0.197675	0.596726	3.10186	1.889188	3.592372	2.103669	4.711377	1.880191	0.090255
hsa-miR-6820-3p	1.186065	2.787474	0.277135	0.553782	0.18976	0.715963	0.434368	1.155707	0.500678	0.401552	0	0.208045	0.830334	0.746838	0.434285	0.257893	0.420946	0.554168	0.299837	0.690718	0.123326	0	0.303427	0.686388	0.478954	0.706141	0.429436	0.289888	0.167801	0.323044	0.450636	0	0.367213	0.309194	0.454659	0	0.456959	0	0.080876	0.541043	0.593026	0.596726	1.033953	0.236149	1.323505	0.175306	2.355688	0.41782	0
hsa-miR-6854-5p	0	3.135909	0.55427	0	0.56928	0	0	2.60034	2.753728	0.535403	1.79449	0.41609	0.830334	1.244731	1.302855	0.515787	0.420946	0.138542	0	0	0.493302	0.124254	0.606854	0.915184	0.478954	0.882677	0.214718	0.579776	0.335602	1.776739	0.450636	0.565936	0.244809	0.463791	0.181864	0	0	0	0.727888	0.541044	0.988376	0.397818	0.689302	0.236149	0.378144	0.175306	0.294461	0.20891	0.36102
hsa-miR-7705	0.395355	0.696868	0	0.276891	0.56928	0.178991	0.217184	0.866781	0.751017	0.401553	0.358898	0.208045	1.38389	6.472601	0.868569	0.257894	0.140315	0.831252	0.599675	1.036077	1.849885	0.248508	0.910281	0.915184	1.915814	0.882677	0.858872	1.159552	0.167801	0	0.450636	0.37729	0.489616	0.463791	0.181864	1.167866	1.142397	0.931892	0.485259	0.135261	1.581402	0.397818	0.344651	1.180745	0.567216	0.701224	0.883383	0.20891	0.270765
hsa-miR-581	0.79071	1.393737	0.831405	0.553782	0.56928	1.610916	0.651553	0.86678	0.500678	1.338507	0.717796	0.208045	1.107112	0.746838	1.302854	1.54736	0.140315	0.692711	0.299837	1.726794	0.493304	1.242538	0.303427	0.915184	0.71843	0.706141	0.214718	0.289888	1.006805	0.484566	0.450636	0.75458	1.224043	0.618389	0.454659	0.778577	0.913917	0.931893	0.161753	0.676305	1.186052	0	0	1.180744	5.104949	0	0.588922	0.62673	0.270765
hsa-miR-628-3p	2.37213	0.696869	2.21708	1.938235	3.03616	1.610916	1.303105	6.645313	2.00271	1.606207	3.588981	0.83218	12.17823	0	1.302855	0.902628	0.420946	1.385421	0.599674	1.381436	1.973208	0.621268	2.12399	0.915184	1.915814	11.12173	0.429436	0.579776	6.712026	0	1.351909	1.697809	3.672134	4.019527	1.909567	3.11431	2.284793	1.164866	0.889641	0.811566	1.581403	2.784722	3.791162	1.889189	2.836083	2.980198	1.177844	3.133651	0.812294
hsa-miR-33b-5p	18.18634	8.01399	6.65124	3.045798	30.17183	4.295774	11.72796	13.86848	0.751017	1.204655	2.153388	7.905718	2.491002	1.493677	1.737138	4.899973	17.11848	1.108337	8.995119	4.489664	1.726559	7.579465	1.517135	1.830368	1.676337	9.532908	7.085701	2.898879	40.10435	2.099784	2.4785	7.923106	6.242629	21.64361	3.455406	0.778577	88.64999	4.659468	0.727888	0.946826	6.918635	19.09523	14.13069	6.848308	19.28536	64.86313	29.15164	8.774223	0.631784
hsa-miR-99a-3p	5.534973	0.348434	1.10854	6.922268	1.32832	2.505868	0.217184	7.512093	1.251694	0.401553	7.53686	0.832181	6.642674	2.987354	6.948556	2.836825	0.28063	1.662506	0.899512	2.417511	0.986605	0.497014	2.730844	4.347123	1.915814	2.471495	1.073591	9.276414	3.523812	1.453697	4.281046	0.188645	2.448089	4.174124	0.545591	7.785773	0.685438	4.659468	1.13227	3.652042	1.383726	9.945434	10.68418	9.445941	7.941032	7.01223	0.588922	14.20589	0.812293
hsa-miR-100-3p	0	0.348434	0	0	0.18976	0.178991	0	0.866781	1.001355	0.133851	0	0	1.107112	1.742623	1.302854	0.257893	0.561262	0.277084	0.599674	0	0.369977	0.248508	0.910281	0.457592	0	0.176535	0	0.579776	0	0.161522	0	0.37729	0.367213	0.618389	0.545591	0	0	0.232973	0.323505	0.946826	0.395351	0.596726	0.344651	0.472298	1.512578	0.525918	0	0.41782	0.722039
hsa-miR-155-3p	0	0	0.831405	0	0	0.715962	0.434369	0	0	0.133851	0	0.41609	0	0	0.434285	0	0.140315	2.632302	0	0	0	0.124254	0.303427	0.228796	0	0.353071	0.429436	0	0	0	0.450636	1.320518	0.244809	0.463792	0.363727	0	0	0.232973	0.566135	0.270522	0	0.596726	0	0	0	0.350612	1.472305	0.20891	0
hsa-miR-30c-1-3p	3.558197	3.484342	0.277135	0.553782	0.9488	0.357982	0.434368	1.733561	0.500678	1.204655	2.153388	1.24827	3.044558	0.995785	2.605708	0.128947	1.543469	0.277084	2.698536	1.726794	0.739954	2.857832	0.606854	2.28796	1.197383	0.70614	1.073591	0.289888	1.845807	1.938262	1.351909	0.565936	1.468852	2.937347	0.909318	1.946444	0.913917	0.931892	1.455775	1.623131	1.779078	5.569443	4.135813	1.416893	4.159588	3.856727	1.177844	4.178201	0.812294
hsa-miR-486-3p	0	0.696868	0.277135	0	0	0	0.217184	1.733562	0	0	0	0	0.553556	0	0	0	0.140315	1.385422	0	0	0.123326	0.497015	0.303427	0.228796	0.239477	0.35307	0.858873	0.579776	0.671204	0.161522	0.450636	0.565935	0.244809	0.463792	0	0	0	0.69892	0.808764	0.135261	0.39535	0.198909	0	0.472297	0.945361	1.227142	1.177844	0.62673	0
hsa-miR-411-3p	0.79071	0.696868	0	0.276891	1.70784	0.894953	0.217184	0	22.02981	5.086323	0.717796	0.41609	4.151671	0.248946	0	0	0.140315	0.138542	0	0.345359	2.836487	1.988057	2.427417	0.686388	0.957907	0.706141	21.90126	1.159552	1.006804	0.646087	1.577227	0.943227	3.427325	2.009764	0.909318	0.389289	2.056314	0.465947	0.970517	0.135261	1.581402	3.580357	2.067907	1.65304	2.647011	2.278975	5.59476	3.969292	1.263568
hsa-miR-1224-5p	0	0	0.277135	0.276891	0	0.178991	0.434368	0	0	1.338507	0	0	1.38389	0	0	0	0.420945	3.879182	0.899512	0	0.123326	6.709691	0	0	0.71843	0.176535	0.214718	0	0.503402	0	0.225318	0.188645	0.122404	0.154597	0.181864	0	0	0.232973	0	0	1.186052	0	0	0	0	0	0.294461	0	4.422487
hsa-miR-1298-5p	0	0	0	0	0	0	0	0	0	0	0	0	0	0	0	0	0	0	0	0	0	0	0	0.228796	0	0	0	0	0	0	0	0	0	0	0	0	0	0	0	0	0	0	0	0.236149	0	0	0	0	0
hsa-miR-1304-5p	0	0.348434	0.55427	0.830672	0.75904	0.357982	0.434368	0.288927	0.751017	0.803105	2.512287	0.208045	0	0.248946	1.737139	0.38684	0.280631	0.277084	0.299837	0	1.10993	0.621268	0	0.228796	0	0.176535	1.073591	0.289888	0.503402	0	0.675954	1.509163	0.612022	0.618388	0.636522	0.389289	0	0.69892	0.808765	0.405782	1.383726	0	0.344651	0	0.945361	0.175306	2.061227	0.20891	1.353822
hsa-miR-1258	17.00027	0	0.831405	0.276891	0	1.073944	0	0	0	1.338507	1.076694	0.41609	4.982004	0	0	0	0	0.138542	0.299837	5.52574	0.86328	0	0.303427	3.889532	0	0.176535	0	1.44944	2.01361	0	0	1.131871	0.734426	6.183886	0.181864	5.450043	0	8.387042	1.860157	0	0.988376	15.11706	23.09162	0.944596	11.34433	25.06873	1.766766	26.11376	0.090255
hsa-miR-1276	0.395355	1.045303	0.277135	0.276891	0	0.357981	1.737474	0	1.251695	0.535403	0	0	0	0	0	0.257894	0.420945	0.554168	0	0.345359	0	0	0.303427	1.14398	0.239477	0.529605	0.214718	0	0	0	0.675955	0.565936	0.367213	0	0.272796	0	0.228479	0.465946	0	0	0.593026	0	0	0.472297	0	0.175306	0.294461	0	0.090255
hsa-miR-1292-5p	0	0	0.55427	0.553782	0.18976	0.178991	1.303105	1.444634	0.500678	0.401552	0.358898	0.83218	1.38389	0.248946	0.868569	0.77368	0.280631	0.415626	0	0	0	0.248508	0.303427	0.686388	0.718431	0.882676	0.644154	0.289888	0.335602	0.484566	0.450636	1.886452	0.489616	0.309194	0.363728	0	0.913916	0.465946	0.485257	0	0.39535	0.198909	0.344651	0.236149	0.756288	0.87653	1.177844	0.20891	0.270765
hsa-miR-1197	0	0	0	0	0	0	0	0	2.002711	0.267701	0	0	0	0	0	0	0	0	0	0	0	0	0	0	0	0	0.214718	0	0	0	0	0	0	0	0	0	0	0	0.080876	0	0	0.198909	0	0	0	0	1.177844	0	0.451274
hsa-miR-2114-5p	1.186065	0	0.55427	0.276891	0.56928	0.178991	2.171843	63.56386	0.500678	1.070805	10.76694	0.41609	3.598115	0.995785	6.079986	29.65773	0.140315	0.415626	0.299837	0	0.369977	0	0.303427	0.457592	13.65017	0	2.791337	7.826974	0.671202	0.161522	0.901273	0.37729	0.489617	0.309194	0	1.557155	0.913917	0.232973	0.88964	2.028912	0	0	0.344651	0	0.567216	0.525918	3.533532	0.83564	0
hsa-miR-2277-3p	0	0	0	0	0.18976	0.536973	0.868737	0.288927	0	0.535403	0.358898	0.208045	0.553556	0.497892	0	2.063147	0.28063	0.277084	0	0	0.123326	0.124254	0	0.457592	0.71843	0.176535	0.429436	0.289888	0.671203	0.161522	0	1.131872	0.122404	0.154597	0.090932	0	0.685438	0	0.323506	0	0	0	0.344651	0.472298	1.134433	0.350612	1.472305	0.20891	0
hsa-miR-3117-3p	0	0.348434	0	0	0.56928	0.536972	0.217184	0	0.500678	0.535404	0.358898	0	0.553556	0.248946	0	0	0.28063	0	0.599674	0.345359	0	0.124254	0.303427	7.550267	0	0.35307	0	0	0.335602	0.323044	0	0	0.367213	0.463792	0.363728	0.389289	0.228479	0.465947	0.242628	0.135261	0.197675	0.397818	0	2.361487	0.567216	0	0.883383	0	0
hsa-miR-548s	0.395355	0	1.10854	0	1.70784	0.178991	1.085921	0.577854	0.250339	0.133851	0.358898	1.872406	0.276778	1.991569	1.302854	1.54736	0.140315	0.969795	0.899512	0.345359	1.233257	0.372761	0.303427	2.745552	1.197385	0.35307	1.288308	1.44944	0.335602	0	0.675954	0.754581	0.244808	0.154597	0.090932	0.778578	0	0.232973	0.161753	0.811565	0.39535	1.392361	1.033953	0.708446	4.159588	0.350612	0.883383	1.04455	0
hsa-miR-3680-3p	0	0	0.277135	0	0.18976	0	0.434368	0.288927	0.250339	0.133851	0	0.41609	0.553556	0	5.211416	1.289467	0	0.138542	0	0	0.123326	0.248508	0	1.601572	0	0.176535	0.429436	0	0.167801	0.161522	0	0.754581	0.122404	0.309194	0.272795	0.389289	0.228479	0	0.323504	0.405783	2.174428	0	0	0.236149	0.378144	0	1.766766	0	0.18051
hsa-miR-676-5p	0	1.393737	0	0.276891	0.37952	0.715964	0	0	0	0.133851	0	0.41609	0	0	0	0.257893	0.420945	0.138542	0.299837	0	0	0.372762	0.303427	0.228796	0	0.176535	0.214718	0.579776	0	0	0	0.188645	0	0.154597	0	0	0.228479	0.232973	0.323504	0.135261	0.197675	0.198909	0	0.708446	3.025154	0	0	0.20891	1.083059
hsa-miR-3944-3p	1.186066	0.696869	0	0.553781	1.8976	0.357982	1.085922	0.577853	3.004065	0.133851	0.358898	0.41609	0.553556	0.497892	2.605709	0.38684	0.420946	0.969795	0.899512	0.345359	0	0.248507	0.303427	1.601572	0.239477	0.353071	0.858873	0.579776	1.174605	0	1.126591	0.188645	0.489617	0.154597	0.090932	0	0.456959	1.39784	0.323505	0	2.569779	1.989087	1.033953	1.65304	3.781442	1.577752	3.239071	0.62673	0.18051
hsa-miR-3157-3p	0.395355	0.348434	0.277135	0	0.37952	0.178991	0.434368	0.577854	0	0.133851	0	0.208045	0.276778	0.248946	0.434285	0.515786	0.420946	0.415626	0.299837	0	0	0.621269	0	0.228796	0	0	0	0	1.174604	0	0.450636	0.565936	0.612022	0.463791	0	0	0.228479	0.931894	0.080876	0.541044	0.197675	0.994544	0	1.416891	0.756289	0.876529	0.883383	1.25346	0.18051
hsa-miR-4677-5p	1.186066	0	0.55427	0.276891	0.56928	0.178991	0.434368	0.288927	0	0.401552	0.358898	1.24827	0.830334	0	1.302855	0.128947	0.28063	0.138542	0	0.690718	0.369978	0.621269	0.303427	0.228796	0.239477	0.176535	0.214718	0	0.335602	0.161522	0	0.188645	0.489617	0	0	0	0.456958	0.465946	0.242629	0.405783	0	0.397817	0	0.944594	0.567216	0.701224	1.177844	0	1.083058
hsa-miR-4742-3p	0	0	1.66281	1.107563	0.9488	1.252935	3.692134	0.86678	2.503388	0.535402	1.435593	1.872407	0	0.746838	0.434285	1.031573	1.403154	2.216675	0	0.690718	0.493302	0.372762	0.606854	2.059164	0.71843	1.765353	0.429436	0.289888	0.167801	0.161522	0.450636	0.377291	1.713662	0.618388	0.090932	0	0.228479	0.232973	0.323506	0.676305	0.593026	0.397817	0	0.708446	0.567216	0.701224	1.766766	0	0.090255
hsa-miR-4786-5p	0	1.742171	0	0.830672	0	0.178991	0.868737	0.577854	0.250339	0.133851	0.717796	0.208045	0.276778	0.497892	2.171423	1.805254	0.420946	0.415626	0	0	0.246652	1.366791	0	1.14398	0.239477	0.529606	0.429436	0.579776	0	0.323044	0	0.75458	0.612022	0.927583	0.181864	0	0.456958	0.232973	0.889639	0.405783	0.988377	1.193452	0.344651	0.944596	1.323504	1.753058	1.177844	0	0.451275
hsa-miR-4788	0	2.787475	0	0.276891	0.18976	0	0	0.86678	0.250339	0.401552	0.358898	0	1.38389	1.742623	0	0.128947	0	0.138542	0.299837	0	0	0.248507	0	1.601572	0	0	0.214718	0	4.027216	0	0.675954	1.509164	0	0.772986	0.090932	0.389289	0	0.232973	0.970516	0	0.197675	0.596726	1.723255	1.65304	7.562887	1.577752	0.588922	1.880191	0.361019
hsa-miR-4999-5p	1.186065	2.090606	0.831405	2.215127	0.56928	2.32688	2.606212	1.733561	1.001356	0.936955	0.358898	0.83218	1.107112	1.24473	0	0.257893	0.140315	3.740639	1.199349	1.381435	1.849885	0	1.517135	1.372776	0	1.941889	1.717744	0.289888	1.845806	0.646088	2.4785	1.131871	1.591255	0.927582	0.545592	2.335733	1.370876	1.630812	1.779279	0.541044	0.790701	0.596727	2.067906	3.778379	5.483093	5.785093	0.883383	2.089101	0.54153
hsa-miR-5003-3p	0.395355	0.348434	0.55427	0.276891	0.9488	0.357982	0.217184	0.577853	0.250339	1.606207	0.358898	0.208045	0	0.497892	0	1.16052	0.140315	0	0	0.690718	0.123326	0.248507	0	0.915184	0.239477	0.176535	0	0	0.503402	0.484565	0.450636	0.377291	0.85683	0	0.272796	0	0.228479	0	0.727888	0.405783	1.186052	0.397818	0	0.236149	0.189072	0.350612	0.588922	0	0.270765
hsa-miR-5706	0.395355	1.742172	0.831405	0.276891	0.56928	0.357982	0.217184	0.577853	0.500678	0.401552	1.076694	0	0.553556	0.746839	2.171423	0.257893	0	0.277084	0.899512	0	0.123326	0.745522	0	1.372776	0.71843	0.882677	0.858873	0	1.006804	0.646087	0.225318	0	0.244808	0.772986	0.727454	0.389289	0.685438	0.232973	0.647011	0.270522	0.395351	0.397818	0	0.472297	1.134434	0	1.177844	0.41782	0.270765
hsa-miR-376a-2-5p	0	0	0.277135	0	0	0	0	0	0.751017	0	0	0.41609	0	0	0	0	0	0	0	0	0	0.124254	0	0	0	0.706141	1.073591	0.289888	0.335601	0	0.225318	0	0.856831	0.772986	0.181864	0.389289	0.228479	0	0	0.135261	0.593026	1.392361	0.344651	0	1.134433	0.701223	0	0.20891	0.18051
hsa-miR-6514-5p	0.395355	0	0.55427	0.830672	0.18976	0	1.737475	0.288927	0.250339	0.669254	0.358898	0	0.276778	0	0	0.386841	0.420946	0.277084	0	0	0.246651	0.372761	0.910281	0.228796	0.239477	0.176535	0.214718	0.289888	0.335601	0.161522	0.225318	0.565936	0.122404	0.309194	0.090932	0	0	0	0.080876	0	0.39535	0.198909	0	0.236149	0	0.175306	1.472305	0	0.090255
hsa-miR-6716-3p	0.79071	0	0.55427	0.276891	0	0.178991	0	0.577853	2.002711	1.070806	1.076694	0.41609	0.830334	0	0	0.128947	0.28063	0	0.299837	0	1.849883	0.372761	0.606854	0.228796	0	0.529606	0	0	0	0.323044	0.225318	0.565936	1.346448	0.154597	0.909318	0	0.228479	0	1.213146	0.270522	0.593026	0	0	0	0.189072	0.350612	0	0	1.534332
hsa-miR-6718-5p	0	19.51232	0	0	0.18976	0.178991	0	0	0.500678	5.220174	0.717796	1.040226	0.553556	0.248946	0.86857	0	0	1.523964	0	0	0.986605	9.940283	94.9727	0	0	0	0	0	1.845808	3.876523	0.225318	14.71434	1.591257	1.855166	0.818386	0.778578	0.685438	0	6.470114	0	1.186051	1.193452	0.689302	0	0.378144	11.39488	5.594759	1.671281	3.700448
hsa-miR-579-5p	0.79071	0	0.55427	0.276891	0.56928	0.536973	0.868737	0.866781	0.500678	1.606208	0.358898	0.208045	1.107112	0.746838	1.302854	1.54736	0.140315	0.831253	1.499186	1.381436	0.369977	0.497015	0.303427	0	0.957907	0.176535	0.644154	0	1.678008	0	0.450636	1.320518	0.122404	0.309194	0.181864	0	3.427189	1.164867	0.970517	0.811566	1.976751	1.989087	0.689302	0.708446	2.268865	1.051835	4.711376	1.25346	0
hsa-miR-7706	0	0.348434	1.939945	2.492017	1.51808	1.789906	7.167084	1.73356	6.508808	4.283221	0.358898	2.288498	0.830334	4.232085	5.211417	4.899974	3.507883	4.156266	2.698536	1.726793	0.739955	3.603355	2.730843	1.372776	0.718431	1.588818	4.938519	0	1.342406	0.484566	2.703818	2.829681	1.836066	1.082179	1.636773	0.778578	0.685437	1.39784	1.294022	2.299435	3.953506	0.795635	1.378604	3.30608	2.268865	0.87653	5.005837	0	1.714842
hsa-miR-509-3-5p	0	0	0	0	0	0	0.217184	0.288927	0	0	0.358898	0	0	0.248946	0	0	0.561262	5.541688	0	0	0	0	0.303427	0.228796	1.676337	0.176535	0.214718	0.289888	0.167801	0	0	0	0	0.154597	0	0	0	0	0	0	0	0	0	0	0	0.175306	0	0	176.3579
hsa-miR-653-3p	0	0	0.55427	0	0.18976	0.178991	0	0.577853	0	0.133851	0	0.208045	0	0	0.868569	0.128947	0	0.277084	0	0	0.123326	0	0	3.203144	0.239477	0.529606	0	0.289888	0.167801	0	0	0	0.367213	0.463791	0.272796	0	1.142396	0	0.161753	0	0	0.397818	0	0.472298	0.189072	0	1.766766	0.41782	0.18051
hsa-miR-6874-3p	0.395355	0	0.55427	0.553781	0	0	0.434368	0	1.001355	0.133851	0.358898	0	0.553556	0.497892	0.868569	0.128947	0.140315	0.554169	0	0.345359	0.246651	0	0.303427	0	0.239477	0.35307	0.214718	0	0	0.161522	0.225318	0.188645	0.122404	0	0	0	0.228479	0.232973	0.161753	0.135261	0.197675	0.198909	0	0.236149	0.378144	0	0	0.20891	0.090255
hsa-miR-3161	0	2.43904	0	0	0	0	0	0.86678	1.001355	0	0	0	0	0.995785	0	2.063147	0.420946	0	0	0	1.10993	0.869775	0	0	0	0.176535	0	0	0.839003	0	2.027864	0	0	0	0	0	0	0	0	0	0	1.193453	1.033953	1.65304	0	0	0	0.83564	0.451274
hsa-miR-1295b-5p	31.62842	35.5403	1.66281	10.24496	47.81951	6.264671	0	19.64701	2.753727	6.692531	17.22711	4.368949	8.58012	23.89883	92.93692	12.12099	0	1.246878	12.893	4.489664	1.479907	0.994029	0.303427	45.53039	20.11604	9.179838	19.32464	24.64047	23.82769	1.292174	13.29378	2.452388	5.875414	13.91375	2.455157	20.6323	10.51005	22.13247	10.10955	38.81985	20.75591	31.42757	36.18836	11.57128	47.26805	21.91322	18.84551	36.14144	0
hsa-miR-5589-5p	23.72131	18.46702	0	8.860504	13.2832	12.17136	5.212425	8.089947	1.502033	0.535403	3.230083	1.040226	6.642674	0.248946	0	0	3.507885	0	0	39.71625	0.369977	1.242536	6.978824	14.87173	5.986917	6.178737	3.650209	3.188767	10.23584	0.646088	10.13932	0	2.325685	7.884457	0.636523	6.617907	45.69587	4.193522	0.889641	3.110999	0.395351	12.73015	29.29534	12.27972	739.6504	43.65114	0.294461	25.06921	0
hsa-miR-3660	0	0	0	0.553781	0	0	0	0	0	0	0	0	0	0	3.908562	0	0	0	0	0	0	0	0	0	0	0	0	0	0	0	0	0	0	0	0	0	0	0	0	0	1.186051	0	0	0	0	0.175306	0	0	0
hsa-miR-5589-3p	10.67459	9.407727	0	3.322689	4.55424	7.159624	1.954659	5.20068	1.752371	0	6.460166	0.41609	24.91003	0.248946	0	0	1.54347	0.138542	0	11.05148	0.123326	0.248508	8.49596	15.78692	3.352674	3.707241	1.288309	4.928095	6.712024	0.484566	8.78741	0	2.080875	6.956875	0.272795	6.228619	30.61623	6.290282	0.485258	0.541044	0.593025	8.950891	23.78092	8.029052	186.9924	5.960397	0.883383	21.51774	0
hsa-miR-4699-3p	1.186065	1.045303	1.10854	0	0.37952	0	0.217184	2.022488	0	0	1.076694	0	0	0	8.685694	2.578933	0	0.554168	0.899511	0.345359	0.246652	0	0.303427	0.686388	0.71843	0.706141	3.006053	0	0.167801	0	0.225318	0	0.122404	0.309194	0	1.557156	0.228479	0.465946	0.080876	3.516782	1.581402	0.596727	0	0.708446	0	0.876529	1.472305	0.41782	0.090255
hsa-miR-4524a-3p	2.372131	7.665555	0	0.276891	0.75904	0.536972	0	0.577853	0	0.803104	0.358898	0.41609	2.214224	0.995785	1.302854	0	0.420946	0.138542	5.696909	1.381435	0	0.372761	0	2.974347	0.239477	1.059212	0	2.029215	0.839003	0	0.675955	0.188645	0.612022	1.391374	0.272796	1.167866	1.599355	0.69892	0.161752	3.516782	1.186052	1.59127	2.412558	2.833783	15.31485	1.928363	3.533532	1.671281	0
hsa-miR-548x-3p	0	2.787474	0	0	0	0	0	0	0	0	0	0	0	0	4.777132	0	0	0	0	0	0	0	0	0.228796	0	0	0	0	0	0	0	0	0	0	0	0	0	0	0	0	0	0	0	0.944595	0	0	0.588922	0	0
hsa-miR-331-3p	57.72186	30.31379	41.57025	21.32059	40.03935	15.93016	50.16959	23.40306	10.51423	62.24052	11.48474	16.22753	11.3479	22.40516	11.72569	18.95516	24.83583	33.38867	7.495932	17.95865	12.70253	61.87825	15.47478	31.80264	21.07395	31.42329	10.73591	7.247198	51.01138	40.86501	45.28897	28.86275	46.3913	24.27176	31.37146	7.396486	47.98066	17.70598	12.61672	22.72382	13.83727	23.07341	22.05767	22.19796	58.42331	62.23355	102.178	29.0385	20.84886
hsa-miR-7-5p	0.395355	1.393736	1.10854	0.276891	0.9488	0.178991	0	0.866781	1.502034	0.669255	1.076694	0.624135	0.276778	0.995785	13.02854	1.805253	0	0.969795	0.299837	0.690718	2.219862	0.745523	0.303427	0.228796	0	0.35307	0.429436	0	0.503403	0.484566	0.450636	1.697807	0	0.618388	1.000251	0	0	0.232973	0.970515	0.135261	1.976751	0.397818	0.689302	0	1.134432	0.701224	3.239071	0.41782	0.36102
hsa-miR-425-5p	127.6997	210.8028	226.6964	102.7265	66.7955	70.70127	189.3848	217.2728	272.1182	72.01162	211.0321	101.318	177.138	206.3764	119.8626	186.7147	37.88516	217.7883	80.65623	191.3287	70.91218	122.1412	118.9434	269.9792	147.5176	172.122	196.4672	180.6002	111.2518	78.98416	136.7682	147.3321	120.446	114.2473	88.02194	80.58275	174.1013	76.64826	183.4277	45.98868	167.431	86.12745	84.09487	157.5111	83.56991	136.3879	116.901	130.5688	67.23985
hsa-miR-200a-5p	64.83825	1.393737	16.6281	2.768908	21.63263	20.7629	162.6711	25.71447	112.6524	260.7409	12.56143	3.536768	45.94516	105.3042	70.78841	70.40487	6.033562	248.5447	23.68715	3.798947	629.7001	1322.182	28.21872	2.974347	6.705348	9.88598	12.45366	19.71238	20.63948	493.7721	120.0946	1389.751	59.48858	38.9585	142.3991	17.1287	3.19871	45.19684	100.5294	37.33199	57.32584	36.40029	47.9065	5.903714	0.945361	290.657	113.073	43.24439	431.6888
hsa-miR-223-3p	35.58197	64.80879	152.9785	66.45377	165.2809	100.9507	69.06463	173.356	141.4414	105.4743	299.6799	50.1389	246.3325	37.59088	33.00564	39.84451	21.32794	170.4069	24.8865	45.58735	345.5581	68.58794	136.2388	85.56968	70.40614	508.5983	74.50722	144.6541	162.0954	54.91741	107.4768	207.3213	95.72031	545.419	265.157	234.3518	69.45772	111.8272	261.4735	34.62677	136.1983	188.1676	270.8958	95.87631	77.5196	294.689	42.40239	224.7873	87.81795
[truncated: 376 more columns]
