# Supplementary material for: Construction of a Necroptosis-Related miRNA Signature for Predicting the Prognosis of Patients With Hepatocellular Carcinoma
Source: Front Genet. 2022 Apr 12;13:825261. doi: 10.3389/fgene.2022.825261 (PMC9039163; doi:10.3389/fgene.2022.825261)
Supplement: Supplementary file 3 [file DataSheet1.ZIP › raw data/3-/diff.txt]

id	logFC	AveExpr	t	P.Value	adj.P.Val	B
hsa-miR-1258	-3.11517985967328	1.11320764174552	-21.8885980197634	1.03844442003452e-71	1.4953599648497e-69	152.699947942189
hsa-miR-139-3p	-2.42656931360923	4.48024557690186	-14.6961423375179	7.69116609728339e-40	5.53763959004404e-38	79.6131762958003
hsa-miR-139-5p	-2.08468015033165	6.65625226854638	-11.8437126408503	3.61013681584426e-28	1.48086988439691e-26	52.8964256097572
hsa-miR-26b-3p	-1.21634464874445	4.80462333031743	-11.8291585039404	4.11352745665808e-28	1.48086988439691e-26	52.7668133033571
hsa-miR-30e-3p	-1.19878338205962	12.8402672341389	-11.1481963849299	1.68622868997548e-25	4.85633862712938e-24	46.7957134780821
hsa-miR-33b-5p	-1.96839512262788	2.69884965095047	-11.0932683209658	2.71726215652301e-25	6.52142917565522e-24	46.3223539652766
hsa-miR-195-5p	-1.79143670183415	4.67962083624119	-10.7577894040979	4.87106866728111e-24	1.00204841155497e-22	43.4596396288423
hsa-miR-326	-1.51612282012773	2.18966813491804	-10.7117619354878	7.21016060328044e-24	1.29782890859048e-22	43.0707671327325
hsa-miR-10b-5p	2.9020082473544	13.065583752058	10.4183008823477	8.59308757094283e-23	1.37489401135085e-21	40.6142239406583
hsa-miR-5589-5p	-2.36438328525144	2.53096116002716	-9.95094055752837	4.09275364111014e-21	5.8935652431986e-20	36.786689456993
hsa-let-7c-5p	-1.73144819120662	10.8777921696206	-9.7400259607501	2.25961111578584e-20	2.71153333894301e-19	35.09503582369
hsa-miR-125b-2-3p	-1.56091407403727	4.40674827067253	-9.33013458728056	5.85753451568046e-19	6.48834592506143e-18	31.8741284159164
hsa-miR-125b-5p	-1.34176742941253	9.00487082493149	-9.20707587706697	1.52963180048933e-18	1.57333556621759e-17	30.9248860318053
hsa-miR-99a-3p	-1.16335161410496	2.01133342669342	-9.08556183434555	3.91481192265713e-18	3.75821944575085e-17	29.995828593048
hsa-miR-450b-5p	-1.22139598285872	3.68902208435481	-8.87664527893517	1.93228244424844e-17	1.7390541998236e-16	28.418096714634
hsa-miR-500a-3p	1.18892522130454	8.30038293615462	8.70581060054694	6.99946375909009e-17	5.92895753711161e-16	27.1467388937074
hsa-miR-5589-3p	-1.95471788995297	2.26267348150823	-8.62002909529561	1.32738240242276e-16	1.00601613657304e-15	26.5148432057673
hsa-miR-30c-2-3p	-1.32165402337121	5.29222470984922	-8.13130898926638	4.68003586989617e-15	3.20916745364309e-14	23.0000544024185
hsa-miR-452-5p	1.89869740140712	7.2039695206125	7.95894196495436	1.58798203284538e-14	1.0394064214988e-13	21.7960386718442
hsa-miR-99a-5p	-1.51756186254336	9.3129547934817	-7.8912157559815	2.55336935428295e-14	1.53202161256977e-13	21.3281806031786
hsa-miR-34a-5p	1.03525902114147	8.20491622207395	7.87984791710784	2.7644723497309e-14	1.592336073445e-13	21.2499420739989
hsa-miR-505-3p	-1.16727493893085	5.90326554669575	-7.66372526379566	1.23216889760088e-13	6.82432004825105e-13	19.7785947291044
hsa-miR-96-5p	1.85829760907563	2.67977414503689	7.22059484425267	2.39888006722306e-12	1.23370974885757e-11	16.8597756838334
hsa-miR-758-5p	-1.46102315440814	2.51763026193293	-6.75127610400626	4.81373696289301e-11	2.31059374218864e-10	13.9176828752864
hsa-miR-452-3p	1.40098963358188	2.89778777925235	6.66840524730633	8.04488499036554e-11	3.62019824566449e-10	13.4146450815776
hsa-miR-183-5p	2.34641668403342	10.1211778752476	6.57537530153784	1.42352943152679e-10	6.21176479211692e-10	12.8559486844883
hsa-miR-1295b-5p	-1.32567438587928	3.35510145059147	-6.38901958933472	4.38232981618709e-10	1.75293192647483e-09	11.7561076714802
hsa-miR-6718-5p	-1.11294573960865	0.939501152358294	-6.15235215164006	1.76197603833154e-09	6.6769618294669e-09	10.3970749411243
hsa-miR-182-5p	1.9784866491457	11.7147031657907	6.01518017077461	3.87247700301366e-09	1.39409172108492e-08	9.6290284724123
hsa-miR-592	-1.06423233253322	1.72867158433473	-4.56668522068121	6.49563613286914e-06	1.58537559853077e-05	2.4427701746515
hsa-miR-200a-3p	-1.34652803997637	4.47323465465809	-4.17027200184945	3.68805453651622e-05	8.29812270716149e-05	0.784770510161374
hsa-miR-429	-1.14530251341322	3.2691435411225	-3.87003898845133	0.000125869669763679	0.000258931892085283	-0.378522860440259
hsa-miR-200b-3p	-1.20138845731489	5.62825916343826	-3.59231413431845	0.00036600912360091	0.000693490971033302	-1.38235665737725
hsa-miR-200a-5p	-1.08094031747906	5.01912704671161	-3.26679317804666	0.00117574308419081	0.00201555957289853	-2.46916451380747
hsa-miR-196b-5p	1.0470858036689	4.34405628161847	3.01477861303598	0.00272542845841401	0.00431276591221557	-3.24309262461176
