# Supplementary material for: Construction of a Necroptosis-Related miRNA Signature for Predicting the Prognosis of Patients With Hepatocellular Carcinoma
Source: Front Genet. 2022 Apr 12;13:825261. doi: 10.3389/fgene.2022.825261 (PMC9039163; doi:10.3389/fgene.2022.825261)
Supplement: Supplementary file 3 [file DataSheet1.ZIP › raw data/4-/diffGeneExp.txt]

id	TCGA-DD-A39X-11A-11R-A214-13_con	TCGA-DD-A3A5-11A-11R-A22J-13_con	TCGA-DD-A114-11A-12R-A130-13_con	TCGA-FV-A3I1-11A-11R-A22J-13_con	TCGA-DD-A1EE-11A-11R-A130-13_con	TCGA-BC-A10Y-11A-11R-A130-13_con	TCGA-BC-A216-11A-11R-A154-13_con	TCGA-DD-A11B-11A-11R-A130-13_con	TCGA-DD-A3A2-11A-11R-A214-13_con	TCGA-DD-A1EG-11A-11R-A214-13_con	TCGA-DD-A11A-11A-11R-A130-13_con	TCGA-DD-A113-11A-12R-A130-13_con	TCGA-DD-A39W-11A-11R-A214-13_con	TCGA-FV-A2QR-11A-11R-A214-13_con	TCGA-DD-A3A1-11A-11R-A214-13_con	TCGA-BC-A10W-11A-11R-A130-13_con	TCGA-FV-A3I0-11A-11R-A22J-13_con	TCGA-DD-A39Z-11A-21R-A214-13_con	TCGA-DD-A1EJ-11A-11R-A154-13_con	TCGA-DD-A1EC-11A-11R-A130-13_con	TCGA-DD-A118-11A-11R-A130-13_con	TCGA-DD-A3A6-11A-11R-A22J-13_con	TCGA-BC-A10X-11A-11R-A130-13_con	TCGA-BD-A3EP-11A-12R-A22J-13_con	TCGA-DD-A119-11A-11R-A130-13_con	TCGA-DD-A11D-11A-12R-A130-13_con	TCGA-EP-A3RK-11A-11R-A22J-13_con	TCGA-DD-A39V-11A-11R-A214-13_con	TCGA-DD-A3A3-11A-11R-A22J-13_con	TCGA-BC-A10U-11A-11R-A130-13_con	TCGA-DD-A1EB-11A-11R-A130-13_con	TCGA-BC-A10T-11A-11R-A130-13_con	TCGA-BC-A10Z-11A-11R-A130-13_con	TCGA-DD-A1EL-11A-11R-A154-13_con	TCGA-DD-A116-11A-12R-A25G-13_con	TCGA-DD-A3A8-11A-11R-A22J-13_con	TCGA-DD-A1EH-11A-11R-A130-13_con	TCGA-BC-A10Q-11A-11R-A130-13_con	TCGA-FV-A3R2-11A-11R-A22J-13_con	TCGA-EP-A26S-11A-12R-A16S-13_con	TCGA-FV-A23B-11A-11R-A16S-13_con	TCGA-DD-A1EI-11A-11R-A130-13_con	TCGA-BD-A2L6-11A-21R-A214-13_con	TCGA-DD-A3A4-11A-11R-A22J-13_con	TCGA-ES-A2HT-11A-11R-A17X-13_con	TCGA-BC-A10R-11A-11R-A130-13_con	TCGA-G3-A3CH-11A-11R-A22J-13_con	TCGA-EP-A12J-11A-11R-A130-13_con	TCGA-BC-A110-11A-11R-A130-13_con
hsa-miR-1258	4.01051669295571	4.59045950329916	4.70424839516276	4.76095328763557	4.27962209471113	3.13076056905938	3.57889887242918	3.75850679471082	4.4071861721149	3.66483095662877	3.57617381744109	4.09484663647943	4.57203713538813	2.97593057891545	3.62405643132206	4.0627486090896	3.78597001266279	4.4526389204709	4.06414131440544	4.05534925351363	4.62600860029825	4.17926739576671	4.3823151811335	3.72233923660856	3.67342300244875	4.50026859059381	4.06546029676062	3.80031079779351	3.93522116478115	4.37305166271494	4.10690354637824	3.82716661640952	3.89429490378109	2.91712771667026	3.17345640081647	2.98686742821742	2.9909525012711	4.53883796969869	2.89137291097996	3.73417958644091	2.8714149151781	3.29404988007347	3.85859077800673	2.16233412337962	2.19382755805956	5.15445399774918	4.05741127989911	3.93988194282994	4.77339507690873
hsa-miR-139-3p	6.67307016739248	6.00160298026089	6.50392986264053	6.40197239720796	6.16224589373806	7.41927173224158	7.36335508260905	6.27943526496309	6.78937974929142	5.82216876409227	6.88762883888085	6.48888321938664	6.35146897090348	5.88581032039695	5.90977334411085	6.57721414508401	6.35227600436865	7.37770942135133	6.98662937096068	7.39274329845037	6.19389196297434	6.13483945713571	7.16698853510564	6.11953837011574	6.31510807002205	7.01354042228118	6.36505785952174	6.20662876883177	7.13493245822764	6.75816324001423	6.95639706782645	6.90378787172514	7.12390721861581	6.82654975838731	5.97813223575614	5.62913947084818	6.9701162469103	6.84198569466596	7.07817322872295	6.26986518737067	6.39466504358686	6.56922645612797	7.60476892227072	6.91242472559497	6.21827125311774	6.82056192796384	6.51232013394674	6.44429899220364	6.9255271433801
hsa-miR-139-5p	8.97568549449134	8.68588444891712	7.52371249029441	8.67227293157747	7.76233353277673	8.98260034394208	8.76792190247853	7.64328332612253	8.98007415493513	8.12095943325781	8.76892897351706	8.11285127424023	8.89283208556848	8.22816933161077	8.50190842242964	8.32695523343225	8.38003717733256	9.31016559049428	8.76635763015742	9.15380027042744	7.89740804441354	8.52648671942358	8.75839346268709	8.46780441637048	8.28021213953686	8.56815982506983	8.47730009249537	8.42917530587909	9.29599708485533	8.39833839800721	8.60974019007191	8.36663257888325	8.8366181663635	8.10522391697971	8.63792572157784	7.99570780275044	8.6932959794289	8.47944642537799	9.05685173286858	8.21131742907631	7.83749422146766	7.87841391720012	9.3227310467787	9.32269184479885	8.19088445149379	8.56304255454955	8.26947269740181	7.76570844275404	8.58831362305099
hsa-miR-26b-3p	5.98318538906162	6.00160298026089	6.4983456609682	6.32135126224266	5.62769787911883	5.71400779689899	5.49007781020069	5.70100558751309	6.0345236552436	5.66968869950563	5.90256758158738	6.15748094060138	6.06623732825324	5.63122159117622	6.18768046547244	5.42279476180203	5.87619915030889	5.71923602066406	5.31203378373613	6.08028329851096	5.06469664087738	6.00267372019136	6.03859596497976	6.18503179990706	5.8452004792634	6.42532048702977	5.59720428125283	5.52318931626002	6.54669030795301	6.07678781154544	6.0012226166877	6.1691940511903	6.40345571725343	5.60352012311707	5.26439605789926	5.27200302703295	5.80041253603852	6.00741260708254	5.04870700782826	6.46017130201987	5.67152634778611	5.76656707077351	5.89224893531389	5.76579780206314	5.49832140465388	6.06340198463518	5.86744431576285	6.06154357665424	6.33922541229207
hsa-miR-30e-3p	14.1251688567538	13.6926623558331	14.1720188017627	14.2116252159214	14.0502704080145	14.2578894279372	13.6755755854498	13.8372662286253	14.0571540804259	13.7526628853645	14.1272673109027	14.0279845895253	13.6544771622318	13.0346144879882	13.3782609830725	13.885797404206	13.5738471535081	13.1229415297929	13.7424831301531	14.008605446427	14.4042774227103	13.8235642834453	13.985594708461	13.8868406582838	13.8830116994806	14.4438882708696	13.6971695763001	13.5359217225158	13.8224284264962	14.3031136043	14.3232412794052	14.2371083589351	13.7977587829153	13.7907201200379	13.4609677625704	13.8122585450919	14.2006542025845	14.4811435121087	13.4184034390373	14.4200753519148	13.8129935051817	14.2308888244701	13.112092638331	13.4035380212328	13.3189466400049	14.1149168071047	13.8619728054932	14.3740525370722	14.3633271547151
hsa-miR-33b-5p	4.32878118474784	3.9194058747011	6.0413991693499	3.28898202021013	4.45816214440977	4.75071422061491	3.44991748155464	5.25396544795567	4.07322212765519	3.50434708067163	5.13653306698115	5.095076693109	4.30797052695911	3.6470646356956	4.67317082465115	4.41235542712477	4.96258326223229	3.20310747991661	3.52167015848517	5.00120324676501	4.16376518761856	4.11391548737392	4.33874101701541	3.1527297221551	5.6991879147066	4.46623752020423	3.93499669097417	3.76208619360293	5.71508258750174	4.97629809885958	5.21714578086732	4.76866443732119	4.37301058436309	4.73109035422508	3.29634888912868	4.02152592133969	4.88381189230412	5.77001498843312	3.15543530875014	5.42348505834839	4.41881938707633	4.9789524798521	1.37237100370773	4.20021634438975	3.80742190277246	5.39642085794829	3.89179245047962	5.12900516834624	5.92466810813552
hsa-miR-195-5p	5.51584015917416	5.20334682826577	7.09842482165236	5.87428524455278	6.299792306045	7.09759288923163	6.38600868983358	7.2324190083784	5.78334795047529	5.48848030365255	6.2974175996212	6.53653910602736	5.68522731240584	6.43629911806488	6.41712946758159	5.83492556163355	5.58229586092306	5.99299451381514	6.50459465246065	6.91957606249547	6.02365124057427	5.73932508494718	7.00452723467166	5.21869322424057	5.711936182697	6.90021956277857	5.60258723043061	5.64371653013513	6.5986063887175	7.23946487388982	6.08301759103701	6.67696691866534	7.12614690155444	6.39248607084133	5.51273603892691	4.91147731855928	6.74714164790346	6.70116920444184	5.91332363580079	6.56445240508329	6.71759554763337	6.48660835485883	6.70434911404401	5.87081792590996	5.61772193021597	6.38282372065151	6.11303387373363	7.16945003614903	6.82189768178901
hsa-miR-326	3.84065255943427	3.15817154727808	3.94252107369195	3.82388588007437	3.3994669868931	3.13076106319127	3.02746938536175	2.98741492003057	3.77256346477584	3.19820212763829	4.14888774886767	3.88178010860192	3.63145006854824	3.55973774788484	3.38897226587539	3.49261720171729	3.03863494240225	3.83258524428629	3.10601859954494	3.95434615673472	2.04751954356718	2.99163630478967	3.99015435091058	3.31755515765589	3.3858686113332	4.16053462222409	3.42912409206627	2.84653283032409	4.08199741731723	3.24417542801693	3.70343519238356	4.0217524278534	4.41758116145891	2.7861919324255	2.1622822337234	3.21924737272612	3.71835943400747	4.01865197628786	3.1178255109185	3.25728479475496	3.34901985006888	3.37793706653614	4.39647326304594	3.73610368714042	3.73883483681184	4.08273238973448	3.41013700690654	3.81295406548087	3.97326226824411
hsa-miR-10b-5p	8.88329883748693	9.79910204257928	10.8060227125127	10.6861757091516	10.9267192517361	11.1933651890523	9.12442895054964	11.6384386292233	11.3943994547344	10.7645448745225	10.5303595145935	10.5133190047559	9.63985510279283	12.266655087857	12.2919971625041	9.47383114297937	8.26858504074241	10.7081518787967	11.6907025541204	10.9559201151307	10.8553824270521	10.444625658992	10.5230757486341	10.7155931209461	9.2649714914508	10.3640164323612	10.7696105971326	9.77267202765161	11.9065621948319	10.5621374624304	9.25831351071602	8.7273589191589	11.2534929709075	8.96432873697231	10.9102087325073	9.45593273741545	10.0667040889087	9.65526917184138	10.0929288801071	11.0154889276326	13.8773291930713	12.7401543121894	11.1853840387078	10.5121972515338	11.3429385813901	8.55662598688406	10.3062964216571	11.8149280785366	9.19294594851394
hsa-miR-5589-5p	3.77927548170333	4.92102399169042	5.48062510453064	4.70427495906688	4.77815757643727	4.469940011223	3.99018794130166	4.93729824777194	3.9872007879528	3.77446660078548	3.92429090178469	5.2930456057979	4.65722039658507	2.90683865765216	4.43291332044841	5.54245307904651	4.90055433106648	3.99332926912451	4.6926191280413	4.32988780689471	5.15375508402827	5.18204428977898	4.69034110339727	3.68257891530798	4.84136029612547	5.08640376904998	4.57287572634231	5.71548432938303	2.88831970399568	5.0980047030868	5.87486998389186	5.51426305023473	3.20712399012542	4.60726047082219	3.33509202990255	5.03854724172075	5.09411950078311	5.56393815875373	3.19208982656273	4.71856438384237	3.85769939337273	4.50639375339447	4.19218627305694	4.20021634438975	3.28916149310045	7.1388615588268	4.84235889269242	5.26615161518305	5.3783461893616
hsa-let-7c-5p	12.1893245314685	12.166776944958	12.7196055084164	12.0648384024279	12.6118810280488	12.7804142746115	13.0095980615965	12.1992711315032	12.2013569586813	11.7221978850641	12.7451127231762	12.7944528268138	11.8718436485093	11.7768503995094	12.0477891983736	12.24282665926	12.295268724911	12.340661568833	12.6464891837182	12.6855490677784	12.7063501007709	12.3869927696731	12.6948057758063	12.1801780156407	12.7283119111155	12.7337642352258	12.0872679051298	11.8875736288496	12.2070451388414	12.5692580000162	13.0193201976747	12.9193341228501	12.5096349828901	12.7700824035024	11.7123361187429	11.8200883921569	12.5857259126799	12.621949289262	12.3998811023793	12.7734920055663	12.4064747546033	12.4718773807287	12.6124729917128	11.8289024645669	11.6838017054555	12.8158559772065	11.8095121180467	12.7277305354193	12.8889247157378
hsa-miR-125b-2-3p	6.02785071983887	5.74769943061959	6.31355387928673	5.39764177891098	5.84876513746186	5.70428159996649	5.84549707622486	5.65951988504502	5.99098480281353	5.47229994893673	5.16485866847348	5.83213455289306	5.7689483537319	5.23996811731902	5.6386635413625	5.53568254025044	5.93539963425954	6.39277952642492	5.69773657317129	5.81239682238544	5.57009097621602	5.73932508494718	5.9253241836898	5.71879121949821	5.79216220303058	6.42532031916469	5.6186157277377	5.83077276169669	5.26235535283603	5.68265728357449	6.41654658027145	5.95355090905396	5.61795020523633	6.06075018032382	5.22367932371102	5.90964663481168	5.78154882533396	6.15717127465298	5.74775635153787	5.49940105396297	5.47595451919757	6.18857974693358	6.35819896104448	5.34000601924535	5.26216514566975	6.10796525181517	5.28244277046077	6.20746497603196	6.19283092566851
hsa-miR-125b-5p	10.4861673064371	10.5003788285844	9.95878323823043	10.5747902880628	9.9467890415857	10.2437178674367	9.72504956308097	10.0951464415643	10.8087912663229	10.1334517869353	10.158023908329	10.0139283804584	10.2492960007666	10.4120511031003	10.7559574381	9.65616883817023	10.5609947933595	10.5088336801622	9.57365324604245	9.88083503307062	9.89438382873751	11.057307430722	9.84145144358099	10.5889085432475	9.87098543812905	10.0763880685128	10.4972001822879	10.1410393233007	10.7169797518741	10.1446161848546	10.1579986538483	10.1583837366524	9.96334551261478	9.87734549085918	10.1691270405786	10.4266222387576	10.1232355147687	10.19953739256	10.2831913989896	10.1185738652967	10.2206225856407	10.1375650009219	11.0970985047003	9.96394020795415	9.39544566459054	9.82010475108241	10.0994411814454	9.9114249462322	10.1909567783131
hsa-miR-99a-3p	3.45225725518367	3.54648458369834	3.00220383591556	3.9265583545977	2.53009122355362	2.69299510283409	2.5762439720785	2.22849395138667	3.28821915892672	2.97139345987679	2.61231097496177	3.42214794376662	3.42833028829663	3.40130825419628	3.57502545759996	2.58949409485391	3.83653820023743	3.58593118561002	2.51982669174308	2.70229494036348	2.4952446337804	3.40983596437114	2.71900684467731	3.68257891530798	3.32077910795035	3.02194337630544	3.50006012334528	3.57631533277863	3.49522313996182	2.34331543000181	3.21575111777591	2.86325598146948	1.93253896604523	2.64217614573736	3.25653638254875	3.41933811371954	3.20993896523124	2.83363455637738	3.09864609808004	3.08603454528814	2.8428252042346	3.29404988007347	3.39694598743859	2.87198180162431	2.55464901387597	2.90758561481904	2.58877650901003	2.76899687588558	2.89413111956177
hsa-miR-450b-5p	4.8303258140832	5.16228094451564	4.62446824951098	4.54555946522231	4.7326029673045	4.71241144264538	5.22314796380203	4.52175494703301	4.6364111728852	4.57684921652306	5.34069186364858	4.17733421961469	4.92106494518773	5.96441850262584	4.50011814019182	4.78773856591078	4.31200872576559	4.12257333342339	5.13588737421204	5.5608005355402	4.98127317616641	4.34031728914892	4.83326051141869	4.97714709784218	5.0262432309299	4.16053462222409	4.60541254878889	4.30452783421523	5.35451492801479	4.75904501692671	4.63346027321843	4.84780553639588	4.78950182382033	4.96095970263938	4.98873966717332	4.39847145641684	4.86959162252196	5.21300153791117	4.62820083539007	4.12185672770543	5.01994738297374	4.9518348743447	3.55157261692022	5.8630052521194	3.46929992515639	4.86356187372876	4.5528172398968	4.86675569112288	4.96247221286787
hsa-miR-500a-3p	7.68144364295388	7.45728319115085	6.64454505643798	7.41829790985863	6.94405255989951	7.20839435081152	7.23920134562299	6.33055409775289	7.80029034572804	7.4885142056037	7.79355389104797	6.9066320895885	7.65241980816878	8.09668037128468	7.92383791006416	7.06491625489846	7.05572385434141	7.71529761433019	7.19911773300917	7.15399579167261	6.82266897229948	7.3110380300223	6.9905169949897	8.02262303649736	7.37777621626231	6.8483174698361	7.22283739836395	7.8022481572391	7.63071124289475	6.87094168221492	6.92069108234203	6.47573180995982	6.52725757461569	7.03315756528485	7.65117083420781	7.75014353017012	6.9701162469103	6.67256253291788	7.50426841450191	7.10654409695802	7.31759260022559	6.8147529197479	8.59810350551044	8.25726431253468	7.07233843988528	6.80169413395405	7.65990458424258	6.38529262847037	6.54493801210801
hsa-miR-5589-3p	3.31482570995083	4.63115784389935	2.79916959538391	4.49299013303343	4.09034450283297	3.57689576327256	3.17468700405763	3.84986518864893	3.4577229809228	3.41687337738826	3.65816577287786	5.05200107708682	4.32108242778873	2.14855020223533	4.16119679650077	4.23980891588467	5.10690312773561	4.04316249402198	3.77435379077706	4.03570659841823	3.5736326468716	4.55249880718692	4.35341292745367	3.68257891530798	3.89082701595101	3.5626478485227	4.25512679252035	6.00044626475026	2.85900424916785	5.24165220920108	5.28784496290211	4.55731021442284	1.93253896604523	3.65279507818896	4.17901095671515	4.00086535744325	4.65421611810827	4.9524467967113	2.79933706139743	4.67892937752684	2.89944828568049	3.99771241737132	3.79807851792212	3.34554058091137	0.981888446292312	5.95536070027379	5.02235671533161	2.94880639820511	4.71568913898627
hsa-miR-30c-2-3p	6.20944322773629	6.41683163686174	5.97861299883334	6.25581303149082	6.59022863321252	6.35960023255975	6.87657096987844	6.4276591331984	6.6317548912441	6.22439090809412	6.80604946545947	6.47264161823736	6.19645557519511	5.88879949464646	5.87980499715823	6.47828652389689	6.30217700466999	6.30358569723239	6.57281828962078	6.51206424224587	6.66941942681584	6.40905126876978	6.60247202398043	6.59688715111349	6.89820714300533	6.14248083286856	6.56026343031275	6.41498046661321	6.20317785527206	6.98855972352211	6.5555617288153	6.46740225432324	6.59996712814412	6.71697992329828	6.69974178434295	6.85793870861872	6.72361589681245	6.60015034675807	6.22327966353249	6.98788928130278	6.86349001569209	6.50538110222637	6.66817728754863	6.26394350563171	5.02354723339233	6.38282372065151	6.27877838306878	6.03903330326005	6.7641046027703
hsa-miR-452-5p	4.19416980923747	3.66881578996025	7.71520562082302	4.72721417776097	6.89113115377857	5.41333309834177	6.52971492640672	7.04859476556437	3.94218698812091	4.82638272672604	7.12719681496669	4.65138756316308	4.58296418701651	6.79288397698012	6.83663362891514	6.28996427238831	4.45912271767683	5.51070815980735	5.27470670316983	6.26032097914074	4.63331437173933	3.84525016727017	5.89053910781086	4.87501133819104	7.46508147983906	7.51171075571397	4.19937788722928	6.53034156556347	4.965008483254	5.70085415599125	4.4060413560339	5.58911119105856	5.81962756881154	3.67763564933094	6.14551198407194	5.99569706330462	4.94612446398427	4.48135578013223	5.00301973441288	5.87755433167321	6.90210735438457	6.46279360418573	6.665357237644	4.45010995660756	4.8555612090508	4.29804753336035	5.28244277046077	6.43139346737759	6.1436636129795
hsa-miR-99a-5p	10.9036521708855	10.8998946231638	10.2247071677256	10.9059848699413	10.322275201622	10.7190276741376	10.2939245035301	10.6143344001289	11.1554222692704	10.7429291649259	10.6632930224537	10.5333599098217	10.6318982229476	10.6312461869752	10.9039706937387	9.89013170717106	11.1093599063881	10.9794394864448	9.99085703282927	10.5610406320983	10.4774466268458	11.1809552863451	10.4085420422969	10.9158831125138	10.3324819354825	10.4905621083207	10.9744748203491	10.8910712915884	10.9056502465189	10.6030764213217	10.9990444617178	10.8604018510509	10.4360452087539	10.3098207860066	10.3228126015075	11.0925107255316	10.5784944047747	10.7922396229613	11.0024106949949	10.3081023541272	10.2970343241339	10.5224491228468	11.3400665022144	10.5789971893485	10.0350423710436	10.666610149486	10.5863378529018	10.345566030057	11.0056512135445
hsa-miR-34a-5p	6.53444918746623	5.92183237011768	8.09777458630549	7.44275775763477	7.32937658405979	7.43846502642562	6.88015163911704	7.80802265802323	6.69756255866736	7.47233423324633	7.84697651531005	6.98506204490068	5.72029105318522	8.90731312315125	8.55896936879322	8.11847912878019	7.73195164137952	6.89832929772746	6.75552588704015	6.02904886577421	6.80012594201128	7.41191090441935	6.39121110425305	7.67801836660796	6.92582856297421	7.82200033183287	7.08542571855719	7.73723449647691	7.28713149130476	7.4624940928715	6.56092446626306	6.19464773725112	6.97777333241981	7.68888041065646	8.19477064120318	8.4949299668502	6.74908503152646	7.28360605564912	7.15445359267987	7.67106687196445	8.49459601600498	7.6674990479584	8.13775658797052	6.83466697773649	8.42853688678886	6.08139289232407	7.67272940741062	7.11936759072112	6.2138255083661
hsa-miR-505-3p	6.57414254133835	7.47416019799299	7.00503275445837	7.17930303081642	6.33069552841742	6.2767136491181	6.64574459529231	7.03568108858399	7.3290491269017	6.58946943601051	7.40166203543202	7.31765048054677	7.67557461516573	6.02000407493109	7.16330952716754	7.13826053507379	7.35358353862603	6.36365662562126	6.11873949650016	7.16985086104214	6.50989009869824	7.39137421025793	7.23392927177658	6.97976814298648	7.48935025516928	7.50544081105508	6.99417690807776	7.51247737655911	6.57175294682967	7.05549394295345	7.04962858974131	6.53472463642491	6.30408222167771	6.74369268196723	6.62744735665332	6.90595494498415	7.06988365195546	7.57905943566079	5.6686802275609	7.09717674305139	6.57929707869805	7.39039684531573	6.4096636645848	6.40512937679098	6.51340420655634	7.54432850254925	7.30467074427608	6.77402796281341	7.49738323416751
hsa-miR-96-5p	0.675116765876199	0.4272317743398	2.05502346477049	0.701974816477192	0.889763220629294	0.612608221210037	0.663556851864931	1.54446115152551	0.791401515980591	0.415544517482486	1.2599967415331	1.742461159535	0.929188044834339	1.6814299243009	1.40487261165548	1.56750066694075	0.727791531751738	0	0.884057859310332	1.00844386133189	1.00206374118045	0	1.88310698460784	1.05406146406436	0.758469484739523	1.21350406422231	0.625599676227017	1.06545374793206	1.75826564866165	0.574305966248114	0.663422046856432	1.10623909136122	1.6631742642588	1.06504490430654	1.65040384026494	0.547779493934752	0.785723790285236	0.932024876672021	1.31632070915395	0.919802281070471	1.1034613830373	0.911394768362063	0.482578817185056	1.17896316800244	2.47254677778294	0.505472284235599	1.00228990279829	1.94243643348544	1.34021814593303
hsa-miR-758-5p	3.9374781083396	3.78157898650655	3.63167239904754	4.04083545796811	3.46778681291977	3.84818324263045	4.38234838605505	3.66097081765919	4.03085249547985	3.60672173802368	4.03073069066683	3.88178010860192	3.13358867733832	4.70821317559888	3.1420434853962	3.92445908909188	3.62267036134324	3.95912376464114	4.61509490397144	4.9910396956299	3.75870612020961	2.83822569998096	4.14995680303822	3.87125225885525	3.59301068671246	4.11733099880059	3.79155259154309	3.01852504216602	4.3582619173862	4.49276907713607	4.23766849039348	4.08844947693816	4.17953413957691	3.46578644493521	2.66631053705163	2.6578889686536	4.3608453288082	4.18991151322087	3.34640168171561	3.93259886822039	3.95440757993254	2.95480565053452	4.5264926663008	4.58919780129574	2.90695311103913	4.2189903511471	2.96746412681046	2.94880639820511	3.97326226824411
hsa-miR-452-3p	0.844493318790352	0.4272317743398	3.03342952118275	0.87628314963406	2.53009047424185	1.71914926233566	2.023577571443	2.960337664338	0.572569572836569	1.11656836994382	2.95275624764302	1.88017809317437	0.785226615167887	2.7314606729627	2.413012879851	1.93988701910201	0.409311636649745	1.20541816345406	1.33457170792622	2.26967084432144	1.81030201515063	1.2248188476769	2.23964121998042	0.780376457289139	2.80626073829109	3.35515922945502	0.625599676227017	2.21498332651724	1.22674772607922	1.71449523343481	1.11614580711311	1.60856703878475	1.93253896604523	1.20831872731295	2.16228255602516	1.10741001497628	0.659161919928481	0.749288827740281	0.849976048097026	2.66701466353616	2.40806155078696	2.35351780190179	1.67120957143472	0.962071438660945	1.20167463240991	0.879059545099301	1.68121895547183	2.36066261806626	2.31699401771447
hsa-miR-183-5p	7.6631553030379	7.11031208157366	9.97746883548154	7.23037403884617	8.6357395202999	7.60452802570853	7.58906084084911	8.47126347956668	6.97959782250776	7.19676833115403	8.42887601669541	8.07390429524336	7.42537957432504	8.88503251990665	7.76486296770548	9.36393564131367	6.52666840110635	6.89380994954799	7.47484971227515	8.01112659876955	8.2667926299793	6.49711781134626	9.03014816923171	7.36603189730775	7.87098975202054	8.80441017341619	7.24020841330993	7.06566708658283	8.54718219870515	7.79236344065429	7.95601482108634	7.79831561544162	9.95989647821512	8.42976407552112	7.81773516435559	7.37395004612285	7.16319679743071	7.70053127088291	8.3226213236132	8.09942461181414	8.81192629646676	8.46012902588555	8.20533190413546	8.21185326071661	10.0283232675445	8.16675962481737	7.8311038902358	9.77548402913209	8.47983077767701
hsa-miR-1295b-5p	5.01914901259721	5.21677922164778	4.51810831003808	5.21495784555611	4.51308074465417	4.09144257994547	4.580223889632	4.44569691170757	5.04043746296978	4.69310888004558	4.66741871646298	4.79763818318336	4.73765377587629	3.57466345614605	3.84694957070987	4.30496582791929	4.81906880926122	4.59309018911012	3.9424685260329	4.34592713955742	5.07546374639664	5.28459593398448	4.36793642980222	4.37388620506753	4.77000547075781	4.85613117013403	4.79601000812391	4.31776496821758	3.26874218359373	4.20473623780125	5.08441851520999	4.11001321872213	4.09057654867295	4.47179550169622	4.32088392725207	4.86650547040103	4.40094841082228	5.42602316693385	3.80262337584391	4.47418746034374	3.967709055712	5.28084684593399	3.62308491710866	4.51136809464583	4.35762097083013	4.52534039242106	4.75929381022122	4.58537361022749	4.52727681334726
hsa-miR-6718-5p	1.13320313575324	0.756427264761607	3.63167239904754	1.41753174534152	3.14509390153563	1.99920052547245	1.29863309750397	1.98154435842402	2.21840115122542	1.00101313744335	1.62874000579108	1.59019623058895	0.625292001036643	2.3700632604455	2.03206451078063	3.24948584520452	1.72087380983094	0.804308858695297	1.6773747346472	1.42558498456254	1.52625314425737	0.618148425592191	1.79985985308741	1.81209770635081	2.94230599151516	1.50924130239928	1.06053442725703	1.40012418838885	0.376139214766017	2.63588994949522	2.56174647935828	1.7797921478581	2.86486243053099	3.34692413593048	2.24599026848105	1.72646940825882	1.96193035445667	1.60544312983363	1.66817995447243	2.0740535814793	2.65826039071308	2.43411016541544	2.52778850072532	1.68358193233386	2.3854892960466	2.25589103887963	3.07442100266607	2.71321916291738	1.50501488695679
hsa-miR-182-5p	9.86401988459449	9.30469538251102	11.7252827444838	9.37294361195743	10.3815851283091	9.64448759134094	9.36445840410699	10.1976123354505	8.88887077263377	9.50120425018922	10.0281712954012	9.91272141112169	9.6699526088314	10.7660783066055	9.79409122344221	11.110516587337	8.43303496311079	8.55108337495886	9.12644610664425	9.82310128830288	10.1993386216738	8.404256423879	10.9241132504662	9.33882238468782	9.4532619901628	10.653481052311	9.45607550133547	9.27844550880836	10.8487653252128	9.72882610787017	9.88675909252302	9.50434747796463	11.6645672819175	10.5437800484204	10.0529999795704	9.31868198860308	9.2326485264447	9.47558510132321	10.0856410846416	10.0679290678899	10.7498962368117	10.2621418379286	9.98917165615059	10.2265819824639	11.9397617433569	10.027458194136	9.95381420738417	11.524480989323	10.2127237452572
hsa-miR-592	3.06343753634742	0.756427264761607	4.55084773203249	2.42951179183372	3.7679195858018	3.07146922740889	3.00140360028148	3.48214999423171	2.14084048424538	4.00189859919725	1.2599967415331	2.59150230016984	3.19185255021654	2.43693789218352	2.66807826742014	0.52248166309413	3.52326711433554	2.18427045422163	1.82239487356241	3.43030601658851	3.89866498852407	0.618148425592191	3.69996021980644	2.89882922605212	2.98494546889643	3.68605448338239	3.35451958256977	3.74258726919434	2.45100268917427	3.67073498448575	2.91436570871488	2.38600220374028	2.68208175348649	2.48217323293809	1.04935683874884	2.08162493377341	2.11443499327893	2.68878797569378	2.48169753949598	0.618345796395267	1.84179765078474	2.58292927313785	2.91732576926711	0.962071438660945	0.981888446292312	2.98608358383456	3.70466395355054	3.64425085714988	3.91584974802465
hsa-miR-200a-3p	5.04545607657955	5.24327568274667	7.83634644019793	4.99632953688352	6.19955653201468	5.07137397466593	4.52640252153154	6.08631353157159	5.69113379499522	6.69549279034366	5.0781559325627	5.1641293709714	5.14403576152594	6.46060939335335	6.45488472597276	5.83492556163355	5.66390815100006	4.46487995128842	4.79283817731929	4.5741233118799	4.81133178935335	5.89656321665196	5.35461577334392	6.41473630525084	5.36171011714996	5.9465926186325	5.60258723043061	6.06073634819598	5.19356478459219	5.97579226486273	5.11876295635537	5.02285070211383	6.20160837855937	5.4533723805551	6.20424442241309	6.20435262053269	4.61212894037739	5.10296250958592	6.49670920111855	5.07218856865992	5.58354646206366	5.95589582757111	5.89224893531389	4.92558458409666	8.35310844135794	5.01164367565543	6.64260367547365	7.77510323208565	4.87479991619226
hsa-miR-429	3.4522573869916	3.15817154727808	6.21145031051916	3.34937150585606	5.31180751990604	3.98300087368633	3.50661209697361	5.10120756943387	4.09394885372032	4.76571666298099	4.27551890477286	3.84859990719666	3.65234996304251	5.0973781938628	5.19522159325284	4.74141359221345	4.21340638824399	1.77631711209408	3.82687588471412	3.91187849702791	3.86182140756115	4.13603056736735	4.65524705766845	4.80266938284517	4.26413479245055	4.68914481746186	4.17067420679789	4.1203876091324	4.36869991372375	5.0980047030868	4.23766849039348	4.18304657228943	5.30651124793627	4.30643943006689	4.15755470891226	4.39847145641684	3.70240155865853	4.0585052632641	3.97027756542248	4.45084371367804	4.59200786311291	5.00556975942355	2.99126078818956	3.25292227552534	5.7191174386864	3.62396984095115	4.5893476337182	5.82217768879588	4.37583530133639
hsa-miR-200b-3p	6.20556005389658	6.314342151885	8.24175058423522	6.07985423711745	6.98736521038219	6.17122904904284	5.76644595539012	6.84714882352812	6.93434311300259	7.68032224681657	5.91373818133539	5.68011615259915	6.21061621595477	7.62544292438418	7.53261151586699	7.09976122729911	6.74314735388736	5.14283123609949	6.19398359903867	5.92345062183762	5.57389284126096	6.61596282518444	6.48079811620995	7.5206092524299	6.21119037713091	6.71338514012276	7.01451040113832	7.09479449928193	6.4639191190944	7.11945993445933	6.35613729413188	5.911187509159	6.97280406802931	6.79283973869531	7.2887322928835	7.47102890482318	5.56478238362046	6.04261369732194	7.14396680703458	6.52587578193767	6.9747243201029	6.91994544870812	7.21311102593775	6.22180305021186	8.87251605965886	6.0903049073426	7.70360531644743	8.20480635772289	6.07647914271095
hsa-miR-200a-5p	5.22497755162968	5.61195431660006	8.18812889017051	5.4674226340995	6.69369881599726	5.45452698084797	4.73850953344218	6.58440379906688	5.43908352189427	6.79425469141488	5.71096453614878	5.36520539843042	5.06050139789295	6.49043246458714	6.22391520640582	6.95502911001244	5.30546169527437	4.32415461838751	5.55972214879595	5.07041165514188	5.23283264212984	5.94747096368938	5.53275362957482	6.75859633470539	5.55097636722191	5.97712167636521	5.9663192522006	6.07249794236988	5.09012936130474	6.40001441364658	5.63154465050053	5.66391640311082	6.77002952920473	5.99309123391663	6.29055581672254	6.75990681999241	5.02522994249184	5.42602316693385	6.13189934076042	5.3622426306024	6.58793649462439	6.45798311445018	6.03455380736951	5.79072069827023	8.89140004719175	5.53994354785028	6.77536270522918	8.19338539627684	5.1546496329312
hsa-miR-196b-5p	2.67141430919463	3.36535365720876	4.17029845081959	3.5936202923373	4.21483664945827	3.55541739597182	3.56116358732206	3.51973059493828	2.61241950053147	2.41668357658207	3.48924105814385	3.59215441332726	3.63145006854824	3.74268319138275	3.30125136875306	3.81687818430593	3.09511155720622	3.0490235929305	4.53316773639955	3.74046457192008	3.2891037867363	2.83822569998096	4.53169024219177	3.41782754170297	3.1057868457601	3.65617827900891	3.52295087667158	2.73254772456832	4.24950374553883	3.26878050304587	3.50998460536744	3.87832807979367	3.99577122037423	3.46578644493521	3.17345624090891	2.36639356030911	2.9098913561342	3.16101438612368	3.37856183926486	3.28394947060155	4.4757891924836	3.73682781021051	2.66964567593788	3.70147475789866	3.08327720290048	3.46859765265868	3.17399295077201	3.31010493633465	2.77002619805908
[truncated: 376 more columns]
