# Supplementary material for: Construction of a Necroptosis-Related miRNA Signature for Predicting the Prognosis of Patients With Hepatocellular Carcinoma
Source: Front Genet. 2022 Apr 12;13:825261. doi: 10.3389/fgene.2022.825261 (PMC9039163; doi:10.3389/fgene.2022.825261)
Supplement: Supplementary file 3 [file DataSheet1.ZIP › raw data/4-/expTime.txt]

id	futime	fustat	hsa-miR-1258	hsa-miR-139-3p	hsa-miR-139-5p	hsa-miR-26b-3p	hsa-miR-30e-3p	hsa-miR-33b-5p	hsa-miR-195-5p	hsa-miR-326	hsa-miR-10b-5p	hsa-miR-5589-5p	hsa-let-7c-5p	hsa-miR-125b-2-3p	hsa-miR-125b-5p	hsa-miR-99a-3p	hsa-miR-450b-5p	hsa-miR-500a-3p	hsa-miR-5589-3p	hsa-miR-30c-2-3p	hsa-miR-452-5p	hsa-miR-99a-5p	hsa-miR-34a-5p	hsa-miR-505-3p	hsa-miR-96-5p	hsa-miR-758-5p	hsa-miR-452-3p	hsa-miR-183-5p	hsa-miR-1295b-5p	hsa-miR-6718-5p	hsa-miR-182-5p	hsa-miR-592	hsa-miR-200a-3p	hsa-miR-429	hsa-miR-200b-3p	hsa-miR-200a-5p	hsa-miR-196b-5p
TCGA-ES-A2HS	688	1	4.1699466	4.7386646	7.3977225	5.268986	12.9957412	4.2620076	3.8522066	2.6181489	10.7922836	4.6276833	11.9475668	5.743683	9.8125736	2.7081813	3.3907399	7.7015913	3.5453	6.2501561	6.7514892	10.6848126	7.7500872	7.1591902	0	2.188463	2.9487948	7.4278475	5.0280572	0	8.7400786	3.4955967	4.7386646	4.1379068	6.11679	6.0408541	0.4806322
TCGA-BC-A10Z	34	1	0	4.1757865	5.8176504	5.2716838	14.5333906	3.1721658	4.0295509	2.6384251	15.9357693	4.2829601	8.5688993	2.9943418	6.5171643	0.4312849	1.9212364	9.260212	3.3795831	3.3304571	8.0674301	6.7637595	8.5435264	5.5219311	3.2268823	2.2728527	3.1721658	12.478507	5.1914166	4.3584188	13.2422681	4.9362573	0	1.2592647	1.0323146	1.2592647	5.7445268
TCGA-CC-A9FW	248	0	0.8729509	1.4129495	3.9968669	3.7811719	11.7306391	2.9356936	2.6474446	1.8049684	12.6589679	0	7.8690904	2.882468	8.8608511	1.0762444	2.5821778	8.6330893	0	3.8930466	7.8133009	8.6451234	8.9239487	5.8253819	5.9916921	1.0762444	4.3107167	14.0930668	1.4129495	0	15.1174808	0.352911	4.330724	3.6911768	5.7002411	4.1398051	6.2393467
TCGA-2Y-A9H9	697	0	0.3526354	4.5156601	7.6760607	5.0616125	12.8028976	2.0164243	4.3687153	1.5549498	14.6669269	3.3016614	11.7980602	5.5787739	10.0098762	2.9859135	3.8370107	7.1406427	2.111929	4.1832658	7.7484378	10.6353826	8.6012883	5.1316537	4.0449082	0.3526354	2.8813682	10.7273198	3.4912066	0	12.6668167	4.9753541	1.5549493	0	2.2015018	1.9141466	2.5811181
TCGA-ZP-A9CV	1088	1	0	5.0556811	6.6851146	4.9084897	13.1759322	4.9621709	4.4258668	1.6263737	11.5898908	3.8362473	10.526553	3.5156115	7.7862173	1.2192894	4.1912594	8.1977563	2.4735895	4.774873	9.140082	8.0002108	9.1555261	6.4485835	3.7574671	3.2248798	4.6819434	11.8331138	5.6093859	0.2506706	13.4841331	0	3.9290335	2.3714805	5.2552345	4.5003323	7.6483756
TCGA-ZP-A9D1	21	0	1.0523769	4.7619565	7.0269129	4.5578273	12.4796125	2.4048416	4.7995319	2.1377727	15.6646314	3.7193324	11.0183727	4.3582535	8.7411046	1.8097717	3.8682205	8.1802558	3.0285027	4.4904976	8.2378462	9.1195344	7.4106303	5.3671219	3.986977	2.0778685	3.4625065	11.5761659	2.8608975	0.2375527	13.3832196	0.7790176	3.6178168	1.8097717	4.6010291	4.4437989	1.9500387
TCGA-DD-AADO	453	0	0	1.2035808	3.6943387	4.8695739	12.1693541	3.6699293	2.4178355	2.0145628	12.9184692	2.6351565	8.8587715	2.6351561	6.3767017	0.2835473	2.0145628	9.4151961	1.5629916	2.2955226	8.4646397	7.1247789	7.4473337	5.378979	0.2835473	0.7238233	3.3700147	6.4430266	0	0	7.4897894	0.7238233	6.8430366	5.9996273	7.6881748	7.3546558	9.2479994
TCGA-ZS-A9CG	341	0	0	5.5703776	7.9925283	4.6089902	12.7589485	3.8941853	5.0970448	1.2896185	15.5961065	3.1842719	12.1601018	5.0348289	10.455059	3.0895139	3.7467266	8.241456	2.6324264	7.1959283	9.6679308	11.1798625	10.6562362	7.4338892	2.159345	0.6579628	5.4324013	8.4077861	4.367861	0	10.2703023	0	5.0474887	4.1503761	6.1124226	4.7395495	6.1063852
TCGA-ED-A66X	406	0	0	3.8091695	5.9619242	3.3593152	11.7539154	0.8081931	3.8347072	0.5856145	10.8922172	1.3231008	8.930468	2.3938994	8.8944922	1.1710108	5.1104217	9.6619471	1.4606749	4.001832	5.5641547	6.6421789	8.1806119	5.8157002	2.6454974	5.859901	2.088957	11.2718102	1.9083237	0.5856145	12.4717222	0.3223193	6.6814141	6.0187319	8.11699	6.8284843	3.0461112
TCGA-G3-A25Y	452	1	1.2255877	5.032215	6.1471033	4.7459456	13.0955984	1.1405529	5.3630018	2.247264	15.8017048	0.6186174	10.5561362	3.4645114	8.1386225	0.4870263	3.8862194	8.7615732	0	6.725264	7.8193425	8.472904	7.3846422	5.3441102	4.7095063	3.9748569	3.0867214	13.7513505	2.9434584	2.6369549	14.5295928	6.3092961	6.4855732	6.3019724	7.8581433	8.0319956	9.06933
TCGA-KR-A7K0	65	1	1.0542887	5.3002006	7.0906904	5.0729517	12.7813003	1.6569027	5.0418532	1.2842731	13.5292341	2.080686	12.0635639	5.1033936	9.8028729	3.0937055	4.6045684	8.7037752	2.8992077	6.0037387	6.7251726	9.993213	9.7156559	5.8506469	1.482585	2.590859	1.8124107	7.8111724	4.1880139	0.7805587	10.0989743	1.0542887	3.4658635	1.4825855	4.7269276	3.7614374	5.5854328
TCGA-DD-AAEG	719	0	0.501913	4.1747028	7.0268454	4.9715252	11.656141	3.1547319	4.8622585	1.4137901	13.4301101	1.028729	10.2520989	3.3439747	8.2465307	0.873562	4.4046572	7.5910937	0.501913	4.3760333	7.0721594	8.7682591	8.3309787	5.9628576	4.106644	1.4137901	2.6801389	10.6998162	2.4246397	1.028729	12.4568056	0.2726742	2.5832991	1.028729	3.4576166	2.1816649	6.5704089
TCGA-HP-A5N0	752	1	2.5806289	5.5357917	8.6699841	6.1945418	13.3144402	1.8036412	5.3622181	2.6458822	16.4056649	2.9340775	11.1409096	4.0199501	9.9378069	2.9340775	5.0247053	9.0405681	4.6954388	5.6030575	10.5395514	9.168901	8.7388968	8.2137157	0.3525077	2.5806291	6.7075662	7.8396139	3.2600437	0.6355742	10.920891	0.8721069	5.3718934	4.0199501	6.4117742	5.5529045	4.138051
TCGA-BC-A5W4	547	1	0	2.802133	5.3069424	4.8520972	13.1232701	1.3182746	4.9248434	0	15.0017548	0.3207111	10.8323252	3.9012038	9.620079	1.9954317	2.1651874	10.3481605	0.3207111	5.153948	8.077408	9.0287167	9.3175334	7.4472114	7.459507	0.3207111	4.469914	15.7003414	4.638006	0.3207111	17.4223112	0	6.6269627	5.3949298	7.8157067	6.7320548	6.848827
TCGA-CC-A7IK	262	1	0	5.4449287	7.1064289	5.5556376	13.443007	1.4526682	4.7579342	1.4526687	15.5348223	0	10.6082095	3.7649257	8.6061638	2.9906928	3.1403081	8.8872258	0	6.5602749	9.0859281	9.2707259	9.704582	5.8224355	0.5203317	0.5203317	4.1648748	6.978127	6.5536204	0.9019346	8.944303	1.2034229	4.8693039	3.6195773	6.165679	6.165679	9.5610063
TCGA-CC-A5UD	304	1	0	2.164001	5.6326428	3.5166052	10.9987477	2.5607084	5.1415885	0.8267457	14.7153068	0	10.7483992	4.1190432	8.3341477	1.939913	2.4287282	9.2128147	0	6.5160237	7.7081865	8.5520239	8.1912591	5.4867742	1.6745022	0.1749778	3.127105	9.716333	3.7138047	0	11.6475308	1.7316347	6.1021748	4.2999231	7.0557314	6.1579506	2.4628721
TCGA-2Y-A9GU	1939	0	0	3.6282545	5.7256512	3.6922944	13.3204381	4.17939	2.2595783	1.5677479	14.4201234	2.1724507	7.9192322	1.7593101	7.5200317	0.3568537	3.2568959	7.231659	1.3467981	3.1238893	8.0217123	6.3789421	7.7461811	3.2139082	5.4200104	0.9871084	3.0524855	14.046007	0	0	14.9044822	4.722307	1.9283923	0.8811885	2.755514	2.8142555	5.7408725
TCGA-ED-A5KG	482	0	0.1871875	2.0657346	4.2591994	4.5425862	12.363749	1.0761055	4.9699673	1.1679231	16.4352062	0	9.3999444	2.478167	9.1624941	1.4127848	2.1127041	9.4170031	0.1871875	4.4812666	7.4305805	7.8041233	7.9076346	4.712303	4.689246	0.3528534	3.2404783	12.9437324	1.1679218	1.3356913	14.330765	2.7985304	8.4794363	6.5325726	9.2988487	7.9631545	7.6029208
TCGA-DD-AACA	2301	0	0.2251713	3.95484746666667	6.37802413333333	4.3209981	12.5666667	3.08509776666667	3.67443116666667	1.3144696	12.0541841333333	0.366704366666667	9.6548355	3.2442739	7.99627173333333	1.0426336	2.8433055	7.38867966666667	0	5.5157211	5.13735686666667	8.97055386666667	8.3505123	4.7638178	3.51720393333333	1.53113873333333	0.9770169	10.8201877666667	3.84042436666667	0.0990610666666667	12.4759383333333	1.6846566	2.83315236666667	1.63898106666667	3.84017536666667	3.51668413333333	9.2986939
TCGA-DD-AADR	2028	0	2.706142	4.653926	7.411306	4.572507	11.733524	2.456718	4.135635	1.251831	14.335735	5.347533	11.151331	4.530006	8.441866	1.772946	2.456718	7.858261	3.591138	4.135635	4.673583	9.908539	7.32071	5.531132	4.61379	1.025792	0.757636	12.517708	2.456718	0	14.09367	0.757636	1.251831	1.025791	2.262718	2.262718	2.262718
TCGA-ED-A97K	6	0	0.8978445	4.3565263	6.259245	3.425287	11.6505415	1.4470814	4.7885975	1.686998	9.5709219	0.4541517	10.2562476	3.4900592	8.6285002	0.990305	4.2576782	6.8950905	0.1677767	5.5993276	5.0579393	8.2584751	7.1418118	4.1109453	4.8014153	3.3400052	0.7990492	12.1713366	1.310286	0.990305	14.3881768	2.3419123	8.3254543	6.2936727	9.630273	9.3008104	7.2238463
TCGA-G3-A25T	1553	0	0	3.9576973	5.4051898	4.7331499	13.5160693	3.1008877	3.2401985	2.2026848	9.1164646	1.1651311	9.3200471	2.6651431	7.3489636	0.5820877	3.6785328	6.9354091	0.3202051	7.395487	8.2177997	7.1688376	9.0333765	4.7331493	5.5689691	3.7601794	4.1816584	14.4067212	0.9956864	3.4515782	15.7040806	5.2630461	9.1983876	8.4317337	10.4389644	10.3697958	2.6931314
TCGA-5R-AA1D	337	0	0.3823098	5.3700181	7.2886788	4.3083376	12.4729703	1.3317826	5.9539371	1.4959832	13.1530727	2.9961761	11.3004532	4.6066726	8.9244461	1.899502	4.7918969	7.3965346	3.2473139	5.359394	6.5754007	9.5805156	8.0840302	4.6938231	3.538532	3.1019321	1.4959832	10.6667113	0.3823098	6.5845522	12.7669667	2.4728535	4.2171353	2.4728535	5.0515148	4.8688211	2.3058401
TCGA-RC-A7SB	588	0	2.2896964	4.4922903	6.5773188	5.1517042	14.3594455	1.5009896	3.3107825	2.3556726	13.8320533	3.9883875	10.6975636	5.2761739	9.8620141	2.4187629	2.2896961	9.864849	4.0692656	6.0538855	8.562455	10.4142878	8.3911512	7.1813153	5.5401014	1.2465759	4.1826685	13.8032947	5.5401014	0	15.2941846	3.7638131	1.6131375	0.2972454	2.147938	1.9907178	2.8434794
TCGA-G3-AAV2	372	0	0	4.6408332	7.7391413	4.8707716	12.6577295	1.4202598	3.9642212	1.135787	13.8097942	2.804656	11.4420529	3.9642212	8.7534812	1.5438987	4.0078261	8.1621708	2.121902	6.5310709	5.0793056	9.8400215	8.7112412	6.2962819	1.2850234	1.8616553	1.135787	8.3175257	4.4002674	0	10.241503	0.9693122	2.6481173	1.5438987	4.1312512	2.9458601	2.7543405
TCGA-ZS-A9CD	1386	1	0.2345442	4.3139191	6.5194659	4.5166695	12.1233762	3.3968319	5.7252337	1.9352957	15.0163108	2.84373	11.0954603	3.9844955	9.4484626	1.7955571	4.2349665	8.1004164	2.2348817	5.438575	5.6712792	9.2548623	9.1676512	7.4044153	2.6544495	1.8671176	1.7202605	10.2684168	3.3476427	0	11.4464568	0.6131601	3.6812097	2.8787787	4.9710413	3.4443994	1.9352957
TCGA-DD-AACB	2324	0	0	3.7267157	5.4924054	4.4480856	12.5753717	3.0153729	2.5169733	1.5521134	14.5266197	2.2172956	10.3749938	2.6708301	7.9562623	1.0521314	2.8956022	8.6413376	1.1942819	3.7727693	7.7166494	8.9670374	7.8807284	3.8392068	1.6540606	5.2122837	3.6047059	9.5489725	4.3451579	0	10.6141292	0.8944282	3.5262178	2.1490938	4.3143485	3.7499268	5.9785059
TCGA-DD-A4NP	3104	0	1.292452	5.137781	8.304275	4.331462	12.884746	1.963059	4.647355	0.902779	10.462221	2.066526	11.64682	4.057792	10.156979	3.361265	3.926427	8.645535	2.567569	6.129146	4.032459	9.157876	9.912033	6.370659	0.65972	1.963059	0.902779	7.911316	4.680351	0	10.537312	2.33869	3.841454	2.419086	5.101697	4.372421	2.883139
TCGA-DD-A3A0	785	1	1.591493	4.009173	5.527895	5.786586	13.11648	5.361219	4.875697	3.281792	17.303313	3.490036	10.899915	4.446738	10.140987	2.177539	3.067506	8.374617	2.94711	6.276442	8.478718	9.656929	7.617063	7.423353	5.512068	2.230085	4.331223	12.501926	4.633878	1.508838	14.101534	2.230084	4.331223	2.815744	5.061151	4.435594	3.067506
TCGA-BC-A112	153	1	0	3.7481585	4.4379461	4.1924175	12.9287055	1.6321677	4.3492676	1.966206	10.2821641	0.7190415	10.7024238	4.7377933	8.654157	1.2949571	3.0191607	7.728662	0.5700412	6.9958587	3.8963571	8.6529998	7.6507933	4.4162824	3.9873218	3.8159104	0.403861	13.3511049	1.1967166	2.2858529	14.6155871	3.2325278	6.3128755	5.5406829	8.6213962	8.9506203	5.4740907
TCGA-G3-AAUZ	480	0	0	4.9940637	7.3083163	4.663024	12.5477332	1.7984653	5.7292403	1.7984653	7.9721372	3.4775893	12.0432871	5.9556206	9.2681195	2.4008237	3.9255295	7.3307018	3.2909271	5.5184826	7.8674542	10.4346314	8.7773977	6.0518569	3.4775893	1.7018515	2.3379186	10.8999588	3.8373156	0.2931562	12.6340287	0.2931562	6.5963426	4.6501355	7.6772806	6.9199907	1.7984657
TCGA-DD-A1EC	602	0	1.0921201	4.1981311	4.9800504	3.483732	12.906217	3.157546	4.6083379	3.5779037	15.294536	0	9.893043	3.1267187	6.902773	0.2493179	2.4165274	7.4814281	0	3.6663033	4.4049753	6.9186069	8.8155178	5.2325537	4.1220224	2.3646279	0.6470243	13.5360408	1.7875946	3.9740098	15.7113325	0.4618324	9.686275	6.160948	9.895331	10.4416484	2.9618518
TCGA-2Y-A9H5	555	1	0.7944583	4.593022	6.1475705	4.3375327	12.1020741	2.8565135	5.0474498	2.1464356	10.0605311	1.7336515	10.0987164	3.7268803	8.8301054	1.785797	5.0367306	8.2517565	1.6233401	4.6291508	4.6219967	8.3918824	8.9627269	4.9985715	4.685139	3.5115161	1.0715142	12.9036074	2.7814466	1.3736521	14.0071806	0.5749424	5.6427533	4.771725	7.1018034	5.9185909	7.3471226
TCGA-G3-A25V	860	0	2.8447645	5.2808198	7.1621838	5.3148379	13.149709	4.5010321	6.1314444	2.7812953	12.9057572	3.1512836	11.810317	5.0033342	10.005393	2.3713146	3.9281751	7.6668503	2.9922019	6.5930711	7.7888579	9.5787693	8.4264795	6.6519214	0.5497096	3.8217878	3.7239058	7.3296035	3.8985712	1.5135746	9.3332717	3.868346	4.530283	3.6897442	5.6879926	5.3204305	3.3827266
TCGA-G3-A25X	1779	0	0.241064	3.2551359	4.4657244	4.7058215	11.886541	2.1555569	5.7625085	2.6069583	14.1458725	0.7106339	10.3387921	3.24133	8.8103461	0.6281586	3.0644471	7.1380465	0.3480001	4.6753406	4.1408204	7.867356	7.1775501	5.2309166	4.0247221	2.8262796	0.4475549	12.2753199	1.7887513	0.8626585	13.5160484	2.0326933	5.8918612	5.0247328	7.5962084	7.1638922	7.8724034
TCGA-WX-AA46	756	0	2.6893088	6.6022059	9.6435321	4.510972	13.3284505	0.8307234	5.9110173	2.0406501	9.2715156	2.9293947	12.4601448	4.9888573	10.6817918	3.1351692	5.8538994	6.9945661	2.8537201	6.8266044	4.2702725	11.0627026	8.5660514	6.127305	1.1162756	2.1710784	1.1162756	6.3501922	4.4351152	0.8307242	8.1616287	1.3545396	4.0841349	2.773855	4.8975967	4.1802036	2.0406501
TCGA-DD-A3A7	419	1	0	2.535572	4.7934844	4.3193137	11.7999838	6.4862315	3.1322968	2.0699465	13.4152017	5.5452231	8.7599261	3.2408844	8.0279585	0.7531236	2.5355718	7.8407836	4.9825934	4.7077859	7.5901693	7.6521129	7.4726056	5.3161997	4.7327951	1.9892233	2.9734974	11.5985215	3.5248222	0.7531236	13.2246736	0.5429593	1.3781537	0.2968732	2.4775704	2.0699461	6.7871399
TCGA-DD-AAE7	644	0	3.2306706	5.081052	7.7124871	5.0710882	12.7688088	2.5006664	4.6834259	1.261736	10.9455814	2.3767132	11.6692412	4.7844501	9.5345412	2.5006664	3.7880112	7.9860878	2.8659746	6.1803635	4.2609237	10.0616642	7.7843797	5.8998838	3.6067644	1.5179242	0.9500152	11.4492596	4.5318474	0	12.8603332	4.6027265	5.0909478	3.7880112	5.8008678	5.5297223	3.3005614
TCGA-DD-A114	1149	1	1.5160943	5.5773252	5.8564131	3.4737285	12.965493	0.7890097	6.3961227	2.2874927	13.2738773	0.9181122	12.3711886	5.0384937	9.423134	1.0923901	4.0954527	8.3126774	0.5707136	6.1701153	9.3470599	9.6606376	7.0708841	6.4544972	3.4092951	3.866635	4.4926947	13.2538178	3.4737285	2.9011303	13.9095472	3.575109	5.473483	4.8204527	7.5978924	6.6657537	7.8314814
TCGA-DD-A73D	693	0	0	3.4606508	6.3885274	5.2139165	13.2460624	0.9611239	2.9054508	0.9611239	15.132931	2.039489	10.8297124	4.2159822	9.8954611	2.2178641	2.649655	8.6458764	0.6239081	6.4523141	8.8771915	10.6315336	8.5770303	5.7590892	0	0.6239081	4.5265396	3.8739451	5.3154159	0	5.7151897	0.4913729	4.129433	3.0301282	6.0368257	5.260477	0.9611239
TCGA-DD-AADC	425	1	0.9915906	4.6276669	6.875667	4.2767795	13.0256832	2.9852518	4.5567347	2.2496971	13.8155294	0.4806281	9.924491	3.1225627	8.228266	1.2532184	4.661867	8.8255198	0.6717689	5.9094109	8.5927242	8.1680663	7.5576261	6.1331186	2.7081669	2.5709202	3.9290922	11.31159	4.4433355	1.1283271	12.390669	1.6664967	5.0625859	3.4700735	5.8513195	5.8660633	6.0190151
TCGA-DD-AADV	574	0	0.9594705	5.0494652	7.8766594	4.635232	13.2287425	2.9723817	5.3543499	1.273153	12.4172534	3.7311528	12.009965	5.4353149	10.2939555	3.3848706	5.0494652	8.1859978	3.1745745	5.7957231	8.6279139	10.9766436	8.0305115	5.5119762	1.273153	2.326113	3.624701	8.0627235	3.6520596	0	10.0827465	1.6440118	2.5167645	1.7490987	3.6789091	2.7873727	3.5393673
TCGA-DD-A1EB	2017	0	3.6257766	5.9336897	7.3706246	5.4253932	13.6769168	4.342367	5.1916246	6.1411583	14.225587	9.5326489	12.5436544	6.4371228	10.1313824	3.1604414	3.065885	7.60864	7.5545305	4.2159666	6.1679614	10.9554254	6.7062888	8.8860419	0.4627266	3.5108316	2.1385845	7.8429053	5.5929966	0.4627266	9.4697952	0.2498361	0.648205	0	1.0938529	0.9600379	2.075268
TCGA-CC-5259	250	0	1.4682006	2.5863653	4.373571	5.1113886	12.2611494	4.9141646	3.1136982	4.001578	14.6556051	0.3723515	9.919317	3.8329659	7.1138807	0.6680483	2.3568351	8.6039961	0.9133264	5.0740421	9.0178328	8.1763098	8.7323995	6.9310152	3.1619597	4.2450484	5.0226932	11.5375586	4.3107407	2.7213199	12.5404569	0.6680483	6.3623165	4.6690421	7.3033031	6.8338135	8.771809
TCGA-CC-5260	87	1	0.1246656	3.531047	4.6546819	3.730603	12.8595427	0.7064501	4.3380164	1.8184972	13.3163042	0	11.1351109	3.6705152	9.3280281	0.8578162	3.7008714	6.5814653	0	7.5567268	6.8633921	8.2114211	7.0577026	4.0929989	4.8251348	3.3385295	2.2602377	14.331642	0	2.2327983	15.3390086	7.0230823	7.1142462	6.001985	9.0719897	8.757186	2.2048271
TCGA-DD-AAE8	664	0	0	5.0205813	7.6078762	4.7549415	12.2518143	4.2002132	4.7549415	1.2848221	10.7990468	2.7229964	11.5509646	5.1252324	9.2764501	2.3690217	4.3701866	8.7397897	2.8142188	6.1778188	8.907992	9.8659769	8.1613476	5.9078751	0	2.447106	3.3897087	5.7892193	3.1539446	0.5169793	7.6763436	0	4.6597636	2.9545021	5.6013637	4.584019	2.1989024
TCGA-DD-A4NB	391	0	0.953459	2.726626	6.272873	4.581622	12.287738	1.929613	5.136791	1.522568	11.085317	2.096864	10.613646	3.306969	9.994906	1.929613	5.789666	8.995658	2.246724	5.057866	7.357136	8.66048	8.740051	5.929238	2.620775	3.61331	3.163553	10.489453	1.522568	6.192022	13.009239	0.953459	3.373662	1.522568	4.524062	3.373662	1.929613
TCGA-G3-A3CK	585	0	0	4.3984468	5.7799943	5.240046	12.8665385	2.3400002	3.9063971	2.1328584	13.2511544	3.2596496	11.4237226	5.3717174	9.8992188	2.9995375	2.7318551	7.1934376	2.6819819	6.670989	7.9192984	10.4383979	9.4429505	6.3973248	0.2936342	1.0899177	2.6819822	6.9063663	5.2571774	0	9.0152921	3.5088457	1.0899171	1.0899177	1.8909077	1.0899177	4.3190976
TCGA-DD-AADK	1049	0	0	4.5302387	6.727282	3.6541961	11.1099397	2.6208381	5.7145403	1.7488515	12.2999558	0.894148	10.6985241	4.0956797	9.3300124	1.1939408	3.7493659	7.4339367	1.5517139	4.6826986	7.3548056	9.2710918	8.0958063	5.1948853	2.0017277	3.1254212	3.4426636	10.445615	2.5695992	0.894148	11.172048	0.2805145	3.7261555	2.5164734	4.7301367	3.8812926	4.2337447
TCGA-MI-A75H	747	0	0.2672961	5.0425275	7.4054759	4.9022704	12.8371146	2.3422694	4.9120572	2.4536748	14.1592296	3.0222337	12.7546593	5.7363971	10.4763695	4.0238089	3.2857935	8.4839226	3.0222339	5.2263324	5.1539464	11.5146194	8.8851735	6.5580508	0.4927249	1.2778949	1.1514043	4.852315	3.968606	1.5017953	6.9126954	0.4927249	4.9972734	3.6556197	6.2843263	5.6744965	10.4138109
TCGA-DD-A3A2	2131	1	4.5650548	6.3534251	8.713238	5.700716	13.7191043	3.1363863	3.5394157	4.689104	10.499546	2.5751434	12.3080042	6.0636727	10.8665943	2.1834414	3.5394169	7.8796084	0.7727066	3.6247501	4.4760025	11.2818495	8.3774917	7.6444368	2.1834414	2.5751434	0.7727066	9.4356044	4.3810902	0.7727066	10.5467739	0	1.2731834	1.6440478	1.9388078	2.1834414	3.6247501
TCGA-DD-A115	2542	1	0.2723219	4.8289885	6.346945	5.6860326	13.1965998	4.5634492	5.9799638	3.3713859	14.3138403	5.5130577	12.4172766	6.5267315	10.3265025	3.1188177	4.3740845	7.5302807	3.9190549	5.3898005	9.0569975	10.8753186	8.6200002	6.4396369	2.4778079	2.8124479	4.0871887	9.984941	2.8124479	0.2723219	11.5738782	3.0838953	1.9666158	0.8726318	3.1529146	2.4778081	3.0481066
TCGA-K7-A6G5	512	0	0.6457957	4.2951257	6.4951694	3.5518162	12.4751969	2.133436	4.0218581	1.0903142	13.1778375	3.0600173	11.1144341	4.4145192	8.8578992	1.934709	3.6196525	8.8402357	2.8501237	4.7228534	8.690555	8.5905646	9.2504794	6.5912267	0.6457957	2.133436	3.326772	8.5190941	3.6196525	1.7041673	10.5626622	0	7.1164781	4.7228534	8.1490642	6.9353348	3.2432168
TCGA-EP-A2KC	19	1	0.5657327	4.8261875	7.0891485	4.5289694	12.5967274	2.9033991	4.3194351	2.4117646	14.0414906	3.2694063	11.0721199	5.3092912	9.5480046	2.1246487	3.3733283	8.2804437	2.345163	5.9197498	7.8915911	10.1903889	9.4700577	6.2686956	1.7658292	1.2871271	3.7272158	9.5270326	5.0725097	0.3104204	10.864881	0	3.0776101	1.660209	4.4519384	4.1346136	10.0878261
TCGA-DD-A4NG	802	1	0.7329933	2.7988305	6.0634473	3.4060233	11.7637415	1.4088265	3.4934309	1.216715	16.1789673	2.7285124	9.5662324	2.4069584	8.1364416	1.5783364	3.450389	8.712312	2.2145802	5.0635953	7.6928477	8.9452358	9.1716337	5.4165469	5.0053093	1.4088265	4.1335734	12.3879048	4.020408	0	14.3316623	2.7988305	2.1078295	0.4125561	3.4060233	1.5783369	5.1058151
TCGA-DD-AAD1	564	0	0.4523382	4.8875867	7.4527387	4.350133	12.4474043	0.9869701	5.1985291	1.232829	16.1499868	0.1670393	11.0760546	4.2136241	9.5807225	1.0736619	4.6187332	8.5574426	0.3167297	5.4379438	7.3315341	9.4809083	7.9696916	7.705264	3.1861273	3.0854046	2.4049919	12.4230387	2.0246051	1.306278	12.982537	0.576289	5.9798564	4.5523556	6.972618	6.7586949	8.0447105
TCGA-BC-A110	2116	1	3.285308	6.643297	7.239344	4.395549	13.776819	2.164386	7.034922	3.19452	12.409111	1.719631	12.829732	5.236354	10.027497	2.36802	4.977067	7.335807	1.827152	6.523192	6.995128	10.171956	7.166998	6.002576	1.643225	5.052862	1.861282	9.86852	3.495488	2.742294	11.611576	2.136786	3.875406	3.875406	5.994909	5.226567	2.66711
TCGA-DD-AAE4	608	0	0.7662873	4.5645013	7.3416656	5.152877	13.4332855	2.8225984	5.6985277	2.6720784	11.3131772	5.9536652	12.1972195	5.6456466	10.0303761	3.3379298	3.3379297	7.8756738	5.4590296	5.7114506	6.2522595	11.0370836	8.337212	6.1033386	0.3029086	1.1164612	1.6335061	5.9698886	4.535727	0	8.1145206	1.6335061	0.7662873	0.7662873	2.3799874	2.0945084	2.7741494
TCGA-DD-AACD	381	1	0	4.7409108	7.2229871	3.4393876	11.4929943	2.4532457	4.2407623	1.5918757	14.2769408	2.0473737	9.4382375	4.0394727	7.6469309	0.7411175	3.6340112	8.430522	1.2283194	3.9377869	9.4668116	7.58941	9.6695482	5.3832156	1.9670598	1.5918761	4.8789985	9.70905	3.0289844	0.9224209	11.0903559	0.2913949	2.7696465	1.3599507	3.315122	1.8820095	5.5161627
TCGA-DD-A73A	728	0	2.7985543	4.0533547	6.3143586	5.8443294	12.702103	3.4500964	4.9309015	2.4696242	9.1434791	1.2740744	11.1368463	4.9309015	8.9175272	3.0165284	2.8562127	8.3136191	2.7985547	4.4774533	9.2434235	10.2513274	6.1338035	6.3143586	4.8900775	0.3602935	4.4402327	11.7831599	4.3427489	0.8883524	13.4818499	4.8622054	4.4957099	3.1607979	6.1626556	5.5962127	4.216347
TCGA-DD-AADN	898	0	0	1.5866624	3.6170516	4.3243498	11.449761	3.0466348	4.287821	3.4941762	13.0771505	0	8.9041652	4.8604424	7.0873387	1.7022049	1.9087607	7.9912242	0	1.4610544	9.0760168	8.2083339	5.1420286	5.5181933	3.1315413	0.8084477	4.7838165	12.499153	0	0.3224381	12.8884836	0	5.7838628	4.6171551	6.9362186	6.6678595	1.5866624
TCGA-BC-A10U	837	1	0.3654619	3.0867248	4.2817606	5.2220738	13.3682991	3.3128287	2.3323129	3.1348693	14.5487912	4.1237307	11.2660515	4.0996722	8.0471294	1.8458509	2.6954578	8.2438047	4.1935873	5.7790243	10.1704859	8.5235569	9.4767675	7.2403277	4.8846536	3.270354	5.5672835	13.9199527	4.704961	0.3654619	14.961773	5.3901793	2.9853301	2.4886973	4.3849001	4.4434203	5.429314
TCGA-RG-A7D4	1098	0	0	3.6087265	4.9525987	3.7774429	11.9488946	1.1445268	3.9568763	0.3814872	14.1657275	0.682904	7.9346368	1.640985	7.6667055	0.3814872	2.3888984	9.3963179	1.3296518	5.1864213	6.9136087	6.1419491	8.1802225	5.38758	0.3814872	5.7295965	3.0469122	7.5173985	2.7550997	0.9321005	10.2100552	1.4937001	4.8950583	3.7452416	5.9574996	5.2102084	5.7540767
TCGA-DD-AADJ	1066	0	2.1660473	4.5343866	7.2896657	4.6817073	12.33688	2.3179396	2.2439916	0.8052198	16.4893881	1.5816395	11.2392304	5.3349862	9.2723083	1.8037945	2.2439916	9.1965328	0.5833024	6.3079587	8.4737967	9.8475479	6.2190814	6.3482209	1.6969887	0.5833024	3.8027247	9.9582753	2.3179396	0.3209317	10.3733111	0.3209317	3.1248667	2.6962211	3.7767357	3.9022367	7.502835
TCGA-DD-A116	1622	1	0	5.54959	6.404343	5.362587	12.309274	5.776345	6.599101	3.630892	13.40085	2.680186	11.740268	5.791256	9.66353	1.437348	3.454789	6.774423	1.277105	5.352569	8.980744	9.791401	9.35088	6.399486	1.712655	2.317843	4.671553	8.790711	3.75777	0.361436	10.156029	0	1.832825	1.94375	2.969548	2.614634	4.671553
TCGA-DD-A3A9	931	1	0	3.2506051	6.3769524	3.9202266	11.519307	0.4229929	4.8548878	0	15.0737399	0.2269437	9.6867553	3.1153471	8.9463803	1.961994	4.1029545	8.8987734	0.4229929	3.9523336	8.4259313	7.9631562	7.1346224	4.7491937	4.3276536	0.888901	3.6729186	12.7833451	0	0.4229929	13.8939869	0.2269437	4.5537654	3.0276539	5.7497869	4.1171864	6.1977084
TCGA-WQ-A9G7	30	0	2.26804	5.453902	7.975154	4.747851	12.834138	4.814595	5.522058	1.825564	11.734541	1.184108	10.918591	3.037258	9.124731	1.430983	4.878386	9.465743	2.502034	7.103839	7.933216	9.599516	7.580523	5.895363	6.49275	3.778448	4.792688	14.227207	3.426768	3.536289	14.696117	1.988605	8.451271	7.586902	9.96106	8.948952	2.606184
TCGA-NI-A4U2	1791	1	3.130384	5.69145	8.99828	6.156382	13.492395	3.688581	4.601105	4.368089	14.627952	5.990288	12.485122	5.369284	10.127324	4.801668	3.85249	9.301137	7.949216	3.629528	9.821634	10.284525	8.425616	7.823119	5.276095	2.036565	4.904883	12.641816	3.291443	1.351253	15.107153	4.403771	2.360897	1.842199	3.365695	2.741626	3.503635
TCGA-RC-A7SK	472	0	0	4.8435106	7.2165005	4.8917259	13.6848571	2.602592	3.9667876	1.6537915	9.259224	2.1739621	12.2497244	6.7090424	10.5581471	3.9303191	4.3722306	8.1495449	1.5614239	7.3993822	7.3656383	11.4753225	8.3178029	4.9198997	4.6774101	2.5554785	2.1101841	12.163183	3.0045408	0.4753858	14.292914	1.2424592	4.5629634	2.7770197	5.9099871	5.3017179	1.3567974
TCGA-DD-A1EE	349	1	0	5.0562787	5.0054166	4.0395701	13.4115282	3.02612	3.8216806	1.6204414	14.9425942	1.620441	11.1951932	4.1182775	9.002132	1.5080072	2.6020451	8.7481928	0.9426721	5.4629511	4.396115	8.6646083	8.5906222	5.5788122	1.3860654	2.7076372	0.2992693	10.6729813	5.1246019	0	12.0790617	0.2992693	3.5927584	3.9128213	5.6730789	5.9508792	1.8220093
TCGA-DD-A4NE	660	1	0.9432425	3.0024559	6.3677135	4.4499786	13.209676	2.1117812	4.4377438	0.7976572	9.2022159	1.9140049	9.4238708	2.9344204	7.8212925	1.8415582	3.9617131	9.5819699	2.7488146	5.0413516	3.5716258	7.7061506	8.7786272	6.5001022	4.2684606	1.9140049	0.2443622	12.133419	5.9303825	0.2443622	13.9907484	6.9956485	4.5442925	2.9344204	5.858774	5.2724756	3.098847
TCGA-MR-A520	229	0	0.6538525	5.1689308	8.4353165	3.9916316	13.7480136	0.6538525	4.3571557	2.3258319	15.6798069	1.9511476	11.163215	4.6485396	9.5326277	3.9916316	3.9916316	11.4551299	3.1742618	6.5080822	6.4334806	9.4415825	8.9536526	6.9439975	0	1.1021394	1.7196023	7.2994681	4.5101916	2.4820511	9.6443418	4.6151761	3.5008721	1.4436554	4.3969637	3.5008721	1.4436554
TCGA-DD-A113	2425	0	0	3.2719381	4.6545896	3.8812388	13.5822761	3.1315281	5.8587966	2.8620788	14.9449559	1.8826074	11.2482288	5.0158325	7.9831036	1.4810953	2.6723844	7.6407489	2.0991642	3.7907564	4.0979866	8.5455595	8.3950097	3.2719381	3.6260699	1.3178858	0.3769582	12.798135	1.3178858	0	14.2391144	2.8620788	3.6942161	2.0991642	5.2825262	5.0422201	8.1726915
TCGA-DD-A11D	1560	1	1.1216255	5.4373975	6.8706619	6.0501434	13.2782433	4.265043	6.6519298	3.1755965	15.3634822	4.1262188	11.6963003	5.3977065	9.1316865	2.2399314	3.3795317	7.192057	2.8622673	4.9165722	8.7116167	9.5064589	7.4643742	6.2190711	5.4949589	2.409175	3.5093525	13.3990135	3.1116121	0.6671746	15.2590665	2.2985797	0.2582017	0	1.2460474	0.6671746	2.6534354
TCGA-DD-AACW	1424	0	2.223514	4.9970824	7.3348936	4.9851903	12.6171116	2.9172599	1.9574704	2.3023074	8.9790453	1.2084049	12.2396257	6.1865192	9.6378345	1.7482362	2.7016475	9.5582965	1.0346778	5.5669074	5.2061927	10.9216201	6.9627965	4.9731989	0	4.9366158	0.3358994	6.281959	2.6423042	0.8371295	7.5600225	0	4.7802345	3.7638227	5.7396537	5.5827776	2.1401674
TCGA-ZP-A9D4	395	0	0	4.6703362	7.0160427	3.5695506	12.2614068	0.6263214	4.6626157	0.8603161	14.0973293	1.4682074	11.6336918	5.6259306	9.8716738	2.1367338	2.6239682	6.476822	1.7270077	5.7943732	5.370308	10.8408582	9.877522	6.8007925	2.2232573	0.4933584	0.8603161	8.3847488	3.7981625	0	10.4022297	1.0616027	1.7270073	1.1526085	2.8032002	1.7270073	3.9706567
TCGA-DD-A1ED	2301	0	2.1451153	6.4013562	7.8816444	5.1200334	13.5714813	3.4039728	5.8014797	2.4762176	14.4091655	2.352739	12.1619141	5.0221077	9.6218632	2.3527388	3.606762	7.1685688	2.5342073	6.7025841	7.1731384	9.7566144	9.0927188	6.3417127	0.9357411	4.8615018	2.6436304	9.0373981	4.5178401	1.4986323	11.4319671	1.3771399	3.013421	2.6436307	4.8271183	4.6935316	4.4591752
TCGA-DD-A1EL	415	1	0.5481387	4.6722279	6.1642304	4.1407083	12.7864285	1.9157847	3.4203699	2.2319199	16.2756622	0	10.7317467	3.9809712	7.6184582	0.9444057	3.0695602	8.6731211	0	5.9757813	9.7211845	8.1746741	8.5015952	6.5530821	0	1.5103508	5.264464	7.4379601	3.5398487	1.5103513	9.1605703	1.7272635	4.2498807	2.4910793	5.7341248	4.7974027	4.591555
TCGA-GJ-A6C0	31	1	3.429579	1.990924	4.447871	5.075707	12.098978	1.432934	4.475695	1.185844	14.793645	3.781322	11.583347	4.26862	8.845449	2.608775	3.112664	9.686853	5.230701	4.607291	7.142066	9.569103	9.499656	7.827143	5.414434	1.432934	2.608775	13.489813	3.31103	0	15.319518	2.270496	1.432934	1.185844	2.270497	1.432934	3.31103
TCGA-ZP-A9CZ	706	0	1.1398408	4.1578465	6.0310158	4.6305476	13.2530831	2.0032122	5.9135034	1.8906506	13.8385746	2.8110256	10.2259858	3.527472	8.3892682	1.1398408	3.9204753	8.5096844	3.0912413	5.3999281	6.6780789	8.2378868	6.8459654	4.5401501	0.9280292	2.0032122	1.4881808	8.7157661	2.6123898	0.9280292	10.7362768	0.3795012	1.324499	0.9280299	3.2364871	2.5395971	5.6451635
TCGA-DD-AACI	1618	0	0.2154773	2.7991435	5.081597	3.8450223	11.029506	2.8644235	3.4787868	0.9756522	13.2472109	1.292661	8.2789693	2.077847	6.792625	0.5687764	2.5441518	7.5411098	0.71752	3.5987344	7.2273339	6.6995447	7.6504106	4.1368566	3.7445712	1.5524071	2.329758	10.7738834	1.292661	0	12.3486601	0.71752	3.1786224	1.4709127	4.0692433	3.2536393	1.7724452
TCGA-MI-A75C	291	0	0	1.135678	2.8393794	5.6463338	12.3563469	4.8856817	4.7908169	1.4384584	13.4940943	2.7320582	11.1742685	4.6700166	9.0130683	2.6558017	1.9662569	7.8250294	2.1990139	4.5696819	8.791539	9.3207087	9.7739342	4.8433332	3.3794427	0.4244513	4.4047444	11.4528456	5.0585282	0.4244513	12.9273946	0.8915405	7.7259483	5.9070288	9.1945759	8.1970363	4.0045679
TCGA-BD-A3EP	409	0	0.5431751	4.7701741	6.787819	5.0643436	12.5587094	1.2458169	5.4051217	2.8423503	15.0030132	1.378576	9.8053873	4.0281616	9.1177841	1.9897363	3.7131635	8.8682651	1.6122543	5.9602701	7.8457729	8.8816114	8.4551961	6.3111699	2.4176962	3.4060868	3.5254488	10.679056	2.5361392	0.2970012	11.7552181	0.5431751	3.8337098	2.219527	4.9622533	4.3363827	6.799709
TCGA-4R-AA8I	262	1	0	3.7437035	5.7028102	4.7096838	12.6314886	0.6447257	4.1160195	2.8094268	14.7974736	4.3465939	11.1846553	4.790232	8.9384978	1.2108258	3.3772236	7.3107409	3.0574089	4.449389	9.2831838	9.6619639	9.078894	5.4411531	3.6388477	2.0679292	3.6817079	10.4362618	2.8847325	0	12.8245642	3.2405656	2.8094268	1.0887427	4.1003083	2.9209609	4.8572017
TCGA-DD-AADG	1145	0	0	5.5711101	8.150683	4.065686	13.1854557	1.7292217	3.873949	1.7292217	14.3383004	3.1865338	12.0149892	5.3432248	10.4327392	2.6612078	2.6074073	8.0408097	2.3695723	6.7821399	7.7116704	11.1351372	8.759999	6.2483418	0.300474	1.8266148	2.76314	5.9732336	4.8001063	0	8.4604952	0.300474	0.5490264	0.9457545	1.2565844	0.7609848	5.0724656
TCGA-DD-AADI	1085	0	0	4.5143035	6.8370034	4.0075795	11.947703	1.111251	5.0147521	1.9637785	11.7910322	0.8266416	10.0852002	3.5405667	8.5478169	1.454436	4.2614172	9.2004573	0.4717348	5.4444488	7.2628775	8.6190876	7.9640358	3.6557285	3.9181324	2.5446597	2.9212834	12.7333173	2.5917017	0.8266424	13.2185255	0.8266416	8.6275773	8.3047976	10.041128	9.8512106	5.006096
TCGA-UB-A7MB	601	0	0	4.3286821	6.4353022	4.5328692	13.5143849	1.3377157	4.979575	1.3377157	15.6225772	3.8824054	11.8115601	4.85185	8.8821973	2.2686646	3.1730339	9.4858679	4.6690336	5.3609636	8.0657225	9.7758468	7.3978372	6.185725	2.8298556	2.0197073	3.3987503	9.7543195	4.9079794	1.101402	12.090659	5.673157	2.576377	0.4666292	4.0580524	3.4996138	1.8770131
TCGA-5C-A9VG	328	0	0.2936036	4.6844833	7.0146878	3.1353065	11.3207678	0.9281201	5.8688929	1.089833	13.3714908	0	10.8783767	4.0799558	9.4872504	1.5451974	5.0366585	7.3924643	0.2936036	4.7342658	6.2971986	9.4348154	7.6038985	3.3259551	4.6524733	2.8717579	2.4027975	12.384396	0	0.5374422	13.3583572	0.1542578	5.4406659	4.8116693	7.0883187	5.7069071	4.6781378
TCGA-DD-AAVW	2317	0	0	4.347523	6.82178	4.827965	11.972861	1.706031	4.531283	1.706031	9.130237	1.00404	10.451785	4.029943	9.02347	1.326775	4.87816	8.299216	0	4.77596	7.851956	9.109375	8.177968	4.962007	2.328388	3.814851	3.622123	10.491629	1.813124	1.004041	11.821649	0.810819	7.066002	5.795827	8.095504	7.960779	2.466038
TCGA-G3-AAV7	361	0	1.2095432	2.7880392	4.7331694	3.8858457	12.4711046	3.2193112	3.149889	2.5925903	14.8537389	1.9426324	9.3776413	2.4839468	7.2265711	0.2854306	5.6875325	9.8206876	1.3399463	5.4980083	9.99628	7.0872899	8.1907556	8.0188812	4.6601494	3.0390592	5.8926999	13.8704794	5.4337417	0	13.6940825	2.6936221	4.4306051	3.8858457	6.1893646	5.8274997	9.6243268
TCGA-FV-A2QR	581	1	0	4.0735486	5.7897376	5.7731218	12.6387843	3.5569247	4.2520205	3.6140207	13.0383041	4.9730009	11.1660469	4.9657076	9.0072748	2.5630153	2.638341	8.7551493	4.9286783	4.8829506	8.9653806	9.9726036	7.9581931	7.578941	5.5620452	1.5362613	4.795156	13.210113	4.1398517	0.2120937	14.093779	2.5630156	1.3694291	0.5608167	1.18075	1.6857859	6.4480867
TCGA-BC-A10W	91	1	0	3.8148754	5.1904347	5.0168355	12.6450076	4.9266935	6.187895	4.7275219	13.5508766	2.2992303	9.068778	2.2992297	5.4497489	0.2843791	3.3742193	7.5937691	1.0631094	5.3607523	5.9184559	6.2177664	6.9730475	5.5737269	0.5218267	2.3617226	1.7641542	8.5719714	3.2802801	3.9430286	9.516145	2.3617226	3.4624136	2.5344339	4.3187572	4.7856609	2.9139108
TCGA-ES-A2HT	438	1	0	5.3776232	7.3405649	5.4463591	12.0845663	5.1492687	4.9171243	2.7399377	12.0430016	3.3112655	10.8702761	4.5432435	8.8194811	0.8571752	3.6277037	7.8213773	2.2177565	3.8056846	4.8778458	8.8515148	8.6780159	5.9883339	2.9814227	2.9814229	1.3912046	10.6075837	3.1882233	0	12.2255638	0	2.2177565	0.4913339	3.8056846	3.0537005	3.8056846
TCGA-WJ-A86L	345	0	0	0.9935302	4.7948515	4.6505107	13.2201531	2.6520518	4.4901061	0.7317923	13.5075692	4.2607235	12.2404876	6.0095996	10.3678625	3.7605733	3.6510241	8.7574497	5.2225936	4.4470548	7.2969685	11.1627947	7.9138749	7.4105735	4.3334466	0.7317915	2.9886587	12.3314222	3.1584033	0	13.1844543	0.4118059	1.9902847	1.2149964	2.9273289	2.1055115	7.6405385
TCGA-2Y-A9H4	1452	0	1.1134038	5.0991963	7.147613	4.6285701	12.6027448	2.3753998	4.8308577	1.2607875	15.0871131	4.0113355	12.6152662	5.8812978	9.5757814	2.4386939	3.3979598	7.094557	3.6594154	4.3771529	8.0744	11.1563972	8.0518044	7.3607418	5.5497936	1.1134031	3.5490161	13.1135569	3.7370031	0.3018346	14.9193717	3.8106292	4.294023	3.2991	5.7058781	4.4248254	2.3753998
TCGA-EP-A2KA	357	0	0.8916797	2.6163598	4.1647565	4.2319669	11.1724331	4.0797391	4.5803246	2.4456581	9.934898	0	9.4679943	4.0502492	6.9521716	0.8916797	3.0329495	7.5544062	0	2.3520825	8.2123928	7.9809364	8.0635153	4.1509309	0.2278236	1.2439956	3.2816118	5.9478711	0.4245287	0	7.7788893	0.8916797	6.7809623	4.6210109	7.6459682	7.042931	2.6560561
TCGA-ED-A7XP	400	0	0	4.8368083	6.7674721	4.2271557	13.5250815	2.360821	4.1168238	2.7468463	13.0040724	1.1255804	9.4691473	3.1504442	8.0645482	1.4713644	3.7662623	8.9932441	0.9890743	5.3981205	5.1405701	8.6813298	9.589856	5.2189644	2.7038763	1.5703765	0.9890736	10.78124	4.3010981	0.6698849	12.732956	1.2502801	2.6595867	0.9890743	3.3022019	3.6802039	3.0510832
TCGA-DD-AAVY	1970	0	0	4.9783558	6.8811299	4.5824265	12.4539913	2.6363794	2.2966835	1.3591321	13.3524325	3.7005163	12.332497	4.5980513	9.4808296	2.8074262	1.2044056	8.602419	3.1418478	5.652693	9.4949822	10.3954313	9.4477953	6.0661712	0.3344367	0.6057503	5.0930678	6.2749921	4.6288028	0.3344367	8.2511022	0	3.2644151	1.851538	4.6439364	4.4509321	1.7432827
TCGA-DD-AADP	458	0	0.2513713	4.5753474	7.1845451	4.552125	11.879285	2.6180342	6.0547688	1.0989787	12.2531534	3.1689954	10.6001508	3.4205155	8.5610175	1.098978	4.8943842	8.0745012	2.6620845	5.7112556	8.6284871	8.7660375	7.5063774	4.7073393	3.6565684	2.4270099	4.3243656	11.1556095	2.7463437	1.4399119	12.2463876	0.8166841	6.5322025	4.4677712	7.2812772	5.9957468	2.3750227
TCGA-2Y-A9HB	260	0	0	4.513115	7.515309	5.134044	12.905179	3.602226	4.569479	1.241613	9.625262	4.393317	10.709701	5.03744	9.007819	2.141292	4.454459	7.785976	3.009092	5.180024	4.976212	9.294728	8.634537	4.469348	4.527414	1.095715	1.495441	11.682068	3.234993	0	13.375958	1.495441	1.808104	1.241613	2.53012	2.282869	8.969059
TCGA-DD-AAVX	1718	0	0	5.2465647	8.0121837	3.3562889	12.1116736	2.2035946	5.0046789	1.2341003	13.1155833	3.9681285	9.9946617	3.478014	8.2719742	1.3661051	3.1149155	6.9470501	2.3382926	4.9945146	4.9945146	8.4766093	8.722743	5.3930441	0.2932422	2.1312158	0.2932422	6.7526857	3.6170104	0	9.0125382	0	4.2672863	1.3661051	4.9635846	4.8441391	1.9745598
TCGA-G3-AAV3	412	0	0.6746667	4.169323	6.6391698	4.4702818	12.6148067	1.8808912	4.169323	3.0276376	15.4562443	1.1325479	10.5871896	3.4771424	9.4165497	1.7591179	4.5085751	8.2028203	0.9216968	5.140905	8.1553369	8.6972463	8.9572806	6.6858687	2.6703983	2.8600472	4.3905047	9.6666927	3.9363524	0.9216968	12.1691944	0.6746667	1.4795845	1.4795839	3.2698264	2.9181011	7.8301444
TCGA-FV-A23B	1852	1	1.7354875	4.4381618	5.9098137	4.870378	13.148448	1.7354871	3.2396968	1.9680535	15.9298511	3.1478726	10.4576189	4.3169125	8.6237535	2.1682823	2.7707861	8.5716977	2.4245451	3.7573775	6.9832718	8.7829357	7.5318774	5.0332089	1.6034443	5.4628212	3.0498045	10.3151598	4.2074548	0.6621873	11.5079106	0.3687572	3.4465414	2.8889433	5.1443034	5.5550768	7.8631139
TCGA-ED-A459	408	0	1.9319379	2.5091361	5.7430641	4.4671203	13.01738	2.7293024	2.8279466	1.9319383	14.5363122	3.6703849	8.6161033	2.0992794	7.2754122	1.7426077	4.4671203	10.6804738	4.693308	4.3391687	4.3053256	6.4173503	9.5113386	7.1137297	3.0888989	2.5091361	1.2677377	12.149031	3.0888989	0.5551084	13.7394853	4.1987558	4.7447181	3.7729973	6.3525469	5.4803608	1.5246234
TCGA-ZP-A9D2	743	0	0.1435188	4.4122186	6.3696368	3.4372353	11.9928534	0.877171	4.838621	2.2206002	11.1560407	1.0327808	12.4851762	6.0411058	9.1823616	2.4860038	4.6769528	8.7459166	1.4187518	6.6248759	8.0332462	10.6555656	6.6491346	5.1964245	5.2842358	2.5388937	2.924018	13.4796047	1.1047117	0.5042492	14.7421868	5.5995184	7.8478704	6.4768698	9.2052945	8.7469707	2.6147621
TCGA-DD-AAEK	1067	0	0.2630765	5.1129482	7.3383219	4.4727314	11.9429165	1.6782477	5.2856512	1.2631835	12.1598114	3.5362867	12.5729555	6.2443779	10.2665734	3.0002234	3.6325032	7.7006936	2.6782872	4.7551333	7.5486909	11.4901033	8.7796458	5.170173	1.1376425	2.8877461	2.4856365	7.5640222	3.4062236	1.1376432	8.9769622	0	3.48566	1.9261873	4.2632763	3.4596637	3.8482343
TCGA-MI-A75G	698	0	1.2423043	3.5341438	6.3591731	5.8414129	12.8389978	6.2469068	6.233876	1.3428295	14.7759163	2.6922156	11.2442104	4.8235079	9.3223275	2.4878593	2.8022375	7.3548797	2.0260801	5.0852989	8.7356051	9.8028149	9.7442871	6.9729901	4.268066	0.5966118	4.4815605	11.1582373	4.2026904	0.2273961	13.3545731	0	3.7870176	2.3497302	5.4601377	4.1201163	4.8578885
TCGA-CC-A7IH	365	0	0	5.7734753	8.2826881	4.7122062	12.9501184	0.9871899	4.7825491	1.980743	11.7095487	1.3990081	11.5931198	4.8979548	9.912403	2.785326	4.4348784	8.4446604	0.9871906	6.482347	10.3984519	11.2267463	9.0430937	6.3084896	0.4086467	2.3941645	5.7648132	5.5497203	3.7834755	0	7.9011638	0.4086467	3.600862	2.715122	5.4983935	4.2235608	1.5678584
TCGA-K7-AAU7	359	0	0	3.4052584	5.2335556	4.2670233	11.7043355	1.03778	5.5396517	1.4621104	12.1699043	0.3033588	10.0941173	2.9391182	8.7985603	1.1935075	3.5563902	6.9647556	0.9531229	5.3663418	7.8780442	8.136821	8.2476062	4.8678367	4.6363068	4.5738865	4.6019627	12.1747684	0.7672675	3.0245773	13.2657343	2.2461764	7.9724738	6.8273262	9.3868616	8.8374576	3.1052562
TCGA-RC-A7S9	640	0	1.8371521	3.069959	5.1064128	4.5943915	12.5770428	3.0136164	4.199125	1.8371525	6.5238966	1.1931542	12.0916195	5.9034799	9.4086263	3.7595372	1.7010659	8.5718421	1.5507923	4.7404101	8.2958507	10.1436485	7.4081667	3.7595372	3.7248631	6.7302745	3.5771786	11.3480907	2.5421223	0	13.3708127	0.7165608	3.0699589	0.9744493	4.774717	4.0943636	7.0149176
TCGA-DD-AACE	2184	0	0	5.4473997	8.233322	5.0836767	13.5742659	1.319589	4.2442325	1.319589	13.6698783	4.7241673	11.3513142	5.4800023	10.3067145	2.6971397	2.6405802	8.5725937	3.8790068	5.8603525	7.9075072	11.2655195	7.6471706	6.0185271	0	0.8056846	3.3887887	4.7511316	3.3184179	0	6.6720943	0	2.5203403	1.1677593	4.281702	3.9963435	1.1677593
TCGA-2Y-A9GY	757	1	0	2.5677654	3.8220918	4.7845726	12.3363448	1.5443845	3.0213959	3.4406608	12.7065057	0	9.653262	4.2739992	7.3831833	2.4279408	3.0213957	8.2090278	0.6300848	5.2466654	8.3585387	9.3041768	7.8259643	5.1046306	1.0671651	1.2443635	3.6752062	8.6016468	1.2443635	7.4502281	9.9308872	1.402159	1.6738386	0.6300848	3.3271589	2.812337	2.3525947
TCGA-DD-AAD2	658	0	0.5526328	4.3648462	6.8987356	4.2807344	11.9704777	3.1212704	4.5912372	2.0121893	10.8777251	1.1156326	10.0943654	3.4942517	8.9391807	1.5195615	4.5196495	8.0070334	0.7656536	5.0735285	6.7502662	8.4353323	8.2386918	5.4651674	1.2632027	3.6090741	2.3125081	8.1655291	3.1212704	0.3026174	9.5590908	0.7656536	5.9790893	4.3648462	6.9729786	6.9889709	3.9729619
TCGA-DD-AA3A	410	1	0	3.8751726	6.2285328	4.6952082	13.3195875	2.3648472	4.7221512	2.2211443	10.9761846	0	8.7301111	1.6769796	7.4419167	0.9830954	3.291355	7.1361534	0	7.204622	8.8737031	6.760716	7.4759539	5.2522741	5.9207409	4.1378256	4.8740267	12.6987982	0.3151894	0.792877	14.605233	6.5362074	8.1888999	6.270206	9.1687842	8.8092006	6.6065795
TCGA-DD-AAEE	810	0	0	5.194283	7.583776	4.745571	12.655253	2.419452	4.490347	2.34421	6.135924	1.666683	10.09485	3.602415	8.896254	2.419452	3.536344	7.466709	1.666683	5.641947	5.439934	9.154798	9.374566	5.873646	2.803393	1.537537	1.395683	9.466135	4.090806	0	11.599511	0	2.18082	1.537537	2.490964	2.85851	3.784209
TCGA-WQ-AB4B	395	0	0	3.845759	6.4228032	4.5249237	11.8047659	2.3550752	5.3404056	1.6126375	15.0320307	3.5487005	10.6326254	4.7731382	9.235511	2.3550749	3.9835272	7.8446192	3.2385157	5.2101094	7.3647921	9.684039	8.5458244	5.8985946	3.5487005	1.956557	2.9995588	10.9532863	3.2385159	0.4973518	12.3460588	1.4040764	5.6610746	3.9835272	6.3298919	6.140859	6.0133602
TCGA-FV-A496	10	0	0.2378928	2.3570421	5.567749	3.3924907	12.9383667	3.0304708	4.7157254	1.0535382	13.9644465	3.0617817	9.4923089	2.9322415	8.2905143	1.9517015	2.3056551	9.3584484	3.7600974	5.4835466	8.5028915	7.794668	6.5770481	5.9942215	2.8979542	1.1730526	3.7016633	10.5276774	4.5040839	0	13.1662952	3.5106594	1.481656	0.7799539	2.6731204	1.5714147	2.1395062
TCGA-KR-A7K2	657	0	0	4.086274	6.444244	5.323468	12.313996	2.40706	4.931334	1.156844	15.134684	2.40706	10.584639	3.517576	8.368758	1.156844	3.629316	9.114684	2.774215	4.391115	6.444244	8.319628	9.038291	4.856762	5.792176	1.790516	2.63835	13.422146	3.555793	0	15.231795	0	5.792176	4.258365	6.950256	6.041468	5.35632
TCGA-XR-A8TD	1030	0	0.8388534	4.8512433	7.6589277	5.7575831	12.300207	3.848667	5.2897257	3.2742488	14.4296951	2.7049605	11.0351352	5.0008739	9.2453854	3.1515806	4.9404022	7.9895353	3.9746275	5.4194482	7.2959847	9.9280263	8.600718	6.9697077	3.9502995	2.8696796	3.1936395	11.5611495	3.5254488	0.6095205	12.8065196	0.6095205	4.5121466	2.8168356	5.4282828	4.5929419	2.5189812
TCGA-DD-AACM	1769	0	0.1459135	3.6554606	5.8511883	3.8701802	11.2793308	1.5438685	4.3179313	1.595591	15.9546166	2.0308629	10.070824	3.3588846	8.5230389	0.9692901	4.3408442	8.1876282	1.595591	4.6892069	8.6621962	8.313142	7.9642172	5.3317385	4.1024457	2.821006	3.48766	12.3878165	2.3346735	0.2784142	12.8324427	0.1459135	7.1809753	6.1568557	7.9549646	6.9409091	8.0489865
TCGA-UB-A7MF	214	1	2.5693302	1.4551675	3.8723126	4.18019	13.2364689	2.9405847	3.1437984	1.4551675	13.7900267	4.3125505	12.3297905	6.2012129	9.9972289	2.420809	3.1904244	7.3741562	1.4551675	2.6382254	7.5408673	11.0199076	7.2748813	3.5174407	1.293706	2.164712	2.8271272	7.325372	0	0.6604979	9.9955877	0.6604979	3.5535596	1.11187	4.7305117	4.2256729	8.1763322
TCGA-G3-A25U	1636	0	0	5.4662561	7.0584583	5.6664078	14.3203817	4.4582488	7.8389303	3.3570297	15.4028895	7.044923	11.7636572	5.1852656	8.9681861	2.6632075	2.779856	7.4880369	4.9482565	3.3818513	9.8260239	10.2843788	7.4459907	6.5408221	1.9429885	1.0474546	4.9729715	9.5437922	5.6254228	0.2361105	12.0978886	4.4582488	1.4741157	1.4741157	2.8877744	2.922025	2.2962791
TCGA-ZS-A9CE	1241	0	0	5.3481584	8.1742391	5.3677076	13.7616239	2.3695765	4.6853515	2.2054469	13.6186826	4.3343044	11.8845525	5.3082469	9.8383147	2.0202198	4.9674771	9.1493239	4.5549952	6.8480007	8.4884865	10.5585259	7.8081353	6.5812021	5.3183288	2.2054473	3.8416974	12.8990259	3.385048	0.3537298	14.6676593	0.3537298	5.5584109	4.5029059	6.8755724	5.8776162	1.8076583
TCGA-G3-A25S	416	1	0	2.9846311	5.0594167	5.8270052	13.1310439	4.3510099	2.8571876	2.0436969	14.310039	4.6491418	10.3104231	3.8686265	7.9289755	1.5886357	1.7881808	8.5110813	3.4349835	4.7720165	10.2148194	9.0257032	8.3057134	4.9281566	0.7391707	0.2905093	5.9826984	6.785357	4.8069272	0	8.4644661	0	1.4774572	1.6918553	3.7540345	3.1748199	4.5148198
TCGA-CC-A3MA	303	1	0.3898862	3.4225609	5.905813	4.5764054	12.5245596	1.9998106	5.4050417	2.6731876	8.7255551	0.4994964	8.9872572	2.8491606	8.020585	1.0245339	3.8106693	7.9378075	0	7.0617492	8.4029809	7.6893851	6.8760552	5.722972	6.8632955	2.6731876	3.7674938	15.006202	1.2293363	1.7116993	16.0451255	5.5774421	8.7063931	7.258762	9.6775891	8.8114274	9.1625734
TCGA-DD-A73F	1085	0	1.5342738	2.7418512	4.9030629	5.5248203	13.01059	3.2167448	4.194158	2.330532	14.3653888	3.3898606	10.8156787	5.2471805	9.1588306	2.5796921	3.5444112	7.8994445	3.2167449	5.256157	8.3211921	10.5035942	8.8637579	6.0690555	2.3969705	1.5342743	3.1019371	9.1492256	3.6297716	0.7749747	10.7268534	1.9428485	1.6477658	0.9621514	2.330532	2.029168	2.3305314
TCGA-DD-AAEB	478	0	0.2264345	5.7371889	8.267966	4.2996418	12.6325334	2.0802702	4.1279799	1.5207204	15.2580941	2.2444868	12.1011369	5.5085662	10.3610094	2.9630316	2.7608528	7.2962289	1.603731	5.97403	7.9217523	11.3741032	8.27035	5.676165	0.748256	1.4326398	3.0836166	6.8351687	4.1694456	0	8.9572631	0.2264345	2.295319	1.33883	3.3711005	3.3946037	6.3436173
TCGA-DD-A39Y	171	1	0.3002514	3.597561	5.7910178	5.1007981	13.1728256	4.7625402	3.185482	4.0444877	11.8688214	4.5510145	10.828396	4.6340129	8.4012657	1.3892997	3.6516786	9.159858	3.8954539	5.0412246	4.6737871	8.9031495	9.8893765	6.7687772	4.3198679	2.7120725	0.5486517	13.0858966	1.6239764	0.3002514	13.1791372	1.5114038	6.5296166	5.534386	7.4567749	7.1510592	4.4477332
TCGA-DD-AAW3	1633	0	0	5.627518	8.172068	4.22824	12.851122	2.18539	4.523604	1.16477	12.808191	3.427387	11.96161	5.025986	9.945016	2.660551	3.727083	8.289616	2.394568	6.158612	9.506911	10.478373	10.042409	4.778014	1.645746	1.164769	4.671555	7.572224	4.084764	0	9.030132	0	4.894469	3.079266	6.420072	5.547684	2.849973
TCGA-DD-AADM	12	1	1.0866846	4.0966447	6.4237598	4.0484646	11.7881628	2.8813696	4.3692857	1.4253401	13.781288	3.6133572	11.0803852	4.1735344	8.7790699	1.7803151	3.1176377	7.4968857	3.1785986	5.1252734	7.3255276	9.3259415	7.5367236	5.2369705	4.382302	1.6137179	2.8442221	12.12775	3.1176375	0.2476954	13.7233068	0.2476954	3.0539868	1.6994201	3.7197376	3.0210764	4.4079869
TCGA-FV-A3I0	848	0	0	1.6444105	3.2924985	4.5862621	11.1972818	2.3312612	3.3454903	3.0837859	8.7074585	0.6658821	8.7360193	2.8098295	8.7278099	0.4505763	2.683804	6.8446756	0.1020762	7.2058871	7.8963615	7.3048669	7.5553998	4.4953939	5.8388096	3.8497051	4.2338957	12.9025933	1.2139451	0.9657835	14.2871446	2.5090132	9.6174583	8.3780234	10.3895098	8.4261737	8.155347
TCGA-5C-A9VH	322	0	0.3822865	3.8121367	5.999027	4.702161	11.7841179	2.2608031	5.9396474	1.4161561	12.4058911	2.0122343	10.3645626	2.9960902	8.7457022	1.7117363	4.8983835	8.512699	1.6433233	3.8880126	7.7627288	8.6692734	8.6027119	4.9559288	5.4320745	3.7964711	4.5701891	13.5095808	3.2003753	0.3822865	14.3761485	0.933738	4.4451539	4.3410115	5.6954535	4.6594976	1.7117372
TCGA-DD-A3A6	3258	1	0	6.268256	8.2255998	3.769996	13.3925898	0.9282816	6.6257186	4.217903	14.0364553	0	12.6510773	6.0956504	11.1987612	3.4654482	4.351535	8.2380588	0.1542929	7.2492661	7.217886	11.4538776	10.3230717	5.1875734	0.4207551	0.7461029	3.1721995	6.6949401	0.5375485	0.840066	8.8163792	0.2936671	0.5375485	0.2936671	1.4885232	0.9282816	3.8398971
TCGA-CC-A3MC	363	0	0	3.311198	6.024678	4.551515	12.185794	3.595713	3.833255	2.956437	10.307652	2.413515	9.373168	2.852215	8.255324	1.057919	4.151361	8.304289	1.391158	4.864439	8.084712	7.773059	7.957049	5.925441	1.057919	3.271339	3.805614	8.192684	4.173155	1.661683	9.451056	2.553034	4.151361	2.484961	5.320101	5.229397	7.221336
TCGA-MR-A8JO	330	0	0	4.3484449	6.810276	4.4955705	11.7405633	1.6722207	6.1746319	2.1495163	15.7181111	0.9540518	10.2398229	3.7876257	9.1515118	1.3573701	4.3484449	7.944049	1.1697589	5.2781591	6.9553547	8.4855323	8.8687179	5.4835246	2.1495159	3.3747701	3.0331613	9.9879433	0.392246	2.0441682	11.6072059	2.1495163	4.8792955	3.1392871	6.023461	5.5427403	2.7941609
TCGA-DD-A3A4	612	1	0	4.9649189	6.9460196	5.1806969	12.2165082	4.4337754	2.8899974	0.9381714	13.3884855	6.1232399	11.1488795	4.9219675	8.5864169	2.0725668	2.22169	7.3131279	2.9764993	4.0508221	4.2721703	9.5602358	8.5445553	5.0066279	1.9062349	1.2474099	0	9.0820327	2.0725668	9.1288197	11.0032389	3.2784215	0.9381714	0	1.7181959	1.5019216	1.7181955
TCGA-CC-5263	129	1	0.462668	3.625579	4.912304	6.335865	13.941147	3.66911	5.235518	4.930305	11.380947	0	12.65052	5.968744	8.977953	2.737972	3.16025	9.371289	0	2.367082	9.612658	9.680702	6.58346	6.259604	4.259138	3.332581	5.850829	14.010311	3.580694	1.866558	14.613312	1.329039	6.898952	5.933478	8.726907	9.560878	7.067026
TCGA-DD-AAD6	672	0	0.5209934	2.7653741	5.4661171	4.1195936	11.9954449	2.2093061	3.5519589	1.2926705	13.6109406	0.6598552	9.3425425	2.4579654	6.7470664	0.7865169	1.5991916	7.9064625	0.3673286	3.2340265	7.8006806	7.8756234	8.7172144	4.9479513	1.7927213	0.5209934	3.018647	8.4450964	3.8706823	0	10.3843154	0.5209934	2.8548309	1.3756189	4.0199696	3.3411046	1.6666275
TCGA-NI-A8LF	606	0	0.6152656	5.236377	8.1249091	3.7259941	12.8012565	2.3936142	4.2134041	1.0452193	15.8882184	0	11.5725984	3.9410772	9.0959242	1.8715283	4.2134041	7.5844409	0	6.4717342	5.7311925	10.3778623	8.7736034	5.9455557	2.6595597	1.3760242	1.0452193	7.8992518	4.9687769	0.6152656	10.7481157	0	2.2396672	0.6152656	3.1663303	1.0452193	4.0376783
TCGA-DD-AACY	1450	0	1.3510374	4.7268307	7.3126652	4.2606535	11.7683647	4.22691	5.2139351	1.351038	13.7810554	4.9500624	11.0365521	4.8648681	8.4764177	1.4711984	1.9561857	7.6259156	3.2356468	3.8813749	8.6543467	9.5611531	7.9531698	4.3729034	0.9155285	0.2887306	3.5404154	6.435031	2.3185109	0	8.4619865	0.2887306	5.0108107	2.4412984	5.584115	5.4947826	2.6078627
TCGA-G3-A3CJ	594	0	0	5.3018217	7.3931244	4.4785441	12.4986827	2.8501139	4.3998841	2.8202202	15.6519438	3.0692794	11.431134	5.3496926	10.460634	2.3197656	2.3618756	7.6139272	1.9845587	6.0871545	7.8733703	10.6263515	9.4587798	6.0840132	0.1989605	1.1262903	3.5418493	5.1418423	4.5348472	0	6.6951907	0	3.3248276	2.2316689	4.7483211	3.4472278	3.6133171
TCGA-DD-A3A1	233	1	1.943065	1.276561	3.4269391	5.7396661	12.9297732	4.7337307	4.0573368	2.2197525	13.0691752	4.5581758	10.0864852	4.0035123	8.5860561	1.7818872	1.8647254	7.7275965	4.1593111	4.8602527	7.5418362	9.38502	9.3190732	6.2283493	4.494566	0.4920675	3.0559363	11.2167501	2.0880313	0	13.1467127	4.9765676	4.0396175	2.2813612	4.7878028	3.676642	1.8647258
TCGA-CC-A3MB	315	1	0.8160459	5.7202519	7.5756391	5.0585066	12.8046512	5.6234119	3.8000985	3.5883632	9.5259819	4.5967867	11.33958	4.9737472	8.9119396	1.714453	4.3229629	8.8878198	2.4759782	4.641435	5.058507	10.0249249	7.8014665	6.0114046	1.714453	3.7601645	1.714453	10.8368709	3.5883632	0.8160459	11.3691256	0	4.0523959	2.971804	5.0419486	4.5507117	3.5420153
TCGA-2Y-A9H7	1168	0	2.2191967	3.9658184	7.4800688	5.2998157	11.8303968	2.696998	2.6510822	1.4998694	14.8342296	0	9.629706	4.4676401	8.6633165	1.9425415	3.6055133	9.392622	0.2667925	5.4615148	10.0472453	8.9950526	7.1921744	4.8186175	6.0708277	0	5.4414234	14.0256569	1.1497666	0.4918634	14.9591059	1.0112451	3.8688566	2.2807996	4.3858969	3.6055133	7.9134866
TCGA-DD-A4NR	9	1	1.037724	1.635045	5.116679	5.026339	12.693319	1.635045	1.635045	1.037724	15.114774	3.065383	6.868248	2.056222	7.651535	1.037724	3.389137	9.741509	2.647299	4.318588	7.681444	6.760282	8.264063	5.657936	4.157673	2.381822	2.056222	12.564824	2.056222	3.065383	14.744532	1.635045	6.483023	4.594889	7.774578	8.118606	8.045741
TCGA-XR-A8TC	1339	0	0.6164612	4.9964068	7.3680524	3.0812622	12.5077035	0	3.476265	1.3781398	11.6542417	0	11.5042489	4.3357098	8.5413987	1.6472873	4.2971078	8.7415391	1.0469939	4.445681	7.9839125	9.1147017	7.9929984	2.7790945	1.6472878	6.3859851	3.6082557	9.2883408	4.7894956	0	10.807986	0	7.2517513	5.8722358	8.3799319	7.3819521	1.3781404
TCGA-DD-A3A5	3125	1	2.8901221	4.6187666	7.0547866	4.8688181	13.015298	2.6160433	5.9820654	1.7676544	9.9316655	5.3030497	12.0407815	6.9779668	10.7842619	3.7382987	3.772554	7.1094128	4.2808324	5.7947621	7.9471454	11.6796107	8.8925911	6.0146302	3.2230102	1.4665833	2.7250136	9.9602752	4.2688835	0.2145389	11.3611904	2.0726769	0.714868	0.4012667	0.972325	0.5665716	2.5385377
TCGA-KR-A7K8	906	0	1.1077488	4.1293885	6.2956496	4.900975	12.590708	2.5729825	5.9970636	3.5104303	15.3278782	2.5324092	10.4181646	3.5311718	9.4791542	1.7970927	4.4565841	8.1580896	3.1835859	5.1357663	8.3592457	9.0788361	8.1028744	6.0155808	0.5801831	2.6882746	4.15634	6.6368076	4.2343005	1.406062	9.0309441	0.5801831	0.9928243	0.4114544	1.7970927	0.9928243	2.1044225
TCGA-DD-AACJ	2102	0	0	2.4495173	5.4244495	2.4959064	12.4896378	2.0748068	2.6267442	0.6186897	14.0404353	1.3820806	9.504614	3.2033094	7.7192492	1.5672665	2.0748065	6.9351698	0.2369432	4.6798787	6.9519071	8.7298403	8.4451245	3.5496199	1.0502997	0.6186897	2.3520087	7.6619127	4.5094539	0	8.9623691	0.6186897	0	0.2369432	0.7773444	0	0.2369432
TCGA-DD-AAD5	1345	0	0	3.352907	5.242915	3.706317	11.348046	4.06827	5.269677	2.659361	10.756626	3.301961	9.555972	4.893103	8.071481	2.004777	3.249149	7.684573	2.951502	6.022093	7.738254	8.113637	7.99536	4.477037	4.522252	1.375879	2.618304	12.158985	1.939609	0	13.332539	1.799715	4.910213	3.540407	5.735767	6.366942	6.91885
TCGA-DD-AAVZ	1900	0	0.7494596	4.5671487	6.9940083	4.0686975	11.105462	2.7143207	4.5877286	1.2402099	13.7330757	1.8524504	11.5085604	5.5712594	9.1855204	1.5508839	3.7895832	8.3137701	1.3726084	3.4127584	8.1613556	10.1662924	7.6324442	5.456588	1.434514	2.5562276	3.4876754	9.1216817	3.4280558	0.2951987	9.734712	0	8.6113207	7.5794811	9.6469345	8.4812444	6.3784048
TCGA-MI-A75I	630	0	0.7791488	3.638989	5.8232034	4.6501522	12.8353158	2.5880449	3.7959892	3.1884033	14.9825213	3.2620464	11.523684	4.7171483	9.4749809	2.2688242	3.1107979	9.7040508	2.8492715	5.5494107	9.0768127	10.4095967	8.6032473	6.300458	2.7503816	1.7600348	4.6638023	11.55206	2.8006738	0	12.3482706	3.9818335	1.858287	0.5630722	2.8492717	1.8582874	1.6545991
TCGA-2Y-A9GX	2442	0	1.861309	4.953261	7.060467	4.553663	12.831095	2.82314	5.43751	1.861308	10.140434	2.979527	11.375724	4.855702	9.425214	1.939579	4.905306	8.052853	3.338497	5.49696	6.701918	9.831839	8.587447	5.490475	1.597254	4.104786	2.151741	8.761171	3.552875	1.273796	10.871386	1.597254	4.905306	3.153823	6.490681	5.809883	2.084429
TCGA-DD-AACF	365	1	0.5505254	4.4836539	7.0370055	5.518402	12.7946721	3.5177708	5.6173014	2.8624238	14.2769699	2.9944512	11.4034392	4.7682367	8.9270653	2.2378558	3.7596587	8.758543	2.0072048	3.9009711	9.9879688	9.7619036	7.7894006	5.772507	5.0469594	1.2593382	4.9953574	12.2601909	3.2269937	0	13.9593337	0.3013652	3.2269937	1.1120649	4.4379974	3.7093017	4.2916603
TCGA-BC-A8YO	562	0	2.761013	2.907095	5.373337	5.414642	13.820149	2.907095	4.662137	2.046191	12.908465	1.768841	11.333422	4.562751	8.578014	2.539929	3.65047	8.947304	2.205299	4.577375	11.426219	9.573392	7.766212	6.810448	6.608112	0.78437	7.270313	14.420146	6.111465	0.78437	16.041598	5.77331	4.078225	2.478926	5.561625	4.969855	5.804721
TCGA-CC-A8HT	140	1	1.6016846	3.6474907	5.8574665	4.4612718	12.7623258	2.1347552	3.7957856	2.82882	14.7385224	3.6474907	9.909156	4.05324	7.9732783	1.8927027	4.705869	10.4233807	4.1110154	6.6046969	4.9149467	8.696197	8.6036341	7.2632523	4.5474949	1.8927023	0.7470221	12.7456086	4.1110154	1.2367381	13.5187404	1.6016851	5.097524	3.8645824	6.6443681	5.9234492	3.9302482
TCGA-UB-A7MA	535	0	0	2.9007208	4.3830808	3.8244614	11.5604126	1.5099481	5.0288772	0.759582	10.8149125	2.7101714	9.1956266	1.7268303	8.0437256	0.5479433	5.0888607	7.5286088	3.1081887	5.9538226	6.3910959	6.8058071	8.1717458	4.5488669	3.2895381	1.7268303	2.80859	9.5956196	4.0624663	1.9153285	11.9231094	2.0010809	5.7082408	3.0287445	7.0314603	5.6954357	7.9046208
TCGA-DD-A73B	283	1	1.59712	3.153644	5.900534	3.739293	12.752227	1.690607	4.20307	1.389737	14.33705	5.035561	10.613069	4.104596	8.45444	2.215895	3.12043	8.661286	5.017632	6.321749	7.803404	9.862412	8.629176	6.929739	1.009127	1.009127	2.693441	8.204992	4.381891	0	9.800192	5.396274	4.590327	3.694856	6.273461	5.860861	7.223623
TCGA-DD-A4NS	2456	1	1.8262499	5.5229907	8.3564718	4.654683	13.3084556	0.5103108	5.5623908	1.6423703	14.4036605	0.5103108	11.9367693	4.3589869	10.0820931	3.1107671	5.5880724	9.3728568	0.8865221	5.8963009	6.4169571	9.8662146	8.4799221	5.7896677	3.1107671	3.6389577	1.8262499	10.4973629	3.3091017	2.8807537	12.6151326	2.1358149	7.4856659	5.0553302	8.635803	7.7922398	5.3685543
TCGA-DD-A4NA	1008	0	0	3.0073959	5.9646239	3.6215784	12.8789006	0.7137855	1.6478537	0.7137847	13.2827826	0.5127164	6.5484576	0.279016	6.0737603	0.5127164	3.4631333	7.006675	0	4.2582332	4.1056705	4.5086473	8.4784991	3.346927	6.7477929	1.3182127	0	15.2418998	0	0.7137847	16.8285047	3.2531857	9.5190524	7.8044021	10.5299849	9.6144233	2.5625343
TCGA-G3-A3CI	180	0	0	5.986004	7.7744478	4.9186954	13.4182229	1.8657716	5.2370156	3.5138634	14.6685116	3.0000876	11.1189696	5.5843925	9.4324102	2.3785924	3.6806675	10.6535626	2.7561597	6.7759105	7.087798	10.1458061	8.4432279	6.4015477	0.6980095	2.1448491	2.7225511	7.7558777	3.1592875	1.9260734	9.4366268	3.8143023	2.194726	1.166414	3.027871	2.4624254	3.7820353
TCGA-DD-A1EK	558	1	0.3428585	2.4038853	4.344487	6.0367723	13.5917981	3.3770307	3.3770306	3.7664393	13.7398565	6.0249337	11.1761694	5.298736	9.4885325	2.2496671	2.6702355	9.5548695	6.5682342	6.7732012	8.2007285	10.6550629	8.9048429	6.6743547	4.6052093	2.786986	4.1401676	12.7104401	3.7377149	0	13.5044094	0.3428585	2.6702358	1.2273301	3.2607077	3.4846705	4.5892194
TCGA-2Y-A9GV	2532	1	2.5051173	5.3896824	7.8809591	5.5512893	13.6115805	2.9491845	4.0437312	2.5051176	14.7351038	4.7081122	11.9109121	5.4096618	9.739505	3.0027805	3.4122694	8.7337814	5.3997067	6.7270927	7.4578011	10.5535208	8.0206694	6.815861	2.6465254	1.971993	3.199228	9.7552057	4.8317308	0.9083741	12.1169187	5.4869222	0.3699522	0.664136	2.0756716	1.7391901	4.1662302
TCGA-CC-A7IF	649	1	0	4.7567282	7.4187373	4.5310389	13.0509164	0.9845821	4.9789584	2.8213396	14.9575138	2.8213398	10.2853028	4.2033233	8.6771209	2.0468284	4.1082794	7.8258689	2.2971791	4.3628058	7.5359775	9.2217135	8.1450288	4.8478065	1.2450307	1.5643679	3.1740332	7.5005479	3.2649728	0	9.2673382	1.8256729	4.0065305	2.510443	5.4679407	4.9518409	1.5643679
TCGA-DD-AAE2	638	0	0	5.7500732	7.9260125	4.2091929	12.4910915	2.5189883	4.5980573	1.8643367	8.9095709	6.3418164	11.6732349	5.5375225	9.3127505	2.4037133	3.1575313	7.1825423	5.9196416	4.7766331	8.0509941	11.0205494	7.5685786	6.7455116	0.2869805	1.1443473	2.9472089	5.3594945	3.5721803	0.2869805	7.4708386	0.2869805	2.2114424	0.9930417	2.7723544	1.5214081	2.403713
TCGA-EP-A3RK	363	0	0.4222169	3.8678382	5.9106715	4.7278606	12.1159634	1.8952569	4.5920988	3.1952922	14.6771256	3.1407235	9.1123775	2.6087572	8.5242839	1.4329204	3.4408959	8.9283084	3.0249744	4.3247516	7.8801339	8.2983215	8.1882798	6.2569493	3.7990293	2.0214328	4.0267416	10.5173318	4.6712334	0	11.8864804	0	1.6040296	1.2387514	2.9634199	2.6087572	3.7990293
TCGA-DD-A1EF	394	1	0	4.2520492	4.9129099	5.3998017	14.2466716	2.0235513	5.1389435	3.0572662	14.9987905	1.4346907	9.2870821	2.485105	8.5819816	0.226908	3.2503867	8.4448546	1.015743	3.9361413	5.3763303	6.9794343	8.050789	5.9296514	3.39755	2.0827564	1.4346901	12.9414876	0	0.5954769	14.0057596	0.226908	5.5384311	5.8164807	7.8004625	7.6161187	6.2107991
TCGA-CC-5258	129	1	0.9151086	4.2031213	5.1514818	5.0902831	13.2450599	0.9151086	2.6586144	4.0314234	13.9286155	1.1249554	10.369352	4.655891	7.8700065	1.3081191	3.8364958	9.7484263	0	3.7441557	8.9528044	7.9427878	5.9840192	4.655891	0	7.4158364	4.3565404	8.0511382	0	1.4706259	8.7687768	1.7492747	4.057238	3.4644134	6.0172797	6.4267381	2.9617063
TCGA-T1-A6J8	23	0	0	4.8321543	6.9369182	5.0660263	13.1187035	2.6687548	4.6454809	1.6202931	11.7655463	2.1561672	11.4446169	4.7418348	9.9291384	3.0760762	4.0342994	8.9734187	2.0396869	6.2016948	7.5429057	9.9941611	8.219078	5.5433796	3.0461963	2.5460198	3.134041	10.1687573	3.9561143	0.8986526	11.747744	1.6992136	2.6289924	1.5368044	4.0189973	3.6333219	1.0265784
TCGA-DD-AACV	1531	0	0	4.1308156	6.9629434	5.1672282	13.7048363	2.2603732	6.4976585	0.6244219	14.9984701	3.3514991	12.2620646	5.1672282	9.7880132	2.6816591	3.3514991	8.8865175	3.2728433	4.1962128	9.7508605	10.3376821	7.1560993	6.7901543	0.6244219	0.3457336	4.5023134	8.4469745	4.2587729	0.3457336	10.0239345	0.3457336	3.0551106	1.5338504	4.1308156	3.4619842	1.8906284
TCGA-GJ-A3OU	879	0	1.0421463	4.0020391	6.2149689	3.767141	11.516651	2.7402012	5.756508	2.4662481	12.7798722	1.0421449	10.7335247	4.556671	8.9178196	1.450686	3.9400295	7.7938283	1.4506866	4.8875628	7.6792056	9.4187659	8.233019	5.8316151	3.4987589	2.2496447	3.6391824	11.3626726	1.9593874	0.9730521	12.3581182	0.824068	4.291728	3.4739661	5.8558064	4.2189904	4.8349882
TCGA-FV-A2QQ	729	0	0.5092834	4.6991751	7.1623228	4.576553	12.0135038	2.9585615	4.8121871	3.0350655	15.4859881	3.3059995	9.7259437	3.8626468	9.1515308	0.8849386	3.7308508	7.7943177	1.6400258	4.790282	6.4970587	8.9538696	8.721872	5.5846935	4.5244286	2.4999788	2.6040986	12.5090723	3.7308508	1.1827107	13.5131342	0	5.6223764	4.6754705	6.5631392	5.8298813	3.2428854
TCGA-DD-AAEA	575	0	2.3821211	3.7929407	6.3047282	5.1262283	12.9379643	1.2205962	3.8158377	2.1130587	13.6581267	3.335036	11.9717882	5.0315972	9.7242122	2.2538538	3.397084	9.891171	3.2023108	6.4287374	7.6431296	10.1354143	8.7901947	7.1295911	1.0763484	1.3517233	3.0940845	7.8063692	4.4344054	0.2889349	9.4027105	0.2889349	2.935865	2.1851729	3.4271351	3.6216006	8.9239811
TCGA-DD-AACZ	171	1	0.3895613	2.8479783	5.4623583	5.5219716	12.5887116	2.7844853	2.3305409	4.12348	13.7787589	1.516001	7.2709746	3.023236	6.3504759	1.3504837	3.8093939	10.5452039	2.4168219	2.2387697	9.1793152	6.4407647	6.7706758	5.7216248	0.6959858	2.140762	2.7844853	7.8787039	0.9485904	1.516001	9.7734472	0.3895613	1.1634865	1.1634865	2.140762	2.9671496	5.9913872
TCGA-DD-AADY	555	0	0.7784424	6.4242468	8.2750168	5.4800072	12.6745668	3.6374317	5.5550888	1.6534439	13.0746877	0.7784433	9.4385153	3.1093004	8.5988996	0.7784433	3.5520315	8.5593266	0.3085077	4.6621764	8.3219935	7.7165678	7.9459073	4.0441939	3.3305875	1.6534439	2.7992237	11.2215182	2.8478136	0	12.9804513	0	7.1800036	4.5637994	8.0246294	7.5075219	7.2081914
TCGA-CC-A7IJ	382	0	2.209255	3.074045	4.6728547	3.5484983	11.5003624	1.8435136	2.8847505	1.535294	16.0250098	0	13.042183	6.3227502	9.6141384	3.0740448	6.2656432	9.440467	0	5.3650328	7.3042893	10.6160764	7.1550479	4.8386589	4.0917624	0.2296974	1.8435132	12.1153275	1.3523619	0	13.5228892	4.0013708	0.8975843	0.2296974	2.0973357	0.8975835	7.2132569
TCGA-RC-A6M4	22	0	0	2.8605624	5.4727786	4.322283	13.4605378	3.3626792	3.3926551	0.8982935	12.7864734	1.1989907	11.5584623	4.8935243	10.2594337	2.943905	2.6778744	8.9082191	0	5.8902166	9.8327954	10.8587604	9.5535874	6.0586055	4.1574698	1.0564621	5.1254238	11.9831358	5.2120304	0	13.7426705	3.7108384	3.560501	2.983838	5.8312419	4.3531009	5.6066865
TCGA-RC-A7SH	468	0	0.2280922	3.205032	5.1812926	4.18019	11.9444994	2.577072	5.3543633	1.9678511	11.031411	1.4398109	9.5161275	3.3084244	8.6311691	0.598228	3.8091757	9.0501215	0.8925286	3.7182257	6.4023681	8.3138825	7.9660664	5.0306795	4.7658874	3.4508217	2.7338782	13.1208316	3.0936538	0.4249984	13.9604998	2.6962451	7.629197	6.6139366	8.652205	7.8041284	4.8454007
TCGA-BW-A5NO	20	0	0.8025895	1.8987269	4.66172	4.908089	13.4069397	0.9944392	3.9437741	0	14.9699445	4.9434132	8.5328846	3.5443964	8.6227876	1.5775429	2.634501	9.2972127	5.5964158	3.5133909	7.9832536	7.6471231	9.3342786	7.9017919	3.4493044	0.8025895	3.9203267	11.3117744	3.2379607	0	13.3115596	0.5812577	1.4523503	0.3197058	1.8987269	1.4523498	6.0169335
TCGA-CC-A7IL	278	1	0.6413805	3.608387	5.3084366	5.1354158	13.1085542	1.0838213	1.6956754	1.0838213	15.2292285	2.1239734	10.5959912	4.2414047	9.280404	1.9256603	1.4219444	8.9892475	2.5941647	6.6042089	8.7569642	9.4654334	9.6735914	5.6832453	0	0	4.9387812	6.0430662	6.5620923	0	8.4571683	0.6413805	0.6413805	0	0.6413805	1.0838213	1.4219444
TCGA-DD-A73E	44	0	0	4.1992632	6.3344371	4.4446426	12.4728599	0.4228616	2.9656329	1.4345188	14.0832716	0	11.9506456	4.7668586	9.7724762	2.9656329	2.965633	7.7313374	0	4.5107961	8.0290453	11.1799321	9.0234511	4.9528642	0	1.8971134	3.3498985	4.730303	3.5727308	0	6.6697766	0.4228616	3.0862484	1.7587671	4.8879668	3.99871	10.434035
TCGA-DD-AACG	469	1	1.5106455	2.7903554	5.0681983	4.6882721	13.3229013	4.2573034	2.2322776	1.3100492	14.1069538	0.79888	6.6825129	0	6.3640914	0.4540443	2.7903554	8.5675086	1.3100492	6.415007	6.9604457	4.7290839	8.4640192	6.9901312	1.9851361	3.8017412	1.6867251	9.4747812	4.917438	0	10.3269541	0	3.0699604	1.8436326	4.1105729	4.2849405	7.5921969
TCGA-DD-AAW1	1989	0	0	4.6473473	7.1721945	4.4981021	12.4807544	2.2597443	3.537219	0.6492568	12.3678027	4.0962222	11.8302557	5.8058457	9.8079283	2.8955762	2.3695983	8.0575808	2.6991398	5.6675008	4.9511038	10.9833863	9.9342651	7.0162434	1.2179578	0.8137816	1.2179584	8.5528577	3.9087687	0.2502983	10.1391407	0.4635241	4.5101473	2.9672275	5.6728685	5.3432564	8.480476
TCGA-BD-A3ER	1115	0	1.5992892	4.6986758	6.9209161	4.7861875	12.5830538	3.2822518	5.2914131	2.5538151	12.1174866	4.3989236	11.3594948	5.6532747	9.8281224	2.5538151	4.0019409	8.1077585	3.5305303	5.8790494	7.5527021	10.2284315	8.0514694	6.8104508	3.0544623	3.3412342	2.8664742	11.233193	3.6519873	0.6861482	12.4409704	2.5538154	6.2422538	4.6644402	7.2229243	6.6563953	1.7806985
TCGA-K7-A5RG	519	0	0.6750391	3.4586117	6.3416151	4.328588	12.7904465	0.5335444	4.1821718	0.6750409	12.4225003	1.5553666	10.3754511	3.8202934	8.8079441	2.329793	2.7372751	8.7259538	2.1475317	4.5189499	5.5156409	8.8722686	8.6668208	6.0994989	5.872236	3.5161703	1.5553676	12.9421679	1.3170748	0	15.5221064	1.4802269	2.1953003	0.8038899	3.951267	2.6020423	2.6020423
TCGA-BC-A10Q	1135	1	0	3.1229399	3.8232511	4.1960129	13.0972133	2.4208308	4.1816592	2.2661698	10.6007018	0	7.8841675	1.4928776	7.7778497	0.3472971	2.7080141	6.8414474	0	7.0335188	4.8775911	5.85962	9.5063125	3.6774214	5.1670797	2.7475305	0.6269988	14.2802212	0.3472971	0.2405586	15.5074778	1.8959796	7.7772533	7.1046679	9.8112949	9.2636516	1.3967338
TCGA-CC-A7IG	299	1	0.2572098	3.2611171	5.3578606	4.7525832	12.1630225	3.8151696	4.1366024	2.7354741	12.9086403	1.5615207	9.8883539	3.3466373	8.0480378	1.1183524	3.7538762	8.9008146	0.9824552	6.0226794	8.3834931	8.1752411	8.3028706	4.947676	3.4009577	2.1102971	4.425748	11.3072253	0.4754274	3.3740532	12.0345534	4.4517142	5.1828837	3.7538762	6.9330686	6.6459277	7.106542
TCGA-BC-A10S	1423	1	1.6669115	6.0432892	6.6457796	5.1621077	13.4831545	3.1826666	6.7156957	3.4521232	16.0219416	3.3236766	11.841146	5.0981012	9.1874986	2.2415827	3.1324248	7.8879462	2.8510514	6.5047874	8.2196017	9.5959431	8.6099056	6.3811484	2.8510514	3.7136694	3.7474433	12.104563	4.7269712	0.3904069	13.8761956	0.9503109	3.9924621	4.4269598	6.0500715	6.0432892	3.9924621
TCGA-CC-A123	219	0	0.9605102	4.7556866	5.3312373	4.7682616	13.7346736	1.9403532	4.2638209	3.4506157	13.601072	0	10.1324753	3.4506156	7.0549223	0.7735736	2.7892059	10.3987373	0.3062622	5.8984964	8.7047316	7.5533198	6.7878934	6.4715349	0	7.6050587	3.1764808	9.6252089	2.3278293	0	10.403028	0	3.419065	3.5413277	5.2794691	5.4530711	1.7506048
TCGA-ED-A7XO	427	0	3.028444	6.346755	9.015962	5.914561	14.306969	3.198816	6.658576	3.292149	13.262599	2.750056	11.500667	4.918902	10.158621	3.321964	4.675033	8.897817	3.099025	6.23366	7.011775	10.465607	7.781847	6.779013	2.288793	3.708024	3.351177	9.551268	3.898158	1.28206	12.141828	2.095188	4.639955	3.133061	5.75432	5.353587	3.462446
TCGA-DD-AACC	1685	1	2.129885	5.639562	8.031719	4.897994	12.57102	1.087876	4.796466	1.888094	12.405728	2.868569	10.649563	4.265651	8.844856	2.202244	4.687249	8.211204	1.797568	5.360071	4.842474	9.001975	7.518445	5.236294	1.233109	6.435399	1.087876	8.696963	2.627092	1.233108	10.470472	0	6.145427	4.363562	6.838716	6.833029	6.112947
TCGA-DD-AADF	115	1	0	3.113058	5.0915107	5.2449479	12.8447158	4.3718564	3.3748835	1.8790199	13.3104481	5.5040626	10.7751041	5.2950151	9.4262048	2.4329554	2.1516854	8.1504043	4.2610681	4.3982737	5.609575	10.4914553	8.3781669	5.9503415	1.4445255	1.2259696	1.339382	9.2282906	2.7525583	0	10.8346512	2.2708497	0	0.2525416	1.225969	0.654354	1.6342866
TCGA-DD-AAVV	2455	0	0.8551294	4.6918412	6.6756889	4.0430907	12.003618	2.4306324	4.7363029	1.8710121	16.014975	2.0426906	9.6936023	3.3071596	8.3075501	1.3883802	3.8014453	8.1249174	1.4506998	5.3569861	4.9346802	8.1332547	7.1270977	6.4213213	0.2999726	2.2670848	0.9444702	6.3617508	3.1469989	0.1577681	8.1362206	0.5481811	3.7024681	2.3013111	4.8330616	4.6526092	6.4193746
TCGA-G3-A7M9	56	1	2.3176569	4.7258028	6.5200211	4.5323244	13.0495472	1.3503886	4.9898093	2.6069697	15.105501	0	9.4643091	4.79647	8.296935	1.3503886	5.2965455	8.9811445	0.7348314	4.6258503	9.7471395	8.8243943	7.2687488	6.7687639	4.7014565	5.5629396	4.5596705	12.7377886	0.9150267	3.4545776	13.2757692	4.1737583	6.6966908	5.3286932	7.9168534	8.6211936	7.2203048
TCGA-ED-A66Y	296	1	0.382312	1.4959898	3.7485256	3.988052	12.1377337	2.2144829	5.1160594	1.3317895	13.2267177	1.1464708	7.6979086	1.7771289	5.6570394	0.382312	4.0685272	9.1093896	1.1464708	2.3058486	10.158746	5.5949957	7.520929	4.9839681	0	0.9337902	6.1141921	6.5096724	0.382312	0	7.6830746	3.1520476	6.182083	4.9560339	7.3136694	6.3471125	2.9402506
TCGA-5C-AAPD	20	0	0.225576	2.860376	6.03303	4.59613	12.18474	2.52076	4.854262	1.599762	12.717006	3.585069	10.283828	4.204155	8.569622	1.599762	4.342972	8.739196	2.988961	3.585069	7.914847	9.350036	8.262067	6.425606	5.606648	1.890607	3.543793	13.259724	2.339669	0.592381	14.531268	1.516867	8.187811	6.970333	8.925979	8.234768	9.055065
TCGA-BD-A2L6	1363	0	0.4504179	5.8801198	7.8410277	6.6743533	13.8553328	3.3449566	4.7161179	3.1202121	14.6879984	4.6333353	11.3820949	5.4672615	10.1703532	2.6159116	3.1797647	9.5365709	5.0391358	4.868666	9.3921981	10.4429342	8.2602501	7.3677502	0	1.8339231	4.3776478	7.2371851	4.6753203	1.0699138	8.708638	0	3.8637531	2.6159118	5.8890678	5.7387776	2.5269875
TCGA-DD-A4NH	690	0	0.2020879	1.7679891	4.2049201	4.7794525	11.8885987	0.3793149	3.5267349	0.8088463	14.4455309	1.7679891	10.0723845	2.6117156	8.2823782	1.2346589	4.360858	9.7717384	1.4081575	3.8907657	8.2028903	8.4058375	8.6391848	5.1408801	6.5371569	1.7028468	4.29608	14.134448	1.7028468	1.0374054	15.8203587	2.2506721	6.9835876	5.1098064	7.6829384	6.4380633	7.0107563
TCGA-DD-AAVR	2513	0	0	5.149144	7.785509	5.498078	12.807097	2.507745	5.596198	2.37437	12.945302	2.063735	10.512834	4.121477	8.628402	1.506622	4.432335	8.01477	1.811905	5.209134	8.374853	8.839242	7.567302	4.864128	3.990858	2.27807	3.035336	11.186687	2.705829	1.226034	12.574677	0	6.758967	5.189413	7.777827	7.499519	4.291442
TCGA-DD-A4NN	899	1	0	3.1085574	6.2415233	5.0061283	12.2713802	1.3721626	4.3714487	1.1832432	12.1196875	0	9.8241506	2.7482248	8.0007122	2.0625241	4.0224024	11.7617054	0.3980406	3.6366583	8.3530458	7.7189979	8.9186519	4.7406599	2.9981529	2.8785943	4.5581372	12.1345454	2.7482248	0	13.0830671	0.3980406	7.0398129	5.8938437	8.0096321	7.3004368	4.1046336
TCGA-DD-AADA	1233	0	0.4308761	4.8588836	7.4910393	5.0753979	12.0648428	2.5106316	4.2814557	0.6060423	13.9022074	0.7622238	9.3391369	2.7533589	8.1862381	1.3596522	4.1462055	8.6884986	0.2314644	3.9651535	9.1310001	7.6582101	7.1686741	4.2288672	5.9234069	2.3226764	5.0828248	14.1737255	1.9200692	0	14.9559827	0	6.6813242	5.7569662	7.5377263	7.1825672	8.9201849
TCGA-BC-4073	352	0	0	4.3603418	4.9523727	4.2461428	13.945185	4.0330899	4.6865151	3.5136373	14.5886549	1.7419031	9.2243218	3.338926	7.4471857	0.6050752	3.3756021	7.5570455	1.203292	4.3785262	8.209058	7.0074119	8.1199936	4.9764507	2.0448655	2.6347282	2.9094325	11.3273034	2.7509578	0.6050752	12.5406749	1.6249113	4.6570231	2.216426	5.8658298	7.5308628	2.4406849
TCGA-FV-A4ZP	2486	1	0	2.414145	4.1175213	3.9922763	11.1392348	2.5388237	3.4729322	1.958542	11.6941302	0	9.0815455	3.0385635	7.5446585	0.9724942	3.0385635	9.7275163	1.7678984	4.2692105	9.131903	6.4919538	8.8514623	6.4528707	4.6745098	1.5481703	5.5155012	13.4738896	0.9724942	0.5666837	15.0222932	1.5481703	7.1784497	6.1051169	8.5182495	7.1591538	7.4993436
TCGA-G3-AAV4	27	1	0	4.9161202	6.6904227	4.5336107	12.7985972	2.5609441	2.7093323	2.6121217	13.9852692	0.7130385	12.3647935	4.9463467	10.0250233	2.140565	2.8004046	8.1743105	0.2786795	3.0803075	4.5468229	10.8175897	10.0576967	5.5021243	0.2786795	1.3170661	0.5121439	5.5356468	4.7546882	0.2786795	7.4466747	1.6465507	2.2086518	0.7130377	4.1391887	1.99392	5.3671236
TCGA-DD-A4NQ	373	1	1.7636899	2.6485662	6.1390184	4.8232628	12.9839171	2.8537362	3.6980262	1.2853383	14.39533	0.9695738	11.3407269	4.2271126	8.7232688	1.7636895	3.2666896	10.0385542	2.6485662	4.641346	8.4602626	7.8812614	10.5472483	7.7493425	5.5544829	1.2853383	3.6437569	13.998177	5.1101607	1.2853383	16.1083192	1.5442495	3.4675077	2.1223132	4.641346	3.5286801	6.9276701
TCGA-DD-AAVU	2202	0	0	2.5236739	5.2699461	2.997464	11.4202813	1.3430718	3.3135384	0.5050342	12.6642446	1.1747075	11.2356744	5.0922671	8.7535979	2.2118514	2.4518067	8.1578906	1.1747075	4.8963745	3.8493008	9.94404	9.8301845	5.669018	4.4005065	1.7549828	0.1886782	11.8263336	3.7776228	0.1886782	12.8151009	0	3.9954782	2.4518067	5.3997559	3.8906588	1.0825337
TCGA-DD-AAVQ	2728	0	0	4.6275146	6.6687914	4.7090645	12.4724974	2.4093746	5.4906641	2.376471	16.3614927	0.6771248	10.0177883	3.5287613	8.4618216	1.5443073	4.0084098	8.5502258	1.055272	4.7736694	8.1579582	8.3246293	8.291918	7.0064809	5.3280943	2.4415446	4.3252864	13.5396156	4.0611273	0.8785527	14.2628157	1.055272	8.8527205	8.9589856	10.3452289	9.7269608	7.0488639
TCGA-G3-A5SI	768	1	0.6094392	3.9001568	6.819755	5.04726	13.782427	3.0633859	4.8244945	1.7508196	13.7145181	1.036561	9.761694	3.2342953	7.5373862	1.3656914	3.2740362	10.2014378	2.3052392	4.0678091	9.6132202	7.9773114	7.7030398	7.3101565	4.5284444	1.036561	5.9227468	12.899948	3.6811659	0	14.4416416	5.7573503	4.9524715	3.9983291	6.1426326	5.6557125	0.6094392
TCGA-DD-AAEI	1531	0	0	4.2509502	6.521106	4.0690895	12.4966611	1.7026491	3.6176405	1.5522989	10.6316991	4.1234303	11.5059678	6.0175601	9.5002535	2.8958459	3.0719727	8.4848366	3.3247997	5.2125577	8.3345772	10.7053611	8.4546867	6.1011758	4.5772445	0.9755715	3.7616544	13.037252	3.0719723	0.717456	14.3616402	0.402875	3.8609519	2.9569751	4.9672226	4.6156652	2.1838171
TCGA-FV-A3I1	247	1	0.2753611	3.4717389	5.5754899	5.3184936	12.2800359	4.1557282	4.1557282	2.4372893	11.6033941	2.8696547	11.4126942	5.3997918	9.6242327	2.2586214	3.5771786	8.5512003	1.9797162	5.0243423	9.4382043	10.0107575	8.5520089	5.588159	0	2.7394183	4.6783379	6.4843786	4.3467655	0.5064943	7.793191	0.8806362	5.1058951	3.3579821	5.7935539	5.5691134	2.7394187
TCGA-ED-A82E	408	0	0	2.1747324	4.631918	4.5454693	13.6984084	0.9937946	4.3231654	2.5746051	13.4201879	0	8.8807519	2.4373095	8.9343608	1.1774726	3.7385117	7.3947105	0.1244989	6.4471356	7.8077967	8.3046028	9.0114666	4.8948692	5.0715306	2.0230339	3.9965126	13.4946481	0	0	15.0612855	5.2323637	7.8906747	6.7570633	9.2266388	8.5759684	0.5366935
TCGA-YA-A8S7	412	1	0.6143386	3.7040685	6.1295165	4.0811427	12.2982135	2.1250199	5.4182136	2.1250195	13.4176284	0.4371254	11.6678806	4.9078593	9.3114609	2.4856211	5.1209267	10.1537496	0.6143386	6.7674006	10.369028	9.5831313	7.7922001	6.4891249	4.7649469	2.2907034	5.9008212	12.0285201	1.3743824	0	13.3776281	2.7360567	6.2110361	5.1427692	7.6809066	6.55033	8.0595181
TCGA-RC-A6M5	15	0	0.1995624	5.2399674	7.5414041	4.3317919	12.5427693	2.7936914	5.9809128	2.0410186	14.2224115	3.2857981	11.3990285	5.0846511	9.8085459	1.9330661	4.6542705	7.5252295	1.027474	4.8524923	6.9453361	9.9952202	8.4367457	5.1762853	2.6304674	3.3710121	2.3656402	10.2164209	0.9184633	5.2285959	12.0851889	0.5311204	4.8672338	2.4851341	5.3646764	5.2845778	1.8163777
TCGA-EP-A12J	330	0	0	5.4629204	6.22577	4.4256003	13.8860681	2.9925694	6.3160416	1.8899563	14.583644	3.5871561	13.6035104	6.9124247	9.6832585	1.7310238	2.2242731	7.4684114	1.9633047	4.561719	8.8132976	11.1750062	9.1604006	6.4336247	1.5523908	0.4715579	3.1579193	9.6624174	4.800594	0.2549604	11.887587	0	5.6355312	3.7821978	6.414136	6.3676122	3.306252
TCGA-BC-A69I	387	0	0	5.143462	7.59623	4.5266373	12.8227642	0	3.8647963	0.5099704	14.0238011	2.2678914	12.3706185	4.898857	10.1067016	2.9605734	3.4265973	9.2968584	3.178937	5.8744731	4.5529365	10.2223336	8.9275641	7.9553831	2.3896238	1.6415941	1.6415946	9.5115386	4.3277549	0.5099704	12.0297776	3.1789369	3.7782738	2.8797669	5.5482591	4.3874301	5.1944712
TCGA-G3-AAV6	65	1	0.5737797	3.5236836	5.7612188	5.0546553	11.9368403	1.8821719	3.899166	1.9747143	17.4359713	0	10.7072521	4.342874	8.1708735	1.3017351	4.3601325	8.8851204	0	3.7500319	5.8059878	9.0228885	6.7079734	5.2616786	3.968323	3.3270725	1.6771149	12.6155041	1.6771154	0.7929603	13.2126338	0.7929603	5.0546553	4.6953976	6.8883098	5.7082929	7.6563505
TCGA-EP-A3JL	303	0	0.8858726	5.3936053	6.8889441	5.0241969	12.1393038	3.7957472	5.3462797	3.3201314	11.7243186	4.8820977	10.3391563	4.4046034	9.183116	1.6800961	2.8287843	8.8360226	3.9302094	5.284852	8.9177143	9.1923456	9.3057015	6.5085096	1.0125386	2.4798938	4.5988404	9.0136066	3.7048642	0.4213197	9.9338377	0.2259856	4.6678359	3.6859794	6.1538998	5.3097379	4.6774287
TCGA-G3-AAV5	354	0	0	3.6818653	6.4575336	4.6245343	12.4145404	1.6689787	3.8470719	1.167135	12.7899872	0	11.284347	5.1397748	9.1155452	2.1458555	3.2339123	8.6889087	0	6.472789	9.378416	10.0550831	9.7841059	5.778064	0.3911221	1.6689782	5.5856656	5.5186456	3.7502345	0	7.2512154	0.6985083	5.0063577	3.9668383	6.4369389	5.2618914	5.7862281
TCGA-LG-A9QD	366	0	0.7208554	5.9168246	8.3388843	4.3071815	12.4209542	2.628837	5.1871616	1.6601665	14.3909327	3.7349827	11.7107987	4.7739156	8.5398532	2.0088963	3.8901928	7.2965152	3.587209	5.3640772	6.132103	9.328436	8.7607339	5.2293172	2.9033449	2.3519129	1.3290495	10.5331613	3.3632102	0	12.3374739	2.5775422	5.4306312	3.0979234	6.2677354	5.7473049	2.7726101
TCGA-HP-A5MZ	91	1	0.7758327	3.7636028	7.1132244	5.1465705	12.3638925	1.9443753	4.993721	1.7544283	16.1742202	4.0383062	10.3031574	2.9789982	9.4548808	2.3321849	4.1193636	9.9123307	4.3551706	4.3882571	7.270114	8.4695502	8.4224126	7.0832304	3.5166796	2.1121987	3.8131747	11.6861928	3.7886022	0	13.4483022	1.2776016	5.4505732	4.1193636	6.964848	5.8395072	3.2185859
TCGA-DD-AAED	763	0	0.7436795	2.3353249	4.9806948	5.3099016	12.4773783	3.531848	2.2006983	2.3353249	11.075086	0.5356817	10.6196203	4.0842148	8.0640906	1.4846584	1.9718018	8.9484148	0.5356817	2.128361	9.1318845	9.1196926	9.6373324	4.7103447	7.0814941	1.2319742	4.8177486	14.3644931	2.1283607	0	15.6620249	0.7436804	5.7013464	3.9852909	6.7185466	5.5845432	3.3843499
TCGA-BC-A10Y	711	1	0	5.2157908	6.1614844	4.9391565	14.1248661	0.8058686	7.8038993	2.0848096	16.8891522	6.304912	11.1703639	5.7514809	9.1475517	1.6980375	3.0413445	8.3672269	4.1464719	3.9274945	8.1876	10.0626209	6.5626198	6.2060295	3.3891775	1.9973972	1.9973976	13.3246433	5.4884594	0	14.7189229	0.8058686	1.3198462	0	1.5826495	1.3198462	2.5820706
TCGA-CC-A8HV	279	1	0.8865455	3.3696313	5.896352	5.260956	12.3344848	0.510326	4.3288889	1.4316165	9.8999796	2.1358546	10.0776195	2.7951866	8.6265903	1.1846713	4.9000113	9.3096746	0.510326	4.2015751	8.2758577	8.0449978	7.8005537	5.6503949	7.0177516	4.3590369	4.5540798	15.117708	1.6424058	0	15.9833951	1.4316165	9.3364387	7.8114967	10.471345	9.0721455	7.3270029
TCGA-XR-A8TG	898	0	0	3.3186995	5.3399084	4.1642456	12.1882213	1.0186456	5.7087622	0.5974196	13.4587219	2.1158836	11.2513581	4.65027	9.4616923	2.3516473	4.034766	7.6142917	2.6159068	5.8501848	8.0537212	9.8754304	8.0606678	5.0912361	4.6794463	2.0278795	3.4258834	11.5816441	2.7318545	0	13.3615833	2.351647	3.1621504	2.1158836	4.8812711	2.9390588	6.5835574
TCGA-LG-A6GG	387	0	1.8958416	3.571138	6.5403013	4.9511817	13.9831067	1.7083307	2.210551	0	16.6212062	1.7083307	9.1146512	2.3454205	7.9788534	1.7083307	2.5823667	9.7034627	1.8958416	2.9641165	9.0270559	6.8605345	8.4066702	5.8616869	3.6772478	1.7083307	3.571138	11.7166244	4.7470221	0	13.847764	0.5395956	1.2392117	0.5395956	1.7083307	1.2392117	1.8958416
TCGA-DD-A39X	1694	1	0.3893465	4.7725698	6.9684318	5.52108	12.4021828	4.1730451	5.7624955	2.9080039	13.2828005	4.5232966	11.4804631	4.82081	9.6410113	2.1400575	3.4884366	7.7022136	2.7837064	5.4715754	4.8674893	9.9726209	8.6248145	6.0790986	1.7984226	2.0349189	1.5154087	9.8408994	2.1400578	0	11.355035	0.3893465	5.1451781	3.2272154	5.5499873	5.2190345	2.9080039
TCGA-ED-A4XI	386	0	1.929047	4.476435	8.177047	5.181937	13.447414	2.325236	4.758868	1.58772	13.940937	1.13976	10.760521	3.831662	9.58269	2.810899	5.806253	9.649066	2.07354	5.642125	7.547917	8.661621	8.824942	6.120938	4.281906	3.10799	3.659158	12.453643	4.4502	2.436329	14.634503	0.849836	7.744232	5.85706	9.003562	7.694811	5.030807
TCGA-G3-A7M5	447	0	1.8946975	5.9643235	8.1175766	5.4930942	13.4202616	2.8033444	3.9199016	3.1946105	11.2244142	2.9115489	11.9325949	5.094446	10.040339	3.3565237	3.2778373	9.4749233	4.5076374	6.1525031	9.0835147	10.2837702	7.1029279	6.9902243	1.8946975	1.0616905	4.9496675	9.3530793	4.8714386	0	11.7424084	0.6263812	4.7009751	1.3956463	5.6729712	4.7009751	3.1946105
TCGA-G3-A3CG	673	0	1.1123799	4.8427164	6.8799863	5.2027672	12.5851475	5.5030431	5.2103339	2.9949623	11.3775728	3.8636303	11.6393258	5.5153129	9.8402601	2.7260519	3.7847353	9.3195556	3.5424859	3.9200932	8.9755027	10.1152765	8.5364287	6.7432335	0.255404	1.7329369	4.5163108	6.8020058	3.0295916	1.2361485	8.2944847	0.8275581	2.1654483	1.4557699	2.8474829	1.8919549	2.7260519
TCGA-DD-A4ND	2232	0	2.6188544	4.4793049	7.7117943	4.4062067	12.7253654	1.6798651	5.0263747	0.4513615	14.3511311	2.9962571	11.0920574	3.8670276	10.0917474	2.224442	5.6289943	10.2632516	3.3992507	5.1054702	8.1564042	8.9439439	8.5771316	5.8286869	2.6188546	3.1828928	3.9028975	11.4087941	3.6307817	1.3041138	12.9297622	1.5041882	6.7778103	4.8354067	7.8628561	6.848494	7.2087904
TCGA-DD-AACO	1876	0	0.8329904	3.9378331	6.45504	4.6566451	13.4250979	3.5132785	5.7090212	2.6343983	14.0672419	2.6343981	11.1883799	4.5322502	8.720758	2.0445676	3.6392495	7.9445744	2.294803	5.3149955	8.7723713	9.7763021	7.6990775	4.9760698	2.3694185	1.9504826	3.6983374	10.0226841	3.3752465	0	11.2082094	3.6983374	3.222597	1.8498312	4.3781516	4.1850919	2.3694185
TCGA-5R-AA1C	364	0	0.1699276	4.0768353	6.6528652	4.0553015	12.1956232	0.7004477	4.569875	0.3219327	14.6543065	2.523579	11.191311	4.8201989	9.5203936	2.3219443	2.7813771	8.3320567	2.169941	5.9686868	10.6120824	10.1549965	9.3479185	5.2143389	0.8073632	0.5849692	4.3129026	6.2070344	4.0980515	0	7.9993157	0.1699276	0.5849692	0.9069006	1.5235755	0.9069006	2.169941
TCGA-G3-AAV1	359	1	0	4.7514771	6.9477036	3.5676708	12.2661631	1.8930744	3.192632	2.2988331	15.3393201	0.3802684	9.9785603	2.7506279	7.4686257	0.9296039	3.3714351	7.6376457	0.3802684	4.9892112	5.5772947	8.574774	9.498439	4.5982455	1.6374201	0.6809265	1.4903165	8.303114	4.7834263	0.3802684	10.3974393	0.6809256	2.9884916	1.1416532	4.2088208	2.8744565	3.042298
TCGA-XR-A8TF	693	1	0	5.1548254	7.6887483	4.170635	14.1012699	2.0133894	4.4365357	1.1472533	14.6974802	3.051287	8.6788469	1.4969107	8.4066506	0	3.3379805	8.947343	3.4221453	4.5152917	4.5899702	7.1552028	7.8868805	5.3819675	4.5152917	3.4221451	0	12.0460722	4.999117	0.6847819	13.8660357	0.6847819	2.9414915	2.2156025	4.3954844	2.5508202	1.1472533
TCGA-DD-AACX	170	0	0	2.5807126	5.009224	5.0780385	13.6884263	3.9952177	2.8666105	1.7484874	13.687251	4.6660351	10.1423088	5.009224	8.8186122	2.140444	2.3025925	8.5137209	3.3840835	6.2528493	3.764154	9.8415491	9.8199466	5.7041706	0.3359737	1.0348608	0.3359737	5.009224	5.2765328	0	6.9509722	0.3359737	1.2086078	1.0348608	2.8137847	2.3773081	2.0519804
TCGA-DD-AADE	1202	0	0	4.4954483	7.1585542	4.0910041	12.2031271	1.587472	4.343427	1.4618271	14.9480053	1.3241867	11.7073406	5.2704512	9.4835375	1.587472	3.1732699	7.5075671	1.3241867	6.5428808	5.2324808	9.9856826	8.6655313	5.6690242	2.5880986	1.0018829	1.0018829	10.576934	4.0910041	0	11.8803744	0.5862181	4.4298523	3.0032926	5.2890683	5.2033327	2.0903409
TCGA-2Y-A9H8	633	1	1.399217	3.1030669	5.6980509	6.09674	11.6051957	2.7980194	2.7980194	1.2264111	14.4649726	3.6047059	8.1655633	1.9918344	8.5806535	0.673995	3.6736503	9.5938553	4.1065971	3.2903365	9.6483987	6.8900612	7.8957382	5.4844008	5.5772953	3.8328434	4.77348	13.4861261	0	0.2002168	13.9825507	5.2617824	9.9091692	8.803229	10.3658336	9.0484678	7.7174153
TCGA-DD-AAW0	2015	0	0.2223038	4.7719954	7.484545	4.469731	12.1467475	2.5844488	5.6042582	2.4145363	10.6986673	2.8739364	10.7187726	4.2724338	8.911276	1.3215581	4.5333889	7.6263121	2.2725294	4.9142871	6.631173	9.2982106	7.7078954	5.2346163	0.5847557	2.8407716	2.5844486	7.2646115	3.6239242	0.8741887	8.6853018	0.2223038	4.1287017	1.8740206	5.0654909	4.7363722	2.8068264
TCGA-2Y-A9GW	1271	1	0.1950187	4.3704768	6.1508356	3.7951186	11.897746	2.5301659	5.7580673	1.4525248	11.9242072	3.09194	10.7230184	4.5594465	8.7443226	1.2912434	3.9382049	7.8001531	2.8235521	4.6286086	8.2310512	9.016425	8.9887418	5.6623599	4.9658037	2.29512	3.9517631	13.1274011	2.4935556	1.1096354	13.883616	1.7910055	5.0438379	4.1762573	6.3887167	5.1057899	2.7633166
TCGA-DD-AACS	1804	0	0.2270682	4.173556	6.5556268	4.3037727	13.2424469	4.1871192	3.4668568	1.3414632	9.7917097	3.1717381	9.8394641	3.1441874	7.6033652	0.750019	1.9626275	8.462773	2.5292465	6.6418794	7.3344682	8.4972088	7.9481599	7.401453	2.1951983	0.8892929	2.7279137	9.4293272	4.173556	0	11.1305403	0.2270682	2.3954303	1.0162981	3.2769629	3.1717383	1.5235564
TCGA-DD-A4NL	1711	0	3.357633	5.56233	8.399248	4.793057	13.348452	0	4.081641	2.200833	15.387809	3.495493	11.460617	4.166666	10.0536	3.205194	3.680345	9.546368	5.228372	6.739682	6.661274	9.537416	9.619825	7.601653	1.835764	3.122476	2.029815	9.379408	5.305389	1.019945	11.672828	2.353709	4.430073	2.941289	6.016277	5.448089	3.737049
TCGA-DD-A4NI	561	0	1.826742	4.91423	8.154251	5.354328	13.386908	2.538951	4.455812	1.27214	11.763275	3.063332	11.343277	4.528386	9.968822	3.779969	3.779969	9.272181	4.122362	6.153676	7.794762	9.730075	9.155302	7.528979	1.27214	1.272139	4.339611	8.003288	5.413009	0.359565	10.718118	3.202908	3.447098	1.826742	4.614252	3.447098	2.673045
TCGA-DD-AAC8	16	1	0	2.915287	5.4136513	3.3346509	10.9197803	0.7883399	2.517543	1.3983197	14.6938049	0	10.2953993	2.517543	8.5732779	0.6279009	2.4229106	8.715437	0	4.1768437	7.9774316	8.5171213	8.5725896	5.0280497	0.2409517	0.7883399	3.9411016	5.7176249	3.0480379	0	7.7256948	2.0321418	1.3983197	0.7883399	2.2681957	1.9665578	2.0948742
TCGA-DD-AADS	474	0	2.2304385	4.8581551	7.1207158	5.0712246	12.5026486	1.9721202	4.8657882	1.3440638	13.1599667	1.9144026	12.1280011	6.1623754	10.1421888	3.5758496	2.3220724	6.8610273	1.5850832	5.7364487	7.4245073	10.7392465	9.3929927	5.5828251	3.8619702	1.0545408	2.3220724	11.0902415	3.5571135	0.6919459	12.9851053	0.2064744	5.7774955	3.1700851	6.3698592	5.5828251	4.7550611
TCGA-DD-AAE3	566	0	0.2965255	5.3790865	8.1178301	4.6546303	12.5711601	1.3770021	5.9092787	2.6434427	13.1506779	1.7145005	11.521039	5.0014821	8.635109	2.6434427	2.5340225	7.2397837	2.5340225	4.4738531	8.3022478	9.47392	9.3697932	5.5504325	4.8499157	1.7145005	3.6065571	12.2664981	3.2736582	0.2965255	13.8555576	2.1449421	0.2965255	0.9356347	0.7523624	0.9356347	1.4984878
TCGA-CC-A5UE	272	1	0	1.9433134	4.5270428	5.5475488	14.0130565	2.6363216	3.6024521	2.933645	14.8982948	0.3070286	11.0874383	4.2497411	8.3794615	2.0296419	2.8881543	10.9073001	0	4.1375822	4.8806263	8.7087235	9.4352771	8.4129733	0.5600438	0	1.5346862	8.2026126	5.9307518	0.9624572	9.6131307	0.775236	3.3236509	1.7534188	4.1947513	3.3904287	2.1881945
TCGA-2Y-A9H1	1229	1	0.3469251	4.5584679	6.2224651	4.3043227	11.8746748	4.5417267	2.9627646	1.5375078	14.2644807	3.5020976	11.2486463	4.3816156	8.6885154	1.7851822	2.0915844	7.4330187	3.9708279	4.8444032	6.2172034	9.54958	9.1423157	5.1834889	2.8584728	1.0616981	2.3441752	9.2027999	2.7460504	0.8603987	11.1057599	0	5.9131901	4.454978	7.5898526	6.3189589	1.9965019
TCGA-DD-A3A3	535	1	0	3.3739714	5.9097301	3.5119917	10.8212239	3.6136248	3.08642	1.8065109	13.8073881	0.6999851	6.5425071	1.2969795	4.8733275	0.2728151	1.8899076	7.1103967	0.699986	2.6808262	8.5637645	5.010082	9.4960063	3.8610204	1.522791	0.5021534	4.1247301	8.9011958	3.4583573	0	9.8698261	0.5021524	6.4799581	5.0738866	7.7312735	6.2741819	6.3897177
TCGA-DD-AAD0	137	0	0	2.0367481	4.3748733	4.241375	10.8863223	1.9339827	5.163516	0.3585189	12.4234771	1.8797187	11.1982584	4.9693204	8.8873184	2.1783507	1.5026906	6.8433671	1.8233324	5.0203742	7.8512406	10.6889252	8.8370315	7.2907838	0.3585178	0.1903671	2.7916649	6.4941973	4.6588598	0	8.5136664	0	1.2693582	0.6454407	1.7646536	1.1823675	3.1536504
TCGA-2Y-A9HA	36	1	0	3.4120463	6.8624997	4.1298649	12.5011876	2.8690954	4.5959852	2.0541657	15.3645081	2.4948802	11.2148679	5.1421038	9.5380855	2.6306923	4.0989677	8.1999015	2.630693	6.4128584	5.642839	10.5698746	10.1172301	6.4159956	3.7668209	2.1171983	1.7702557	11.2943663	3.5780789	0.6382296	12.3884786	1.9191829	3.4120463	1.5133523	4.3816689	3.8056103	1.7702561
TCGA-DD-A118	3437	0	0.7581044	4.5630959	5.3729204	3.1618177	13.3622452	2.1558574	4.645097	3.0757236	16.0733642	3.1049963	9.7255227	3.1336866	7.3678585	0.428285	3.1049961	8.3181152	1.143861	3.9067127	6.4121328	6.9707156	6.3462432	4.1367164	1.4479314	0.6025994	1.5365418	10.9173378	2.0987962	0.2299779	11.9605932	0.2299779	1.1438616	0	2.210747	2.5023431	4.3473439
TCGA-ED-A8O5	406	0	0	5.4528369	8.4342621	4.4019622	12.6120396	0.7043426	4.064801	1.6793819	15.6416733	0	11.8860639	5.1025868	9.728218	2.4345116	4.4442867	8.4460267	0	5.6555822	8.6485359	10.1772214	6.2872826	3.7972973	4.9927997	0.3947347	3.9810251	12.1769728	3.7642655	0	14.2294775	0.3947347	7.4120117	5.5236319	8.9284088	7.6943864	6.6043455
TCGA-CC-A7II	399	0	1.280759	3.8661	5.346008	5.020265	11.686668	1.808145	4.064049	5.051698	13.933426	0.440864	10.262948	4.833957	8.614761	2.585884	5.346008	8.434241	0	3.312581	4.368623	8.58687	7.183847	5.931825	5.004288	9.071991	1.280758	14.488295	0	0	14.043852	4.90452	5.408044	5.004288	6.525775	6.569864	1.948352
TCGA-K7-A5RF	631	0	3.519962	5.562195	7.807048	5.872642	14.078675	2.640545	5.639993	3.073341	14.002291	3.345173	11.614846	4.668638	10.488727	4.484074	3.625733	8.388924	4.918029	5.422414	6.78807	9.683219	9.090308	7.39696	1.456924	2.535895	2.423056	9.154674	5.166092	1.207217	11.925803	4.205724	7.729091	5.893969	8.560456	7.351433	2.915443
TCGA-2Y-A9GZ	848	1	1.504779	5.6218344	8.614126	5.2847162	12.9920443	0.6893922	4.896872	0.940284	14.8854295	2.4840172	11.6261493	5.9708507	10.3568481	3.370473	3.6064458	8.1381479	3.0080831	5.8342379	7.5439528	10.9209632	7.8605358	6.6950362	0.940284	1.504779	2.0225525	7.2667669	4.3101641	0.2055814	8.6667239	2.4439726	3.3916803	1.5806101	4.1326023	3.0080829	2.8331008
TCGA-DD-AADL	636	0	0.3945306	4.7604722	6.9280576	5.4205649	13.599821	1.5296156	4.1172595	2.2552521	11.7933408	3.951184	11.6817488	4.5634669	9.3899888	2.2552515	2.6660178	9.5211346	4.3575457	3.3392694	7.655784	10.2043278	8.593505	6.762402	4.7935708	1.3632126	3.1980827	12.0566912	2.666018	0.7040132	13.8287762	0	2.9269116	1.8139835	4.691906	4.2661756	2.9853769
TCGA-2Y-A9H3	1516	0	0.21964	4.709278	6.4154754	2.8577488	13.4066036	0.4102173	3.7546374	1.7234284	15.6749028	0.7292456	9.3868553	3.2802847	8.1004973	0.8656932	3.9667461	7.4346891	0.8656932	5.3848048	7.6076462	7.85107	8.1455965	3.152713	1.985491	1.9854906	2.0441902	9.3546038	0.21964	1.1050753	11.1075499	0.4102173	3.1791456	2.443596	4.4626217	4.5050315	4.8392754
TCGA-G3-A5SK	744	0	1.730025	4.897298	8.503172	5.831551	13.280959	4.672287	3.691281	0	11.435956	4.814855	11.406524	4.049566	9.272407	2.654612	4.690898	9.214094	4.881182	4.690898	7.156726	9.2277	8.02537	8.244349	2.494332	2.576697	3.493454	9.924759	5.06362	0	12.521946	3.360273	2.107849	0	2.406979	2.313994	3.450412
TCGA-G3-AAV0	476	0	4.3240444	5.8960751	8.1037914	4.4134709	13.2160078	3.3690065	5.9779299	1.0689102	9.2628721	4.802052	12.6234581	5.4229458	9.5260882	2.9235459	4.7242939	7.5475516	4.802052	6.2482993	8.7268019	10.7748422	7.0324535	7.5060409	5.0690783	2.0393381	3.2902449	11.8409915	4.2839544	0.2424196	13.604881	0	2.852226	1.7564554	3.9669813	2.9579261	2.6567858
TCGA-UB-A7MC	500	0	0	5.1752555	7.3779306	4.5046172	13.0362478	0	3.7441579	0.6009034	10.421764	1.3504955	10.5545697	3.9984934	8.1105235	1.3504955	3.0414739	9.5249957	2.2068495	4.537086	8.3139383	9.239516	9.5320605	5.4724848	3.5024974	1.0238458	3.7441579	11.198933	6.080015	0	13.2438998	0.6009034	3.6283817	2.2068492	5.112002	4.0888734	3.5024974
TCGA-ED-A7PX	6	0	0.8675051	3.3466235	5.4070641	4.311838	12.5450146	1.5135625	4.3848269	1.9582027	12.9961052	0.1415152	8.5539817	2.6688675	8.6658422	0.6945504	3.5882997	8.1545138	0.1415152	5.5408348	7.1878885	7.8442406	8.1545138	4.8127903	5.6922941	3.2246796	3.1088081	13.6799847	0	0.8675067	14.9594808	3.4858493	7.4903704	6.5697627	9.1493638	8.7733928	1.9959693
TCGA-G3-A7M7	361	0	1.2690984	4.3546983	6.7495906	4.5755392	12.7003493	4.0698061	5.0136588	1.8230136	11.4879716	3.1067813	10.740775	5.0631789	9.296412	2.3069338	3.4044585	8.5699965	3.2419393	5.5963281	4.29377	9.4733983	9.291226	6.1825632	2.6686665	2.0364115	0.6452811	10.9481599	2.7312775	0.8844534	12.0911143	1.0895571	5.7095096	4.6903003	6.9926064	6.7758183	1.2690984
TCGA-DD-AADB	1242	0	0	3.1839016	5.6513655	3.8559259	11.7299682	2.2990301	2.2990298	2.0655827	12.533448	0	10.6628633	4.7667796	7.6544556	1.3047885	2.4999109	9.1268216	0.3162373	5.5033277	7.3180122	9.1025857	6.62266	6.0958567	1.3047885	0.5754653	3.1039098	10.1832334	1.5659052	0.3162373	10.5378687	0.3162373	5.1116932	4.3820737	6.1366309	5.7791922	7.533716
TCGA-RC-A7SF	579	0	0.4864858	4.2310376	6.3458766	4.1893628	12.6396132	3.8974602	5.0938796	1.6502182	14.0151999	1.7681471	10.4974856	4.4585841	8.5011417	1.5874298	2.8377578	8.0145394	1.3047639	5.5458779	4.9823876	9.6830574	9.2612381	5.1654835	4.5683277	0.7384471	0.849643	12.5046897	2.4711804	0	13.8154013	0	4.907257	3.1944362	5.8698845	4.8747596	4.0213927
TCGA-G3-A3CH	780	0	0.2700193	5.957211	8.0647304	5.8061944	13.63762	2.9234086	6.3771883	3.6935182	14.267399	3.5986618	11.2278782	5.2181999	9.8561077	2.4120504	3.7162897	8.6367486	2.1020477	4.6485454	5.14456	10.3249287	9.3564958	6.3984644	2.4667902	2.6670794	0.4973804	9.2754415	3.1069318	1.5121839	11.1492625	3.6229667	4.4724787	2.2341426	5.757625	4.9372804	2.7576779
TCGA-XR-A8TE	925	0	0	4.990459	7.921271	5.162091	12.814197	2.449478	4.397791	1.878651	11.874096	0	11.869802	4.623491	9.249705	2.326527	5.424402	8.804836	0	4.86353	3.933477	9.559689	8.487306	5.107118	1.225679	6.444935	1.477612	8.158293	4.397791	0	9.833172	0.532285	2.326528	0.532285	3.603533	2.449478	8.37932
TCGA-2Y-A9GT	1624	1	3.251872	5.477145	7.419671	5.230359	13.441243	2.825787	3.936546	1.646855	13.804468	6.144262	11.913791	5.416723	9.239646	2.120851	3.000632	7.504372	5.082619	4.812526	8.108336	10.093192	7.622772	7.073346	2.553854	2.016141	2.696218	9.788483	4.198221	0	11.927841	5.396007	4.313175	2.120851	5.44725	4.611558	2.944673
TCGA-2Y-A9GS	724	1	0.2176489	4.3603959	6.5085697	5.1035648	12.5780703	3.1132574	5.6442589	1.974921	13.3423206	1.913887	10.7838659	5.3306921	9.7269455	2.9404147	3.6321042	8.5357754	2.474939	5.8779199	9.3451706	9.9980826	8.6853624	6.078959	4.5427954	2.5964457	4.8744847	12.0522756	4.0976841	1.3941684	13.3580687	0.7236442	4.7490563	3.7059713	6.2242948	5.4429591	3.1132574
TCGA-FV-A4ZQ	12	0	0	1.1425082	4.454999	3.519323	12.6255714	2.0773753	0.8520756	0.8520764	14.279033	1.5910771	11.082362	3.3010115	8.6666362	1.7720077	3.3010113	9.6627122	2.2088088	4.0617226	7.6772926	8.7213231	8.3229232	5.7259791	2.6399563	5.7692142	4.2566084	11.6407908	3.4142925	0	13.0595197	2.7302434	4.5070087	2.7302434	5.1868274	4.401044	2.077375
TCGA-GJ-A9DB	67	1	0	3.7032779	6.0198355	3.2506791	11.8050852	0.3225431	5.8359109	0.8086734	12.3482714	3.0470965	11.3760749	5.1628602	9.9594478	1.8095519	3.2506789	7.8168422	3.494655	5.3339153	7.2604426	10.495927	8.3091266	5.0142066	3.8608436	1.7025689	0.8086725	10.9981334	1.7025689	0	11.978295	4.6028607	2.2503553	1.7025689	3.494655	2.2503556	2.0023065
TCGA-UB-AA0V	314	0	3.57605	5.756747	8.114009	5.531858	13.832739	2.667111	6.275803	3.063226	12.663108	1.080595	12.099549	4.895528	9.892476	3.063226	5.240008	7.603983	2.19147	6.983435	6.643912	10.608648	7.706108	5.89831	2.119265	3.889948	2.325867	9.080838	4.817816	2.388645	11.212409	1.477083	7.016112	5.43851	8.526291	8.221382	2.388645
TCGA-5R-AAAM	46	1	2.1952301	6.3624455	8.8289949	4.8049049	12.5581786	1.1784903	5.8008287	2.6471208	15.2343253	3.1360199	11.9620855	5.0354268	9.6748379	2.7409901	4.6562178	7.8314973	3.1360197	6.0776483	6.1521548	10.3644663	7.7519932	5.4370892	3.2035282	3.4176569	2.1273229	10.4031175	3.3297482	0.7063749	12.00033	2.1273232	3.7912463	1.3068251	4.6682156	4.7939963	6.5263072
TCGA-O8-A75V	538	0	0	4.4637761	6.6090253	3.4241299	11.9078239	2.9141494	4.4919942	2.1182129	15.4574145	2.2116751	10.4221237	4.0483679	8.5727965	1.6012168	4.0098541	8.0096545	1.7331643	4.7317366	8.1154724	8.9554244	8.4976623	5.5651694	2.7050569	2.7679526	3.4435256	10.5125676	4.0483679	0.5219101	11.8553883	0	4.5734818	3.4815521	5.8783205	5.1110676	1.8540483
TCGA-BC-A216	1351	0	2.4543317	3.9070685	5.5694349	5.8401472	14.4435827	6.3163342	8.0456767	2.722628	14.9129642	2.124475	11.3108263	4.3046921	8.2585208	1.8157119	3.2328313	8.4252805	2.124475	4.3647538	9.4988404	9.1981936	7.4411423	6.9469203	4.8993603	2.0287131	5.2033868	12.5050396	3.3163175	0.3561855	13.6241637	1.6961256	4.7270148	3.7050479	5.8188337	5.2885446	8.2399321
TCGA-2Y-A9H6	357	0	0.1712235	4.4623207	7.1726905	4.8250086	11.6751389	3.2198395	5.7393416	1.3289232	11.43508	3.4199393	9.8082748	3.2392216	9.0123214	1.7085082	4.5810071	7.0830155	3.7921557	4.4204851	7.5341581	8.2760448	8.6026644	4.7459139	6.072162	2.3312475	3.3503445	12.8154918	1.5311638	1.0936366	13.9806091	1.8664194	3.9297361	3.2001934	4.4034054	3.2772214	7.7258298
TCGA-CC-A8HU	344	1	1.37429	3.7802292	5.9302773	4.7553822	13.518256	1.0437665	3.602508	2.6571859	14.5147966	0.6142867	9.6145847	2.7737464	8.0887326	0	4.1255552	9.6673351	2.0651614	4.9413355	8.6290513	7.1463131	7.8867684	4.4745691	3.2468369	1.8694794	4.40398	9.2547705	3.0757411	5.8528913	10.831449	0	5.3319667	3.6642132	6.7996922	6.313946	1.6430273
TCGA-FV-A495	1	0	1.574801	4.600066	7.575396	4.493199	13.074927	2.309725	5.500765	1.161462	12.658317	1.796464	10.821183	4.34303	9.953412	2.893666	5.891876	8.982645	2.309725	5.385972	6.650217	9.397851	8.695573	5.333834	3.818696	3.271706	2.63104	10.900243	4.175395	2.0758	13.359465	1.689885	6.726341	5.08321	8.144655	6.824068	2.158062
TCGA-EP-A26S	237	0	0	4.9885565	6.9704833	4.7473428	13.2089607	3.4507105	5.7072294	1.1772302	16.137563	2.2582985	12.0354559	5.1826859	10.2867634	1.9404303	2.4783656	6.4780321	1.5321344	6.5477722	6.1909858	10.0090994	9.4476028	5.4453632	3.9981413	1.8799116	2.70459	11.1972382	3.8000799	0	12.5726855	0.8386606	3.5894579	3.0449503	5.481453	4.5282525	5.8242658
TCGA-BC-A3KF	8	0	0	5.0675862	7.6235501	4.6762155	13.490352	3.8358736	3.2171825	3.1647382	11.9306804	5.5178527	11.4055	5.398024	9.4197378	1.870227	3.1647382	8.8480057	3.6575908	6.2036961	7.8583746	10.5912886	8.700386	6.0603401	2.2178086	2.3172612	3.5389851	9.441944	3.7671812	0.7346338	11.5019601	0.997085	5.0387351	2.6580517	6.5125528	6.3634683	6.9130749
TCGA-EP-A2KB	334	0	1.5799206	4.1043778	5.632311	4.5517196	12.0104833	2.0448875	2.7407942	1.7109455	13.016656	0.3608912	11.5959931	5.2780271	9.4111978	2.1409847	1.8310552	8.5747267	0	1.9419292	5.4188717	10.2466219	6.8522523	4.461543	0	1.2756603	1.2756597	5.5471808	2.2310785	0	7.2498682	0	2.8008693	1.8310552	4.3043986	4.1043778	1.8310552
TCGA-CC-5262	103	1	0.1988047	5.0852377	6.0478101	5.1406691	12.8650193	3.8961003	5.8624048	3.0934084	15.3966315	2.1845755	10.9948123	3.9659652	8.9484607	1.2201584	3.8671779	7.9774076	0.7980381	6.1653261	8.1471662	8.6035663	7.0784647	6.6265643	4.2609959	3.3657019	3.4064769	12.7911898	3.745318	1.3088676	14.0340905	1.3924372	2.989886	2.3188001	4.368095	4.5519811	3.3657019
TCGA-DD-AACH	195	1	0.79872	3.4503778	6.0870951	3.608691	11.2404664	1.6864642	3.8602984	2.3562523	12.705481	0.1448961	11.6893363	5.6168035	8.9860349	2.5766656	2.7223563	7.365137	0	3.6211317	9.618554	10.1826538	6.9637388	4.7543595	3.5051021	0.8837835	4.0002191	10.5280888	3.1054878	1.0401974	11.8462673	1.9057067	3.3493126	1.4833979	4.1791487	3.7053366	9.1639714
TCGA-DD-A11B	14	1	1.6558436	5.0053483	5.6533828	4.2639666	13.3844721	1.7815204	4.04332	1.002763	14.5531895	3.1517397	12.4087978	5.4220382	9.6895109	1.1957526	2.6567204	7.9421356	2.5547767	7.1552291	8.5121672	9.5396768	6.7019385	5.8053969	1.002763	1.3659461	2.8698345	9.6498849	5.280172	0.1933365	10.5820008	2.1037699	3.9257222	4.0926591	5.9662613	6.0435718	7.3402382
TCGA-2Y-A9H2	1731	0	0.6861034	3.2284836	5.4216983	4.5750079	12.3741595	2.1207268	4.9032456	2.4368977	11.4494628	0.2044325	8.390635	2.1703613	7.8230952	1.0465833	3.3192935	6.7853335	0.2044325	6.6821758	7.363264	7.0534796	8.6640408	5.6961572	4.9887342	2.3957557	3.4456148	12.1625282	0	0.3834593	14.1409568	4.2566891	8.5503028	7.2114931	9.591717	8.632844	6.1158797
TCGA-DD-AACK	9	0	2.2382775	3.7502227	6.1325976	4.2505008	12.1125763	2.056786	3.7895467	0.9482898	13.4701098	1.6919812	9.7027772	4.1782637	7.8151623	1.6064816	2.8349642	8.1362857	1.202523	4.8980676	8.67823	8.9359753	8.0995977	5.1975509	0.6394637	0.9482898	3.2558284	6.765955	3.1081204	0	8.4731261	3.5586558	2.5897038	1.3146002	3.310922	3.0116452	9.3177212
TCGA-DD-AAD8	1219	0	0	3.4119047	5.5777919	6.3278971	13.1709262	3.9078915	6.1691598	1.2960914	14.3435702	3.3870283	9.9556643	4.7065068	8.7957812	2.5187333	2.4721846	8.366994	3.4840595	5.1152572	8.9223703	9.2833167	7.8573522	5.7919198	4.920984	1.5856774	3.7014293	12.3396312	4.2626842	4.1636332	13.8838461	5.2592894	0.9333959	0.7889479	1.7507758	2.0332316	4.7752213
TCGA-G3-A6UC	671	0	0	4.7380842	6.9297732	5.0514326	13.4549521	1.5258494	3.6897341	1.299761	13.341655	4.4518059	11.7840786	5.0694904	10.3647617	3.2255228	1.8933319	7.7059503	4.0219531	5.2306273	9.8907862	11.1806644	10.0631847	7.9569604	0.7017886	0.2736233	5.3010974	4.4925288	5.7279534	0	6.6194063	0	3.1929466	1.9722379	5.0514326	3.6897341	1.6268606
TCGA-DD-A73C	701	0	4.355012	6.0530861	8.4063466	5.5996751	13.4627694	2.1710495	4.460812	3.475247	14.3387614	0	12.6711425	6.1111104	10.105242	3.1351369	3.475247	7.9163232	0	4.8975614	5.7110764	11.2772142	7.2070934	6.6021699	3.135137	1.5589504	1.7379783	10.3216812	4.6516424	0.4743364	12.4961345	0	0.830708	0.830708	1.7379779	0	5.1238011
TCGA-DD-A39V	643	1	0	3.6586297	5.7425215	3.5592507	12.1432008	1.9789973	4.7655088	2.6608294	15.639963	1.4229068	10.2903322	3.7665305	8.4343651	1.0846317	2.3399996	7.5430171	0.5062079	4.8728819	7.4616472	8.9723862	8.3940759	5.652966	0.5062089	1.4229068	2.6924426	5.7273408	4.0610573	0.1891654	7.0821512	0.5062089	2.1251561	0.6419316	3.4708635	2.8408841	2.1707609
TCGA-DD-AAEH	784	0	0	5.2169367	7.7160594	5.1968368	12.8902593	2.6979735	4.614671	1.7661257	12.3699591	1.837104	12.7595062	5.0402007	9.5863887	2.493457	3.2594839	8.7226177	1.6914734	5.8987549	8.4759891	10.5883464	7.8604129	7.7417218	0.2283914	1.5294757	3.7012119	5.7178118	3.3349952	0	7.8741896	0.2283914	2.4488293	1.0208883	2.9747352	2.0905259	2.1474894
TCGA-MI-A75E	507	0	1.95097	4.847549	7.163098	5.20522	12.909965	2.973483	5.125057	2.422724	11.414689	3.185951	11.166437	4.796706	9.962159	2.950408	4.914656	7.903309	3.018553	5.243692	8.391732	9.820613	9.514062	6.902577	3.083625	3.318013	3.565873	9.326573	2.926958	1.996738	11.307115	2.488277	7.075167	5.899604	8.310246	7.137787	2.777643
TCGA-DD-AAW2	1855	0	0	5.5200114	8.3203312	3.7866434	12.3785563	2.4429414	3.6363427	1.607897	14.1455636	2.196647	11.7125631	4.9873704	9.9358526	2.9366355	3.0890913	8.9320414	0.5964753	5.5038229	7.2740389	10.6298138	9.437584	5.7154311	0.5964753	1.342586	2.9366355	7.638955	3.9862771	0.2273381	8.9178569	0	4.59762	2.9995639	5.454138	4.7147708	1.017235
TCGA-DD-AACN	1302	0	1.0023713	4.9587828	7.2510525	4.5895046	12.4189831	1.7402843	5.1407414	1.6662094	15.825529	1.6662094	11.5721393	4.911472	9.5720554	2.2261176	4.077707	8.6665056	1.0023713	6.1611774	7.0344501	10.2321511	7.7740042	5.4803663	3.0339071	2.3730568	2.7044508	10.9968491	3.3261942	0.2230703	11.8813828	0.5865438	7.7860775	6.8974958	9.1141262	8.2478976	5.283841
TCGA-UB-AA0U	327	0	1.0876034	5.4983948	7.6850108	3.951115	12.7058535	1.2908331	5.4983948	1.4689378	10.6613577	2.6563913	11.4561044	4.8240769	9.1434641	1.9001975	5.3241161	7.3447167	2.5012012	6.1383488	7.522984	10.4365106	8.0538977	4.7135177	0.7163105	3.0693944	2.4596475	7.6519551	3.3901003	1.2908331	9.3326596	0.8509738	5.5338657	3.8582267	6.7874638	5.7169558	1.8366913
TCGA-DD-AAE1	552	0	0.4997066	5.0657967	7.2329236	4.7027983	11.868262	2.1758034	1.6180652	1.2920402	15.2283948	0.2713815	8.9982265	5.3555759	8.575937	1.6180652	2.7198412	9.6902807	0.2713815	2.6262235	8.0826116	9.4394702	8.9471173	4.9926551	4.3832522	5.135408	3.9530249	13.3308357	2.2404169	0.6967853	14.1630639	0	5.0205195	4.1508854	6.3452134	5.9164387	8.0892047
TCGA-BC-A3KG	498	0	0.519406	4.015047	5.8914126	5.6513124	13.6772329	3.4740245	4.608908	2.8211185	13.8693808	2.1118526	11.1766295	5.202605	8.7228724	2.9615074	2.1118526	10.4293586	2.2928642	7.242006	9.5047235	10.2310447	7.9484052	6.9948331	3.9080549	2.1118529	4.6509914	11.8668968	3.8657951	7.5078089	13.110474	1.0080444	1.0080451	0	1.525023	0.9005125	8.442263
TCGA-G3-A25W	935	0	1.9712621	4.8008585	5.9823002	5.1245291	12.7615893	2.9483297	4.8008585	4.0428089	14.2062757	2.0749233	9.9230422	4.5895694	7.2369986	0.9079159	4.2782063	8.3310504	1.4608296	5.6874857	5.2626658	8.1603767	7.7192902	6.1812449	4.4422714	3.6649868	1.2989838	11.6353603	3.103478	2.6457007	13.5014914	3.0019211	1.2989838	0.9079159	3.1034777	2.9483298	4.1653034
TCGA-DD-AAE0	555	0	0.5374531	3.2251315	5.2006213	3.7697146	11.3195316	1.7035641	4.7096248	1.4883278	14.8580548	1.6526902	10.4020357	3.5785366	8.9385981	1.4883284	4.3905893	7.8102349	1.164384	6.1964955	7.6345729	8.3735495	8.1044997	4.4735428	3.5229672	3.0395852	3.4943593	11.3262682	0.2936106	1.0898527	12.0200775	1.9340665	9.2884024	8.1681451	10.2231764	9.6150686	8.3402783
TCGA-G3-A5SM	520	0	2.2674675	3.7507769	6.7693116	4.5154703	12.4571785	2.018569	5.2138593	1.0124056	14.3761444	2.3417265	11.2592142	4.4498314	9.5720501	3.2700528	4.1525891	9.5393868	3.151187	4.8567363	6.9253681	9.0154711	8.973024	7.0075061	3.2315091	3.0661281	2.1891775	10.3858085	3.7507769	0.5932448	12.9285378	3.6076262	4.4158567	3.021641	5.6895594	4.2902194	2.6646378
TCGA-BC-A10R	308	1	0	4.7716833	5.3076722	4.693221	14.0294253	4.1038811	5.4093427	2.2939728	13.2686438	3.3982446	11.0697069	3.7937815	8.1093762	1.0087457	3.7005873	7.1728575	2.6667539	7.0971757	8.824294	8.0757514	6.2294399	4.9442227	2.9627217	3.3581202	3.2743601	11.7121014	0.5198267	0	13.7640412	2.7925156	6.7037707	5.5890968	8.8700413	8.4626986	8.0301948
TCGA-ED-A7PZ	6	0	0	3.068247	4.950446	4.198549	13.360253	3.355357	2.86382	2.709434	13.820652	1.308889	9.068686	4.388626	8.408196	1.983682	3.00327	8.808369	1.308889	3.945391	7.623069	8.715078	10.126698	4.139302	4.622936	4.805524	3.72131	12.54533	4.950446	7.209569	14.123279	1.075964	5.59336	4.198549	6.936931	6.160899	6.967059
TCGA-DD-AADW	587	0	0.3820497	3.795527	6.6239261	4.3930537	12.4216741	0.6838177	4.9759452	1.4952633	12.8417294	0.6838177	10.5613366	3.4198309	8.9242338	1.0434663	5.0034786	8.9412407	0.3820508	6.9849698	8.1211258	8.9102098	8.1108779	5.389946	4.9264592	2.2599979	3.4798708	12.7766138	2.7244457	0.6838177	13.3960642	1.9561794	8.9367846	7.5895972	9.7911946	9.482449	6.8643892
TCGA-DD-A1EA	2415	0	0	4.5198734	5.4663847	5.6794007	13.5963948	2.7430151	4.2419538	2.7786651	13.8843661	5.3761765	10.9083543	4.7528042	8.407973	1.6678367	2.0643038	8.1820154	2.7786655	2.508362	3.9608527	9.2566114	9.2343174	6.2294118	1.4194882	1.3262014	0.4168192	10.0469412	4.8813416	0.4168203	11.9422161	0.5873381	1.5071076	1.3262008	2.9758343	3.2542947	7.6266866
TCGA-DD-AACP	415	0	0	2.916357	5.094076	4.2946046	11.2904238	1.2825442	2.2894482	1.5069126	14.4037803	0.6906442	9.2397556	2.9925348	7.4115991	0.4950156	2.4601384	9.5973911	0.2686356	2.4054552	4.3535675	7.523351	8.2867883	6.0372739	1.607238	0.8628854	0.4950156	11.0432379	2.2277485	0	11.2196332	0.2686356	4.7869533	3.7532569	5.6354923	4.9957043	7.7973418
TCGA-BC-A10T	837	1	0.6408449	4.7895822	5.7533245	4.558027	13.5545625	2.2971001	6.6990574	3.4681076	12.1626211	1.6090703	12.1644381	5.1939704	9.312291	2.4525775	3.9405304	6.7573953	1.9245587	6.8902898	8.4942248	9.9506324	6.378659	5.2515809	3.4435976	4.1058457	3.6070142	12.074393	2.636819	1.4210073	13.7718639	1.518101	1.9245587	2.0597138	4.1670094	3.7133549	1.924559
TCGA-ED-A7PY	390	0	0	4.7002272	7.11513	5.061882	12.4352598	2.2336234	4.4584109	0.6934892	9.7148941	0.3880187	9.5399434	3.1234788	8.6659928	1.7944192	3.4833166	9.7322714	1.1598739	3.9545639	4.9796083	8.1354733	8.1559096	3.7380966	2.6429582	2.1357128	1.7944196	11.4126757	3.8657377	0.3880187	12.4245288	0	5.6722089	5.0484912	6.9193806	6.2418387	5.4761179
TCGA-G3-A7M6	632	0	0.9021562	4.4497324	6.5496408	4.5951181	13.0699896	1.1100137	5.2396138	1.2916607	13.2905243	0.3669449	10.6011756	4.005418	9.239066	2.3376166	4.7428745	8.5996574	0	7.5508607	7.9477059	9.015919	8.3764484	5.1946848	3.7499236	1.9620648	4.1299671	11.3359391	3.477246	3.1873465	13.0830012	1.2916601	9.2960097	6.6897967	10.5917308	10.1519755	3.4001875
TCGA-CC-5261	97	1	0	4.4936166	5.8273872	5.4194705	12.893047	3.1970839	6.2077121	2.801394	15.9668141	2.801394	10.9352527	3.5658811	8.8963055	0.7035792	4.0629437	8.3589263	0.5571944	4.7425544	4.4000809	8.4362251	7.1103946	5.6217738	3.6940199	3.1721505	1.2715548	12.2683882	2.7003798	1.6780237	13.4939517	1.1744582	7.0137112	5.9164076	8.4283501	8.585912	8.6476966
TCGA-DD-AACT	1562	0	1.3159922	5.42376	8.1967929	4.1889049	12.278076	1.543681	4.3021801	1.9925763	10.6950534	3.8487601	10.8653544	4.6829687	9.1045974	2.7078126	3.9907144	8.4902516	3.5672765	4.1889049	8.2278489	9.6421826	8.6569761	5.5071362	2.0677385	3.0419188	3.8699148	10.3917419	4.1199446	0.5116077	12.0042163	0.2783643	4.1719714	3.1838255	5.1313874	5.1401205	3.1146162
TCGA-DD-A3A8	11	1	0	5.772652	8.03165	5.056676	12.965804	2.080048	4.229216	2.733218	15.337611	3.879697	12.433096	5.761964	10.506311	3.04675	2.546542	8.596842	3.243983	6.539222	7.596057	11.624146	9.303124	5.914527	0	0	2.818217	5.478353	4.909481	0	7.547093	0	4.484584	3.57231	6.052488	5.855423	7.49963
TCGA-DD-A4NO	2245	0	0	2.9822816	5.9298892	4.0657429	12.0936929	1.3276236	3.2010912	0.2817849	15.3373954	1.7538963	10.6568038	3.477395	8.7300683	1.5564471	2.4097895	9.570346	2.6268507	4.8918027	6.9435147	8.3940811	8.6808715	5.9947659	1.3276236	2.0825238	2.8154842	9.7265329	3.8235048	0	11.4916001	0.2817849	4.3205901	2.9012921	5.4498347	4.6652745	3.4204052
TCGA-WX-AA47	556	1	0	3.7624721	6.9219147	4.0578531	11.6712916	3.357619	3.0207242	1.2768837	12.0951623	1.6483389	7.9286492	2.3312062	6.251525	0.5601123	3.3906219	6.6963277	0.5601123	4.6275584	4.8094067	6.3216543	9.1367528	3.7370345	4.5710943	1.2768837	0.7753254	11.526037	2.1883617	0	13.2546295	0.7753245	8.1411328	5.5980772	8.3422054	8.3485184	1.5348256
TCGA-DD-A39Z	601	1	0.4695776	5.1625235	7.1882555	5.8371079	12.7578615	2.3332517	3.9828686	2.6748825	14.3711062	1.1070953	11.2800574	5.0072439	9.2648674	1.7260587	2.333252	8.3456541	0.2538102	4.3250186	9.0935998	9.8801536	8.086572	5.1469435	6.2409386	1.1070946	4.6240623	13.7629768	3.5334861	0.4695787	14.9294799	0.6572339	4.3926368	2.6748823	5.6002412	5.0746724	3.2423745
TCGA-DD-A1EH	1495	0	0	4.3054701	4.4085563	4.470518	13.2687097	1.5835874	5.4331691	1.3772426	16.9036865	0	10.5929475	3.1247061	8.0850539	0.6159549	2.9616759	8.6573438	0	4.9397367	8.1781853	7.6886434	6.7231531	3.5750351	5.4062448	5.2332086	3.1893048	15.1066549	2.859515	0.8470797	15.9744791	0.4848383	6.902439	7.3108336	9.3420885	8.7459113	2.068818
TCGA-CC-A7IE	217	1	0.4690013	4.1308065	5.5097433	5.2722763	12.2279537	4.7614055	5.16823	3.7325764	13.9502624	0	9.2650458	2.7575061	6.8076074	0.4690013	3.6466846	9.5974563	0.4690013	3.6902696	9.8898084	6.7826549	7.6016066	6.116424	1.1059817	3.4065057	6.6118514	8.8492884	0	1.8832517	9.5020847	2.9845374	6.9799476	6.2534896	8.2950016	7.4576977	6.9887017
TCGA-DD-AACU	1567	0	0.6611476	3.8450675	6.8807969	4.8040205	12.5461799	2.2855771	3.8056257	2.227067	11.9710966	2.4984322	10.2167834	3.7020291	8.6865229	1.1128189	4.2786583	9.3260452	1.8152204	5.6390136	9.087898	8.7114133	9.654218	5.4408768	4.467408	2.8481864	4.2786583	12.5878277	3.3373744	0.9773884	14.2380277	0	4.553264	2.7683722	5.5582535	4.9737669	5.8231056
TCGA-DD-AACL	107	1	0.7389753	3.3737693	6.5849128	4.6486765	12.7585153	1.5883114	2.4191182	3.3264475	15.5224133	0.4162939	9.3610981	4.5491264	7.7709744	2.2263387	5.004864	10.6659052	0.7389762	4.9744871	9.0003068	8.4658035	8.0031215	7.7950747	4.5695938	7.7621096	4.5491264	13.1895855	2.8788058	4.3505489	13.3809196	1.5883114	1.0025124	0.7389762	1.588311	2.3259459	6.45892
TCGA-DD-A119	223	1	0	4.6839171	5.5460897	3.9150973	12.9735171	3.0270011	5.0380437	2.4726757	12.9236497	1.6631219	10.8613165	4.2794416	8.7308688	1.7586064	3.5649951	8.7374762	0.9005705	5.009211	8.4781892	8.4354823	8.0948341	5.1390921	0.9005705	3.1727981	3.4834869	10.178188	4.1794625	0	11.4745349	0	3.0648549	2.087638	4.9497567	4.8448747	3.5649951
TCGA-G3-A5SJ	698	0	0.2246701	2.2348731	4.8312221	4.9381776	12.7130479	2.2856159	4.1982183	1.0079554	14.8720799	1.595559	9.5400592	2.8549647	7.6144566	1.7480898	3.4294229	8.9705146	1.9503434	5.218377	8.2430278	7.6094861	9.225292	5.9023114	4.0446459	1.8860253	4.3608643	11.6993668	1.9503434	0.419021	13.6666545	3.1295209	8.4629034	6.3614462	9.7200383	8.8172689	1.8187054
TCGA-DD-A11C	662	0	2.4316061	4.4446717	5.5406327	6.1562144	14.7320004	1.7643623	5.0427835	2.4316064	15.9656148	4.8956351	9.8812894	4.1522378	8.3707737	0.4849527	2.3205996	7.6436455	5.1921563	5.8005619	3.9433053	8.8482167	8.1592245	5.9664563	3.4579216	2.9620261	0.8472585	12.3910325	4.5468469	1.3774897	13.9959243	4.3629923	0.4849527	0	1.1365976	1.3774897	1.9247756
TCGA-DD-A1EJ	1005	1	2.1449081	1.8347039	4.4286684	5.0294281	14.0959697	5.2723618	3.4941506	2.3199309	13.2233348	0.6511688	8.3006395	1.2786396	6.2042024	0.3620153	3.298926	9.1490675	0	4.6740617	8.9546102	5.907866	8.5559304	5.3947786	5.8304369	5.0419727	4.7826958	14.5988841	0	0	14.9934028	0.8919324	2.5481264	2.5481266	4.3298232	3.7294951	3.8768185
TCGA-RC-A6M6	9	0	0	3.7840338	5.6374723	4.5437984	11.5097166	1.8403271	3.3267088	2.4971374	12.5185723	0	8.1549669	1.9884298	7.0913698	0.6004439	3.7148269	7.5848686	0	2.8207188	4.7166036	6.3740648	8.341578	5.4542792	4.1829354	3.2505085	0.6004429	13.0552292	0	0.3312363	13.4543944	1.7324086	7.5954962	6.5232036	9.0047772	8.3856631	6.1538215
TCGA-DD-AAVP	2752	0	0	4.9994756	7.2908243	4.6089671	11.8787265	1.1960914	4.3932322	1.1960914	9.7334276	1.1960914	11.7869532	4.5102461	9.4328273	2.3774958	3.4603048	7.5059346	0.8535869	6.3888274	5.2464111	10.5106712	9.1398498	7.2937953	0.2158625	1.0907071	0.8535877	5.804137	3.373101	0	8.1378657	0	2.6613218	2.6240372	4.5702856	4.139467	8.5623382
TCGA-WX-AA44	615	0	0	3.567992	6.2072811	4.9964999	12.5164757	3.0318236	6.1708873	1.1943619	13.8644773	0.6343024	10.6946852	3.4514567	9.1207148	1.5062074	4.470352	8.9726513	1.3059694	6.0153716	8.3779922	9.1630196	8.3043039	5.2477954	3.0639328	2.1087322	4.1041253	9.9640543	2.6639833	1.5967849	11.0190333	6.0112604	7.7161596	6.2251394	8.2407627	7.7009259	4.7523622
TCGA-BC-A69H	444	0	0	2.5695868	4.8247689	3.1034055	11.2343384	0.4643787	2.5695866	0	13.9391623	0.8151212	10.1293371	4.4266016	7.4875957	2.1432314	3.0382128	8.2152107	0.8151212	4.4518533	8.5711565	8.013752	7.5735071	4.6172279	2.8982631	7.2419364	3.7171138	11.9030315	1.7129637	0.4643787	12.9495058	1.0970498	4.2362599	2.6590374	5.5529432	4.3747314	8.9579648
TCGA-DD-A4NV	2018	0	1.964031	5.449349	8.171172	4.03003	12.566524	0	4.646223	1.619414	13.375804	3.08083	12.043097	5.076626	9.81652	2.766173	4.804392	8.363191	4.135866	6.339826	6.742979	10.053859	8.076874	6.748551	1.964031	2.241995	1.410343	7.690643	3.452598	1.410343	9.883893	2.766173	4.572741	2.851501	5.810664	4.356252	2.578699
TCGA-2Y-A9H0	3675	0	2.497497	2.034932	4.427906	4.832639	13.271066	2.284675	3.78444	1.553985	14.307161	4.890292	9.99854	4.00925	7.31639	0.472232	2.994684	10.24725	5.393998	5.72498	8.031341	8.599418	8.978512	7.270087	4.173063	1.891722	3.363746	12.171188	4.291913	0	13.412742	0	2.1652	1.112208	3.700981	3.974131	7.408056
TCGA-DD-A11A	79	0	0.9152914	5.0781047	5.3340036	4.3061273	14.5397762	3.7058596	4.659642	3.3272127	16.0945662	2.0667512	11.2364538	4.0055042	7.8769356	1.0448417	2.4408866	7.4067152	2.3435139	6.4967153	6.1638785	8.7409647	7.265991	5.24917	4.1275243	2.23909	1.2735278	12.5904867	3.5832531	0.4376326	14.7720645	0	0.7729506	0	1.6444484	1.4708757	3.2215579
TCGA-G3-A7M8	430	0	0	6.1381942	8.423821	4.6081114	13.389751	0.7915074	5.6001294	2.3276434	15.1400305	2.612628	11.5740135	5.4753259	9.5009858	3.0546422	3.7855945	10.8413922	2.3276434	6.6231152	7.1651261	10.2115939	8.180225	5.6639116	2.7754823	1.2996919	1.0678603	9.5031672	4.1839398	1.0678603	11.8733987	1.4993755	3.9651027	1.2996913	5.8213778	5.299071	1.4993755
TCGA-BC-A10X	770	1	3.336981	7.036874	8.422075	5.653007	13.504743	3.816424	6.966409	4.015678	11.799147	3.607795	12.698982	5.752807	10.032725	2.202894	5.528105	7.209512	2.613885	5.964815	6.235662	10.418117	7.662742	6.463609	1.436784	4.871011	1.870105	9.4586	4.081813	2.371022	11.360035	2.782459	5.103691	4.015678	6.141892	6.016457	4.277945
TCGA-DD-AAE6	141	0	0	3.6710034	6.2338472	6.1260765	12.4714176	3.2932351	3.8622728	1.0899049	15.5426888	2.5210809	9.746829	3.8844924	8.0104962	1.976129	3.3260769	10.2549329	2.4632039	6.7786948	8.2730193	8.7039101	8.8337668	3.3895999	0.2936295	8.0698735	3.1167773	6.1307314	4.9125483	0	7.9590775	0	3.8397057	2.2052424	5.6433145	5.141982	9.3905185
TCGA-DD-A39W	827	1	0	4.5571552	6.8534605	6.0238386	12.7512001	1.6211601	2.3652572	3.285372	15.2449472	0.1995021	7.7748095	2.2349737	8.6307116	0	2.4061957	9.1257082	0	3.4704731	4.670714	6.5791866	9.3419184	5.2563959	2.9946118	4.8886074	0.8003379	10.3328657	3.0473253	0.8003371	12.1216232	0.3747368	0.3747368	0	1.3957862	0.6719328	4.5752185
TCGA-ZS-A9CF	2412	0	2.4069994	3.79925805	5.9764743	5.90086465	13.56830165	2.6369311	4.4076211	2.40247215	13.51821815	5.2879658	11.2825156	5.9830517	10.21109245	2.9885374	2.98396	7.3938331	5.8408724	4.4924634	6.28508255	11.4783907	8.65904325	5.590429	0.569898	1.3568527	1.9566235	6.55154955	3.43156005	0.12471295	8.82733475	4.00447755	3.74586775	2.5524252	5.36487635	4.6949519	5.35920975
TCGA-DD-AAVS	1823	0	0.9200341	4.6617137	6.6666302	4.3664992	11.7041475	1.477325	4.2529492	1.6917133	11.5600467	0	10.8154225	3.7053321	8.3682017	1.0807941	3.4047293	8.6511454	0	4.8408142	8.002145	8.7305591	8.3307139	4.2359728	4.8295416	4.9066602	4.0347237	13.1743022	2.7172107	0.5321474	14.0240116	0.2904716	8.862924	8.038091	10.0290497	9.366017	1.0807941
TCGA-BC-A217	421	0	0	1.514049	3.049916	6.711483	13.801998	4.769296	6.683699	1.584424	13.213621	4.14608	11.023245	5.341605	9.179103	2.58429	2.746547	8.530576	2.439914	4.761724	8.241008	10.115166	7.473772	6.983007	4.821223	1.651526	4.361802	13.293917	3.38174	1.19219	14.687006	4.439803	2.776918	2.050014	3.776859	3.146125	8.960024
TCGA-LG-A9QC	425	0	0	5.4100785	8.0788196	5.0288582	12.2581591	3.6016466	4.5409671	1.4710345	14.3712689	0.5910513	11.0773585	4.811956	9.9243116	1.3328706	3.4087862	8.3635413	0.5910513	5.4356213	6.2077683	10.346291	8.0774684	4.731748	0.3255844	1.5971154	1.9202537	6.1368724	4.509241	0	8.420084	0.3255844	1.009125	0.5910513	3.1861066	2.0136652	3.6016466
TCGA-UB-A7MD	52	1	0	5.455914	7.5250368	5.5904266	13.0551031	4.4535347	4.5775007	3.0578885	14.8731341	3.5512958	10.6740051	4.9553593	9.4493162	2.7861294	3.4837577	8.8559561	3.812147	5.3959419	8.0112256	9.5931229	9.9463829	7.269986	1.0512475	1.7326439	3.4605237	7.562347	3.9182813	0.7781085	9.6609411	0.4408884	2.9618767	2.4974144	4.2244494	3.5066235	6.8231927
TCGA-DD-AADU	554	0	0	4.5392897	7.1147023	4.2327904	12.3995642	2.2353245	5.3594439	1.8464251	12.3049268	1.0790237	10.7100324	4.1142187	8.6427149	1.8464251	2.7936666	7.7026264	0	4.2327904	4.2609711	9.9929865	9.7349524	4.4925185	2.3447018	1.5131587	1.3123596	9.4181476	3.600039	0	11.1196538	0	0.4550907	0.4550907	1.3123602	0	4.6919919
TCGA-DD-A1EG	1372	1	0	4.2654174	5.9524361	4.6873284	12.4132093	3.3812464	4.5630202	3.1290339	12.3539818	2.393436	10.7951655	4.720963	9.0532194	1.4175107	3.7340517	8.3560205	1.9010163	4.7126271	8.4912976	9.6094863	8.3613626	5.7636198	1.497318	2.168134	3.8296476	9.1923505	3.1290335	0.2040543	10.1800123	2.1681337	5.7226991	4.3751124	7.1771893	6.322004	2.8231883
TCGA-G3-A25Z	655	0	1.78264	5.310098	6.1578623	5.1438603	13.8594212	3.1205381	5.0892142	1.7826396	9.9158138	5.5428622	10.9936793	4.9904321	8.9641546	1.7826396	3.089055	7.6904827	3.3503555	5.9847696	7.8111627	9.6472353	7.9523528	5.3768005	2.7294527	2.2493522	2.9557681	11.1724719	2.9557683	0.248213	12.7945182	3.7431368	0.9550702	1.210478	2.1912335	1.6159257	1.0884184
TCGA-CC-A9FS	211	0	0.2761881	5.4044359	7.8061101	4.5331945	11.9859316	1.4264961	4.1602183	1.6368738	11.7914063	3.9199512	10.90512	3.5031668	9.2826047	1.3085583	4.3362984	8.9480039	3.4484502	5.0007081	4.71803	9.3116364	8.1770457	9.1077067	4.3512884	2.4961576	0.8828113	11.6379688	3.7265577	0.5079042	13.2325308	1.3085583	4.493206	4.0171532	5.7761769	4.3808112	5.4881994
TCGA-DD-AAC9	347	0	0	4.2805867	6.4627997	4.0900455	11.8276539	1.5477731	4.7532483	1.8338507	9.9777865	3.5922788	10.9030353	4.2444388	8.8443332	1.6247836	3.1464799	6.8907324	2.3241234	5.0884274	3.59228	9.4927481	7.4833168	4.7532483	4.7787474	2.0164207	0.2145041	12.2065926	3.1977921	0.4012045	13.7989011	4.020496	4.8764634	3.0380333	5.5098437	4.9531232	2.6893786
TCGA-ZP-A9CY	782	0	2.769042	5.625946	7.474728	5.354829	13.426372	3.565589	5.602586	1.865478	14.066791	2.590574	12.016798	5.186979	9.435963	3.201014	4.846032	7.91011	2.769042	6.085134	8.368193	10.201223	8.51409	6.039472	3.882468	2.823941	3.241907	11.73456	4.380532	0	13.640282	3.499675	3.241907	2.233103	4.750075	4.285935	1.756809
TCGA-DD-AAE9	722	0	0	3.7894664	6.8058922	3.5989785	11.8039664	0.6508656	3.1204329	1.7138898	14.9010403	2.319263	11.1627425	3.9839394	9.1719559	1.4384685	2.6161205	9.687917	0.3618301	5.6691586	10.2799239	9.7679254	9.3520242	5.5687615	0.3618301	0.8915475	5.8003975	5.183758	3.0723516	0.6508656	7.3121623	0	2.2344146	1.9450649	2.6161208	2.2344143	1.5827419
TCGA-CC-A3M9	300	1	0	4.7380533	6.1305096	4.8581203	12.9399457	1.3067469	2.8290121	4.8581203	14.933823	0	9.0100463	2.8711379	7.3234944	1.3067469	4.7266258	9.1667697	0	5.5514954	8.1050872	7.2772474	7.508355	6.4378399	1.634813	5.6814723	3.4456904	10.3910481	0	0.8814211	10.7837022	1.9809988	2.1272232	0.507003	1.9809985	2.1272232	5.9258914
TCGA-G3-A5SL	621	0	0	4.2410309	7.3738613	3.3330461	12.2771052	0	3.5297423	0.575959	14.9970189	1.442194	12.0946023	4.1837557	9.2231633	2.2265119	3.4016346	9.327662	1.442194	5.5432527	8.6104192	9.8021762	9.7934279	5.5954285	1.1548878	0.9864736	4.0829342	7.832473	4.4658916	0.575959	9.5274451	0.3165327	3.7297387	2.3002251	4.9960316	4.3835011	1.9796628
TCGA-DD-AADQ	436	0	0	2.7967535	5.3350948	3.7836997	11.4393852	1.153638	1.786381	0.76541	13.8160887	1.153638	9.8652373	3.3107945	7.6521853	1.153638	2.0528812	7.1535044	1.4592385	2.2777441	7.6370479	7.8456588	8.3544984	4.9827002	3.1776482	1.364387	2.9018109	11.3479275	2.2777438	0.7654091	12.5147439	0.2326153	2.4260181	0.4328803	2.7599626	2.6436016	2.2777444
TCGA-KR-A7K7	407	0	0.2964821	2.9716613	5.8813996	4.5029607	12.1305947	2.8399497	2.5895763	3.4644644	14.2284903	1.8113107	6.6798333	2.0683437	5.6254757	0.2964821	3.1304326	9.2235934	0.7522682	3.8311162	8.6047571	5.7096469	9.2675138	6.2917067	3.8988787	4.9909435	5.1384029	12.9775103	5.1569725	0	13.5526535	0	6.8521175	6.0986914	8.0446821	7.4098695	5.4101589
TCGA-CC-A5UC	347	1	1.125294	4.357136	7.583503	5.321501	12.980108	1.749714	5.140056	2.788122	14.96345	1.125294	10.091299	3.212604	9.292721	1.983185	5.743487	10.584141	1.983185	5.321501	6.214329	7.929495	9.055462	6.550664	3.385663	7.352712	2.906511	10.709038	3.212603	2.788122	12.88642	1.749714	6.973198	4.90428	7.97424	7.139582	4.132613
TCGA-CC-A1HT	101	1	0.2160239	4.2669896	3.9119763	4.7552123	13.2134179	2.422574	4.8870636	4.2177425	14.6680407	0.2160239	10.3584018	3.9873764	8.2828924	0.7190643	3.0476745	7.5160356	0.2160239	6.6111066	9.432308	8.0459857	7.4760187	6.5150048	2.8355361	2.5474133	5.4636257	11.736059	0.854109	1.9662503	12.7167614	3.3741562	4.0729453	3.6214061	4.9487298	5.1848646	3.3515041
TCGA-DD-A4NF	428	0	0	4.9766019	8.9864966	5.1172624	12.3605226	1.8632019	3.7024581	0.370864	15.5568551	2.0787451	11.6227748	4.7595974	9.9888238	2.952691	3.6359807	9.3878353	2.0787451	4.3257642	4.6117714	10.3470488	9.4264522	6.1919813	0.6656238	1.1193615	1.8632019	6.9657	4.8056882	0	9.179724	3.7660078	3.4930632	2.3515653	4.8649379	3.7345828	9.7886929
TCGA-3K-AAZ8	396	0	0	4.7388462	7.4055985	4.5676008	12.1861563	2.374054	4.8919052	0	13.7190358	3.76042	12.5222012	6.3415039	10.1513248	3.31696	3.6271936	8.1843225	3.0307773	3.227728	8.9591198	11.3504928	9.124287	5.1321396	0	0.6760038	4.0479231	6.1724731	3.2277281	0	7.7440393	0.6760038	4.1964135	1.9958611	4.7388462	3.6271936	4.9765066
TCGA-DD-A1EI	183	0	1.3027805	6.3145405	6.7865859	3.7628399	13.1914007	1.9760256	6.2444875	3.7628399	12.4662656	0	11.6911586	4.4973844	9.1950993	1.8134935	4.4428195	9.4156651	0.2745026	5.8788053	5.3511916	9.1981911	7.4069235	5.9684514	0.8783785	3.7849436	1.6302983	10.3938591	2.9847793	1.5291678	11.1228675	1.0341347	4.5499611	3.9308546	6.5553899	5.7666519	1.5291678
TCGA-ZP-A9D0	717	0	0	4.818037	7.728743	4.78237	13.117261	2.624356	3.982716	2.259564	10.305281	4.317762	11.197507	5.22909	9.387666	2.259564	4.920032	7.828294	2.777136	4.437252	8.155501	10.229086	7.754282	4.342465	4.390637	2.359767	4.414133	10.922358	4.292629	0	12.850732	1.908908	3.816337	2.45346	5.331358	4.013808	4.609968
TCGA-BC-4072	1490	1	0	3.6062432	5.58022	4.1937544	12.7120083	3.1240569	3.5743643	2.8851077	13.6332473	4.6257018	11.6879889	5.9957443	8.8391414	2.1570295	3.7271494	7.0839803	2.7772215	5.4545118	7.1850707	9.2867666	7.7937971	4.671624	3.0331694	5.1429607	2.5985696	10.0194823	0.3404483	1.5175544	12.1472695	1.2207955	7.6616064	4.9327552	8.6712856	8.3355779	4.3144558
TCGA-DD-AADD	1231	0	0	3.8360554	6.7230206	4.344705	12.610303	1.5908746	3.3007389	1.1423422	12.698113	1.1423429	8.7387986	2.2085716	7.8999979	0.8519413	2.6397017	9.0439159	0.4879637	5.1865326	5.4078204	6.9974742	9.3955703	3.6169434	0	6.3414571	1.7717939	7.1524349	4.0958021	0	8.2212038	0.4879637	3.8761505	2.4401815	5.1704996	4.7200163	2.6397019
TCGA-DD-AACQ	432	1	0.4264795	3.2367623	5.5520465	6.3145597	13.1246272	4.352839	6.7749992	2.4518947	16.1656708	1.8398064	10.7034148	3.8320849	8.2406564	2.8803064	1.8398068	9.5219147	3.1274456	5.5467488	9.4584409	9.1044918	7.8318437	7.0838112	3.8145586	1.5319289	5.2856393	10.7811835	3.9001374	0	12.4722738	0.4264784	1.6152732	1.2484122	1.9075045	1.5319284	2.7755015
TCGA-CC-5264	102	1	1.6399684	4.1399892	4.6889826	4.0106456	13.6281299	2.210526	5.3756504	2.3018247	12.4660099	1.1437069	9.2273519	2.3876879	6.3421291	0.9313881	3.3321495	9.2886218	0.3811394	4.4898171	10.0480645	6.3313348	7.7426187	6.5886631	5.1237258	2.3018247	4.5654601	14.9131386	4.0106456	1.1437069	16.0364726	2.8170913	4.965184	4.0637825	7.3915297	7.534853	8.6045277
TCGA-DD-AAD3	1295	0	0.1626238	4.3199084	6.8597783	5.0538338	12.3477479	2.4683724	4.4197991	1.4171056	9.2605776	2.6711661	11.5861201	5.256562	9.2806448	2.3038068	4.4036236	8.3956151	2.7242314	5.5817456	8.7416332	9.9874175	8.1328241	5.5889167	0.3087593	2.2685146	3.7061338	6.3152844	2.9637125	0.4414442	8.0325164	1.1330433	3.7192634	1.7597596	4.7932649	3.80797	1.6543329
TCGA-PD-A5DF	639	1	0.3279265	2.271463	5.0512094	4.3858631	12.7311582	1.0149508	3.9346741	1.7210992	12.1626425	3.1556618	9.7091921	3.1137423	9.007685	2.345775	4.2179581	9.6919349	4.3320369	4.5676398	8.2811335	8.5919124	9.9489532	6.6876682	5.0949581	2.483816	4.6867924	12.7682582	3.8605705	0.5949469	14.4775559	2.193115	3.6122546	1.4784324	4.4206623	3.6420523	2.5481799
TCGA-ED-A627	423	0	1.2778628	5.5682854	7.8425842	4.5726908	12.711807	1.0975002	5.4225351	0.8913235	13.0231252	0.6506892	11.4960998	4.0838695	9.3727778	2.6812743	5.5508517	8.8581629	1.5824177	5.6686816	6.2736843	8.9222734	8.3681253	5.4972502	3.0719231	3.5641879	2.04773	10.6419713	3.1200027	3.598532	12.8684447	1.8337527	7.4568053	5.5855109	8.6831915	7.6265983	3.7890156
TCGA-CC-A8HS	300	1	2.776402	5.3437475	7.7193929	4.2482578	12.4305132	2.3365625	5.6966134	1.2328609	13.1163183	0.5361613	11.8227994	4.8306924	8.181996	1.2328609	4.4097229	8.1086102	0	5.3114065	8.6576657	9.5332881	6.0983751	5.5379474	2.5731794	0.5361613	4.1419248	10.7458961	2.0533755	0.5361613	11.6808834	5.5239025	7.4893912	5.7817015	8.6333426	7.5286049	5.6326094
TCGA-DD-A73G	3478	0	0.2603124	3.7503374	6.1172244	3.8125711	11.9618042	3.6402507	4.1220307	2.7085545	15.076224	1.9139261	9.0448572	2.5224857	8.2095757	1.2534847	5.0108962	8.1344109	0.8407267	4.247484	6.976941	7.7935923	8.7993302	4.7811965	4.5327321	2.1888073	2.5713006	12.2792475	0.2603124	0.2603124	13.3348068	1.4748991	4.1220307	2.4196025	5.019717	4.5812072	7.3777224
TCGA-QA-A7B7	94	0	2.7107328	3.4761834	6.1775503	5.7038933	13.7050556	1.2909693	2.2805	2.909035	12.1434865	4.0385986	8.6794699	4.7827718	8.4549753	2.2070526	3.8584406	8.9822384	4.2725981	6.2201742	5.5113883	9.9300025	7.2081144	7.1456031	2.5417822	2.3503889	1.426575	10.7428778	3.4445758	0.3116821	12.0103379	2.2805	1.6646585	1.2909693	2.2070523	2.6565849	6.7331414
TCGA-ED-A8O6	56	1	0	2.6112867	5.1038539	4.1452087	12.3048353	2.3472087	3.1979871	2.4407093	16.5634205	1.2404951	8.9141088	2.3472087	7.1433108	0	3.8706567	10.2205053	1.0158522	3.1979871	9.1521456	6.8767502	7.9362869	6.4061953	2.0237135	0.4229854	5.8123242	11.0362052	1.4348257	0	11.9091911	1.0158522	7.6776344	6.601059	8.880087	8.008688	4.9533351
TCGA-UB-A7ME	486	0	0.4624073	4.482068	6.3450202	4.9471654	12.7336071	2.9981997	4.3141128	2.4182302	11.3918117	1.0932343	9.9110763	3.1285742	8.3799003	1.2156401	5.2489989	9.7041373	0.9594719	4.2439249	8.6675026	8.5267977	8.5097006	5.2703417	3.509768	2.0743797	4.1082802	12.129313	3.6466339	0.6477833	12.8064882	1.0932343	8.5790462	7.7497669	10.1423266	9.4077375	5.0329154
