# Supplementary material for: Construction of a Necroptosis-Related miRNA Signature for Predicting the Prognosis of Patients With Hepatocellular Carcinoma
Source: Front Genet. 2022 Apr 12;13:825261. doi: 10.3389/fgene.2022.825261 (PMC9039163; doi:10.3389/fgene.2022.825261)
Supplement: Supplementary file 3 [file DataSheet1.ZIP › raw data/4-/lasso.SigExp.txt]

id	futime	fustat	hsa-miR-139-5p	hsa-miR-26b-3p	hsa-miR-326	hsa-miR-10b-5p	hsa-miR-500a-3p	hsa-miR-6718-5p	hsa-miR-592
TCGA-ES-A2HS	1.88493150684932	1	3.06999811557369	2.64823210792755	1.8552517813343	3.55977122112512	3.12127925736224	0	2.16851261718526
TCGA-ZP-A9D1	0.0575342465753425	0	3.00484524301135	2.47452100594824	1.64974084737933	4.05871750214812	3.19853435366631	0.307489962291075	0.831080783402779
TCGA-DD-AADO	1.24109589041096	0	2.23092193712781	2.55325577511224	1.59194878421225	3.79892864235187	3.38061809795619	0	0.785611898975303
TCGA-ZS-A9CG	0.934246575342466	0	3.16872679461147	2.48774106235224	1.19510723412622	4.05277291525541	3.20812016749609	0	0
TCGA-ED-A66X	1.11232876712329	0	2.79948610637998	2.12410152143373	0.665042060738983	3.57194581293453	3.41439902407265	0.665042060738983	0.403070586002392
TCGA-G3-A25Y	1.23835616438356	1	2.83735864028405	2.52254433415451	1.6992246793601	4.07053571966065	3.28711367493339	1.8627310357881	2.86973247841633
TCGA-DD-AAEG	1.96986301369863	0	3.0048331110341	2.57809946037588	1.27130022669145	3.85101040234766	3.10284180716412	1.02057616106892	0.347863141782723
TCGA-CC-A5UD	0.832876712328767	1	2.72958383183868	2.17523881218257	0.869275811368749	3.97409853212221	3.35230862947709	0	1.44976456571597
TCGA-2Y-A9GU	5.31232876712329	0	2.74967396098186	2.23029353256841	1.36050356645036	3.94674240539684	3.0411832192097	0	2.51659689987997
TCGA-ED-A5KG	1.32054794520548	0	2.39484319693984	2.47055930250268	1.11631358269903	4.12393152134544	3.38086837877584	1.22384961095224	1.92544136731554
TCGA-DD-AACA	6.3041095890411	0	2.88323450806003	2.41169688836938	1.21068161330283	3.70644038910839	3.06844375604649	0.136271548370466	1.42473756189378
TCGA-DD-AADR	5.55616438356164	0	3.07232982110369	2.47832652375222	1.17109855716465	3.93882540759233	3.14702350544838	0	0.813636324537903
TCGA-G3-A25T	4.25479452054795	0	2.67924132145868	2.51932800050163	1.67928181876411	3.33863329448677	2.98830460129956	2.15431689959872	2.64686449813422
TCGA-RC-A7SB	1.61095890410959	0	2.92168744757482	2.62098613407788	1.74660196446732	3.89064642839626	3.44159621892658	0	2.25211681265784
TCGA-ZS-A9CD	3.7972602739726	1	2.91063019238348	2.46379755215971	1.55350584692473	4.00146997025708	3.18593255898947	0	0.689889627590858
TCGA-DD-AACB	6.36712328767123	0	2.69875308773385	2.44574937106755	1.35169243489544	3.95667186969526	3.2692333139882	0	0.921762461848792
TCGA-BC-A112	0.419178082191781	1	2.44306185168484	2.37640638891558	1.56861879498008	3.4959719212128	3.1257605228232	1.7162678956286	2.08151954403124
TCGA-G3-AAUZ	1.31506849315068	0	3.05455614104476	2.5015726440066	1.48463585892589	3.16545168197637	3.05843803709519	0.370896548431166	0.370896548431166
TCGA-DD-A1EC	1.64931506849315	0	2.58015764354105	2.16470004847656	2.19468711492643	4.02631636564872	3.08430720574611	2.31440935001511	0.547777914881775
TCGA-WX-AA46	2.07123287671233	0	3.4119050894801	2.46230679718244	1.60437980912164	3.36057716722306	2.99901973447291	0.87241446439446	1.23544498691571
TCGA-DD-AADC	1.16438356164384	1	2.97740211230536	2.39965769910751	1.70030525269709	3.889038273607	3.29653373236316	1.08971989392309	1.4149455425731
TCGA-DD-AADV	1.57260273972603	0	3.15001684168714	2.4944750067346	1.18469479146444	3.74601746748752	3.19943643804074	0	1.40272861548535
TCGA-DD-A1EB	5.52602739726027	0	3.06533527793718	2.68378474229606	2.83615809920311	3.92842594506587	3.10578533747905	0.548660138797083	0.321738916310782
TCGA-CC-5260	0.238356164383562	1	2.49944586874199	2.24202409258418	1.4949261342529	3.83958719918659	2.92247671076332	1.69278349797829	3.00415659635948
TCGA-DD-AAE8	1.81917808219178	0	3.10565732894816	2.52480126318134	1.19208183905169	3.56059840935082	3.28389062220058	0.601201399368006	0
TCGA-DD-AADK	2.87397260273973	0	2.94996104873341	2.21853199856821	1.45882897087401	3.7333495460855	3.07620619366604	0.921549060755688	0.356723589491143
TCGA-DD-A115	6.96438356164384	1	2.87714447449725	2.74115038931722	2.12809074290089	3.93676421227882	3.09259321608459	0.347463721550879	2.02994587990156
TCGA-EP-A2KC	0.0520547945205479	1	3.01598784610626	2.46701058713735	1.77051810910394	3.91087563894207	3.21419378256052	0.390029721454921	0
TCGA-DD-AAE4	1.66575342465753	0	3.06033547874698	2.62126115241805	1.87659686106211	3.62213116696621	3.14985664638011	0	1.39698480121564
TCGA-DD-AACD	1.04383561643836	1	3.03966256562562	2.1503606749135	1.37399653176669	3.93328376819954	3.23733762943361	0.942924238225886	0.368930234691909
TCGA-DD-A73A	1.99452054794521	0	2.87073135921407	2.77490919470615	1.7947794108852	3.34248066038836	3.21934188132317	0.917128022268982	2.5514435180735
TCGA-RG-A7D4	3.00821917808219	0	2.57351963701094	2.2562386302139	0.466222195098597	3.92274280059545	3.37800074940663	0.950170139246475	1.31828797268223
TCGA-DD-AADJ	2.92054794520548	0	3.05131392286978	2.5063245112678	0.852174507508127	4.12840790955926	3.35000676055458	0.401555872626604	0.401555872626604
TCGA-DD-A3A9	2.55068493150685	1	2.88302492665346	2.29872476011089	0	4.0066337368712	3.30724976565966	0.508928463578841	0.295069050472452
TCGA-DD-A1EE	0.956164383561644	1	2.58626433017849	2.3333006700246	1.38980984685994	3.99481450056173	3.28513478500188	0	0.377700489683117
TCGA-MR-A520	0.627397260273973	0	3.23807091266642	2.31951146215179	1.73371525125743	4.06003068186988	3.63866816304247	1.79993737506703	2.48933126832718
TCGA-DD-A11D	4.27397260273973	1	2.97648496733294	2.81765260224403	2.06198230683729	4.03240788583807	3.03422575358636	0.737405202922687	1.72184496360909
TCGA-DD-A1ED	6.3041095890411	0	3.15082681036982	2.6135395264282	1.79751839303125	3.94571682814752	3.03008332855265	1.32113860930881	1.24922681160889
TCGA-DD-A1EL	1.13698630136986	1	2.84081173481026	2.36196715134462	1.6923914427355	4.11066910705492	3.27398146043477	1.32788926987483	1.44745409584474
TCGA-GJ-A6C0	0.0849315068493151	1	2.44569254221495	2.60305229777953	1.12819044197172	3.98127226270116	3.4177651743529	0	1.70950944993612
TCGA-ZP-A9CZ	1.93424657534247	0	2.8137331364891	2.49327523871516	1.53139423727895	3.89128060758204	3.24939746284082	0.947126901348055	0.464146711662767
TCGA-DD-AACI	4.43287671232877	0	2.60445021864352	2.27650330589327	0.982328992722615	3.83260761314202	3.09442354044661	0	0.780326898887812
TCGA-BD-A3EP	1.12054794520548	0	2.96121935416133	2.6003514975678	1.9419890528491	4.00027166996326	3.30279647256124	0.375179814387799	0.625901769989846
TCGA-DD-AAVW	6.34794520547945	0	2.96749695854944	2.54299221328471	1.43617836676829	3.34059602171398	3.21710909035077	1.00291202444709	0.856642349240896
TCGA-FV-A2QR	1.59178082191781	1	2.76335582034722	2.7598209397522	2.20602447643536	3.81129675600712	3.28616395307226	0.277501229586591	1.8330988000565
TCGA-BC-A10W	0.249315068493151	1	2.63004072083122	2.58900491409228	2.51791106989154	3.86303416406064	3.10329101486376	2.30539525382925	1.74920068230289
TCGA-ES-A2HT	1.2	1	3.06014509959668	2.68848455720898	1.90301423785365	3.70520401162794	3.14100392434886	0	0
TCGA-G3-AAV3	1.12876712328767	0	2.93341585939937	2.45161515495397	2.00993387793161	4.04056321144806	3.20207605783183	0.942380729637966	0.743873992224447
TCGA-FV-A23B	5.07397260273973	1	2.78864681369467	2.55345340302316	1.5695170971774	4.08149737950684	3.25877483339983	0.733082958255182	0.452866553665025
TCGA-ZP-A9D2	2.03561643835616	0	2.88159352030399	2.14966105916271	1.68732957805177	3.6036015051983	3.28479787682109	0.589043589504121	2.72236074761008
TCGA-MI-A75G	1.91232876712329	0	2.87954366960438	2.77429430366725	1.2282519655306	3.97965189743747	3.06261905540042	0.295600904491924	0
TCGA-CC-A7IH	1	0	3.21454264446598	2.51404805890974	1.57567199136092	3.66784089786348	3.23949892281332	0	0.494309817416486
TCGA-RC-A7S9	1.75342465753425	0	2.61032512056053	2.48398121830194	1.50444369910741	2.91148002221408	3.25879659793932	0	0.779520957968071
TCGA-2Y-A9GY	2.07397260273973	1	2.26965911633739	2.53221036803816	2.1507743752124	3.77678891605388	3.20304885858024	3.07899028509865	1.26433164684691
TCGA-DD-AAEE	2.21917808219178	0	3.10161242838874	2.52245027632362	1.74166544444212	2.83510025015074	3.08180130462082	0	0
TCGA-FV-A496	0.0273972602739726	0	2.71539899261896	2.13503923169112	1.03811178463763	3.90346701278299	3.37273601168892	0	2.17333835223271
TCGA-XR-A8TD	2.82191780821918	0	3.11418837625953	2.75650734811709	2.09567088836252	3.94763764856114	3.1682465397983	0.686630952124688	0.686630952124688
TCGA-ZS-A9CE	3.4	0	3.1975885075822	2.6707740900092	1.6805255098759	3.86974139987927	3.34331171997221	0.436939810478291	0.436939810478291
TCGA-DD-AAW3	4.47397260273973	0	3.19724705083008	2.38632536891884	1.11421375128632	3.78745242054577	3.2156189619098	0	0
TCGA-DD-AADM	0.0328767123287671	1	2.89215003199634	2.33584468474062	1.27818706737386	3.88570008225042	3.08693415790265	0.319265771903723	0.319265771903723
TCGA-5C-A9VH	0.882191780821918	0	2.80715437350847	2.51150877421491	1.27271366551599	3.74479521445573	3.24985472925326	0.467056667311957	0.951392338917126
TCGA-DD-A3A6	8.92602739726027	1	3.20564271066955	2.25398805642312	2.38347012492966	3.91039260047718	3.20758972893196	0.879757514198064	0.371466415654779
TCGA-CC-A3MC	0.994520547945206	0	2.81243209601683	2.47288153447626	1.98420178477085	3.49922748401807	3.21789590897703	1.41233875999489	1.82905149429725
TCGA-MR-A8JO	0.904109589041096	0	2.96537353131164	2.45826925638801	1.65513027776344	4.06333994825081	3.16092809201198	1.60604807454509	1.65513027776344
TCGA-DD-A3A4	1.67671232876712	1	2.99023235204518	2.62776951733507	0.954696159502124	3.84684284008388	3.05539140801303	3.34039416318571	2.09707862041896
TCGA-CC-5263	0.353424657534247	1	2.5637204521662	2.87496708963872	2.56810630555913	3.6300497632321	3.37452330613978	1.51931946984966	1.21973479782938
TCGA-DD-AAD6	1.84109589041096	0	2.69289963459972	2.35602929176139	1.19702902732428	3.86897715155548	3.15485253083893	0	0.60501389283366
TCGA-DD-AACY	3.97260273972603	0	3.05531110688194	2.39524202815778	1.23329785756537	3.88567737966139	3.1086776001372	0	0.365950710041916
TCGA-DD-A3A1	0.638356164383562	1	2.14630952687325	2.75267711843879	1.68694979369827	3.81446584849743	3.12558440357428	0	2.57931716867926
TCGA-DD-A4NR	0.0246575342465753	1	2.61274856620814	2.59128183122356	1.02695865857138	4.01031205049763	3.42512477665499	2.02339127509781	1.39782759970784
TCGA-XR-A8TC	3.66849315068493	0	3.06489188564119	2.02901539927241	1.24983352704253	3.66154915204537	3.28414972677576	0	0
TCGA-DD-AACJ	5.75890410958904	0	2.68357283755227	1.80566655839013	0.694826450015364	3.91077441696032	2.9882610947677	0	0.694826450015364
TCGA-DD-AAVZ	5.20547945205479	0	2.99891907067713	2.34161506641856	1.1636339142034	3.88098673598322	3.21936527128392	0.373173442710734	0
TCGA-BC-A8YO	1.53972602739726	0	2.67204894748701	2.68136875101459	1.60700640345154	3.79789130131774	3.31430556757935	0.835414797891769	2.75986102635371
TCGA-CC-A8HT	0.383561643835616	1	2.77767566925701	2.44923695955054	1.93689983798609	3.97622819569102	3.51391776812251	1.16139634090703	1.37944635323131
TCGA-UB-A7MA	1.46575342465753	0	2.42843208036096	2.27036788975454	0.815232748095409	3.56253703979087	3.09231042606516	1.54365845585078	1.58548221012436
TCGA-DD-A4NS	6.72876712328767	1	3.22596461140804	2.49944614938809	1.40183265906717	3.94520132617541	3.37474137800557	1.95633687242653	1.64884040296926
TCGA-DD-A4NA	2.76164383561644	0	2.80004544726226	2.20838565704234	0.777185877389536	3.83620517034292	3.00120324676501	0.777185877389536	2.0885438464098
TCGA-CC-A7IF	1.77808219178082	1	3.07360386421374	2.4675504886168	1.93407847477602	3.99616399031903	3.1417383175921	0	1.49859446890585
TCGA-EP-A3RK	0.994520547945206	0	2.78882590202474	2.51799638189408	2.0687712971514	3.97058916054153	3.31154793015806	0	0
TCGA-CC-5258	0.353424657534247	1	2.62093397598206	2.60650929175612	2.33096659915994	3.90000846907364	3.42605354210837	1.30487657559017	1.45905106419101
TCGA-FV-A2QQ	1.9972602739726	0	3.02897976680165	2.47937363344428	2.01259209252616	4.04316845349099	3.13657165171538	1.12612092586986	0
TCGA-DD-AAEA	1.57534246575342	0	2.86883059310992	2.61499913140645	1.6383327805978	3.87362883455908	3.44508717337461	0.366179399604212	0.366179399604212
TCGA-DD-AACZ	0.468493150684932	1	2.69206074182935	2.70530815886798	2.35712405891721	3.88545321389807	3.52922174768074	1.33113249562529	0.474629479918316
TCGA-DD-AADY	1.52054794520548	0	3.21334989491454	2.6959954161035	1.40786604713002	3.81503100592041	3.25690899215389	0	0
TCGA-RC-A7SH	1.28219178082192	0	2.62790855861747	2.37300501432703	1.56941871234945	3.58873394133582	3.3291410377232	0.510960299408354	1.88606042580982
TCGA-BW-A5NO	0.0547945205479452	0	2.50124040261702	2.56269155915814	0	3.99728739387859	3.3641819693754	0	0.661072505087433
TCGA-DD-A73E	0.120547945205479	0	2.87468624685289	2.44483734992831	1.28363664152388	3.9148774816622	3.12620265185816	0	0.508795339514344
TCGA-DD-AAW1	5.44931506849315	0	3.03072354093436	2.45893369801056	0.721816053257862	3.74069044032369	3.17912577059182	0.322272338558399	0.549446502948038
TCGA-CC-A123	0.6	0	2.66248746997571	2.52813659461766	2.15400493290874	3.86800238949323	3.51080211296828	0	0
TCGA-G3-A7M9	0.153424657534247	1	2.91073670988465	2.46788575456317	1.85078730395627	4.00948163477439	3.31920525341868	2.15528863639885	2.37121265790045
TCGA-DD-A4NN	2.46301369863014	1	2.85629320921374	2.58643529337604	1.12647284672412	3.71366145146153	3.67374923023783	0	0.483406258115457
TCGA-BC-4073	0.964383561643836	0	2.57346486172954	2.39125707829446	2.17429049329389	3.96242454230599	3.09711276178266	0.682640891195283	1.39226867260268
TCGA-FV-A4ZP	6.81095890410959	1	2.355445202005	2.31969778308012	1.56488637599434	3.66608963999985	3.42324418808844	0.647713941455465	1.34946169939768
TCGA-G3-AAV4	0.073972602739726	1	2.94306289733327	2.46822115118762	1.85284650107699	3.90547309599054	3.19759973554606	0.354654699165738	1.40411329196181
TCGA-DD-AAVU	6.03287671232877	0	2.64845304085874	1.9990850412715	0.589796270778863	3.77233380048889	3.19501533070482	0.24935820028052	0
TCGA-DD-AAVQ	7.47397260273973	0	2.93899922719132	2.51325436173833	1.75551616647639	4.11781908750316	3.25553484379647	0.90962158920949	1.03932933652667
TCGA-G3-A5SI	2.1041095890411	1	2.96712340729963	2.59628160853252	1.45986153015967	3.87916838972262	3.48561202125922	0	2.75645764614733
TCGA-ED-A82E	1.11780821917808	0	2.49362632867433	2.47130955743532	1.83778387077493	3.85001805840036	3.06948057323664	0	2.63977942673655
TCGA-YA-A8S7	1.12876712328767	1	2.83380424122677	2.34515298168954	1.64386519216369	3.84976196564157	3.47945688305554	0	1.90151635017287
TCGA-RC-A6M5	0.0410958904109589	0	3.09447325036086	2.4146204730944	1.60455464045477	3.92812502031911	3.09173867214916	2.63890697602405	0.614587733950213
TCGA-EP-A12J	0.904109589041096	0	2.85315133377114	2.43978276924753	1.53104767741455	3.96196072020125	3.08209135795234	0.327641840968889	0
TCGA-BC-A69I	1.06027397260274	0	3.10370408390812	2.46640193503058	0.594520268628653	3.90917796328834	3.36413232918036	0.594520268628653	2.0631359748019
TCGA-EP-A3JL	0.83013698630137	0	2.97983221486036	2.59076892505817	2.11107519369555	3.66951649549308	3.29807504978459	0.507231099076175	0.293942033734571
TCGA-LG-A9QD	1.0027397260274	0	3.22325020400322	2.40794588823933	1.41151654693203	3.94400875741064	3.05250548593109	0	1.83896878480565
TCGA-HP-A5MZ	0.249315068493151	1	3.02027539180271	2.6197816783079	1.46175290887115	4.10217268946883	3.44788736613817	0	1.18751541167686
TCGA-CC-A8HV	0.764383561643836	1	2.78583341359378	2.64638296245435	1.28191571349557	3.44625352979724	3.36592689312444	0	1.28191571349557
TCGA-LG-A6GG	1.06027397260274	0	2.91462217274209	2.57317616648076	0	4.13924077732945	3.42000569636977	0	0.622551453198743
TCGA-DD-A39X	4.64109589041096	1	2.99429582748126	2.70511091869139	1.9664319070473	3.83620697840973	3.12138242895368	0	0.474406449204307
TCGA-ED-A4XI	1.05753424657534	0	3.19802999636014	2.62805895179389	1.37168152132374	3.90119872245656	3.41265499611235	1.78086816917311	0.887397372106696
TCGA-G3-A7M5	1.22465753424658	0	3.18865041520585	2.69890613973426	2.068536852189	3.6116934270584	3.38886777507788	0	0.70166544369449
TCGA-G3-A3CG	1.84383561643836	0	2.97819312144063	2.63291197922079	1.99818188867023	3.62965652957545	3.36730893895465	1.16101599904859	0.869917271704109
TCGA-DD-A4ND	6.11506849315068	0	3.12296989001976	2.43461667268728	0.537406905552784	3.94027305486334	3.49355147559105	1.20421197313491	1.32434299078639
TCGA-DD-AACO	5.13972602739726	0	2.89821609330641	2.49994665860205	1.8617165356828	3.91334344670283	3.16101283771407	0	2.23215032080614
TCGA-G3-AAV1	0.983561643835616	1	2.99053807002295	2.19145867690002	1.72195578854445	4.03027604723473	3.11063814111822	0.464948833451399	0.749255870388218
TCGA-XR-A8TF	1.8986301369863	1	3.11914835754029	2.37034146721242	1.10249238826181	3.97246108746143	3.31431122388545	0.752561842354409	0.752561842354409
TCGA-DD-AACX	0.465753424657534	0	2.58717870081436	2.60360581332404	1.45863786558663	3.87649248807239	3.25000970218789	0	0.417891607173458
TCGA-2Y-A9H8	1.73424657534247	1	2.7437413394514	2.82715645195402	1.15472000650361	3.95093237222795	3.40515580319844	0.26329502919558	2.64657337498961
TCGA-DD-AAW0	5.52054794520548	0	3.08483729455352	2.45146988338185	1.77168967130817	3.54827228373949	3.10874391372797	0.9062662159901	0.289602907317831
TCGA-2Y-A9GW	3.48219178082192	1	2.83811183567271	2.26156649856266	1.29426772509125	3.69200387997625	3.13752862314646	1.07699368515847	1.48078496740466
TCGA-DD-A4NI	1.53698630136986	0	3.19444184967189	2.66773956152767	1.18405173056579	3.67392666066901	3.36067062355658	0.443145127409715	2.07138787680956
TCGA-DD-AAD0	0.375342465753425	0	2.42623074695957	2.38994533188868	0.442034636775641	3.74668651792837	2.9714731257226	0	0
TCGA-2Y-A9HA	0.0986301369863014	1	2.97498805694474	2.35892083155035	1.61077833590142	4.03249833201759	3.20161841484114	0.712137566727549	1.54556460503563
TCGA-DD-A118	9.41643835616438	0	2.67195464109802	2.05721377212129	2.02705621675637	4.09367545532962	3.22003816661737	0.298632393737815	0.298632393737815
TCGA-ED-A8O5	1.11232876712329	0	3.23790968196965	2.43348354468521	1.42190022730531	4.05672859689055	3.2397076133948	0	0.479990725356094
TCGA-CC-A7II	1.09315068493151	0	2.66584933996861	2.58982699292706	2.59733999403623	3.90047327885929	3.23790645533687	0	2.56181978243928
TCGA-2Y-A9H3	4.15342465753425	0	2.89053918563164	1.94775920435302	1.44542393865889	4.05960644668003	3.07633489220525	1.07387184041451	0.495917484239503
TCGA-G3-A5SK	2.03835616438356	0	3.24840914132257	2.77221315772186	0	3.63644551224877	3.35248933619051	0	2.12441846606094
TCGA-G3-AAV0	1.3041095890411	0	3.1864675007867	2.43655388880002	1.04887102710887	3.35936262549875	3.0955112269701	0.313152494496382	0
TCGA-G3-A7M7	0.989041095890411	0	2.95412009684484	2.47911133212714	1.49723607905516	3.64246725635924	3.25851839707979	0.914146119533897	1.06319718281025
TCGA-RC-A7SF	1.58630136986301	0	2.87693466110315	2.37555740145077	1.40611114575076	3.90835177676337	3.17225377870009	0	0
TCGA-G3-A3CH	2.13698630136986	0	3.18026411248273	2.76684835845993	2.23066975363233	3.93238239609072	3.26854646908057	1.328942078046	2.20881897063834
TCGA-2Y-A9GT	4.44931506849315	1	3.07376386085203	2.63931529528742	1.4042791632841	3.88796074294745	3.08820470491431	0	2.67717151775192
TCGA-2Y-A9H6	0.978082191780822	0	3.03081110064989	2.54226017975287	1.21966306513658	3.63634388392445	3.01489361417664	1.06601105025563	1.51924971289136
TCGA-CC-A8HU	0.942465753424658	1	2.79291307982728	2.52491173717345	1.87073396279948	3.95557287805146	3.41512790383267	2.77671280327024	0
TCGA-BC-A3KF	0.0219178082191781	0	3.10828191308231	2.50492936298541	2.05822580905236	3.69272628526211	3.29983159685074	0.794631126384773	0.997895738124283
TCGA-DD-A11B	0.0383561643835616	1	2.73408804105121	2.396150335166	1.00199170774342	3.95913855974403	3.1606194233089	0.255000915143991	1.63402160635436
TCGA-DD-AACK	0.0246575342465753	0	2.8344275832823	2.39245503558234	0.962208288265486	3.85500396404895	3.19160776579801	0	2.18860848303915
TCGA-DD-AAD8	3.33972602739726	0	2.71760336670372	2.87339924492476	1.19918007219748	3.93956230853298	3.22758614104571	2.36838652207504	2.64599888123349
TCGA-G3-A6UC	1.83835616438356	0	2.98727960389717	2.59727672259406	1.20148393854755	3.84213961282687	3.12200178417955	0	0
TCGA-DD-A73C	1.92054794520548	0	3.23363449282618	2.72239500278073	2.16196731049781	3.93911008527564	3.15644891253601	0.560065742370163	0
TCGA-DD-AAW2	5.08219178082192	0	3.22038122227309	2.25901433076738	1.3828868908406	3.92082335990055	3.31209027515251	0.295532729035382	0
TCGA-UB-AA0U	0.895890410958904	0	3.11852764295947	2.30775345929864	1.30389049109313	3.54366386224454	3.0608630714641	1.19587235407104	0.888284474421029
TCGA-BC-A3KG	1.36438356164384	0	2.78479973650448	2.73363903326984	1.93399499904885	3.8942726659247	3.51467253863544	3.08878762825408	1.005791169165
TCGA-G3-A5SM	1.42465753424658	0	2.95778677427469	2.46348390858172	1.00892110938572	3.94262188477098	3.39771902577766	0.671967952118985	2.20402368091204
TCGA-BC-A10R	0.843835616438356	1	2.65710768743937	2.50924510349081	1.71982864205057	3.83477631155137	3.03084058024541	0	1.92315511481545
TCGA-ED-A7PY	1.06849315068493	0	3.02061420615379	2.59976576903552	0.759998786267485	3.42154568618415	3.42388353824391	0.473027004670879	0
TCGA-CC-5261	0.265753424657534	1	2.77133357342191	2.68245430380737	1.92652856279202	4.0846437868374	3.22634302654826	1.42116872829522	1.120655975883
TCGA-DD-A3A8	0.0301369863013699	1	3.17498957899753	2.59852623693196	1.90041975678884	4.03012513281201	3.26255974120091	0	0
TCGA-DD-A4NO	6.15068493150685	0	2.79283228571192	2.34077385827675	0.358154179476159	4.03010609409801	3.40195069623562	0	0.358154179476159
TCGA-DD-A39Z	1.64657534246575	1	3.03355611980539	2.77338619343415	1.87769812222728	3.94214908892236	3.22429564137032	0.555402621363843	0.72877723717346
TCGA-CC-A7IE	0.594520547945205	1	2.70260065443258	2.64898911300222	2.24262579615855	3.90209890104028	3.40564611215055	1.52769678566784	1.99441223877885
TCGA-DD-AACL	0.293150684931507	1	2.9231325946146	2.49791287981832	2.11318289614616	4.04635252024403	3.54422635050642	2.4196869017357	1.37201119855518
TCGA-G3-A5SJ	1.91232876712329	0	2.54379827327836	2.57002024233226	1.0057272250091	3.98841928826534	3.31766796718205	0.504895939907047	2.04597441232555
TCGA-DD-A11C	1.81369863013699	0	2.70943019979094	2.83919661114376	1.77888408741429	4.08454180627076	3.11163990446494	1.24943909091082	2.42303818199105
TCGA-RC-A6M6	0.0246575342465753	0	2.7306339351656	2.47087479488341	1.80617447959425	3.7568708911472	3.1017960525059	0.41276667837227	1.45017323806291
TCGA-DD-AAVP	7.53972602739726	0	3.05151554616042	2.48773512076153	1.13493809969042	3.42403895307647	3.08846976248561	0	0
TCGA-BC-A69H	1.21643835616438	0	2.54220081140848	2.03682172891544	0	3.90102734746437	3.20401715254834	0.55028869430559	1.06836112245498
TCGA-DD-A4NV	5.52876712328767	0	3.19710611010667	2.33056700454813	1.38924409655164	3.84557073924883	3.2270002878557	1.26923846147114	1.91309927199399
TCGA-DD-A11A	0.216438356164384	0	2.66311768733779	2.40765928786884	2.11343803679709	4.09546590759435	3.07154219876936	0.523695029128187	0
TCGA-G3-A7M8	1.17808219178082	0	3.23631213627524	2.4875150074497	1.73450083834187	4.01257139978293	3.56576680439813	1.04813872370652	1.32156766464654
TCGA-BC-A10X	2.10958904109589	1	3.2360448159474	2.73400655166082	2.32644473196879	3.6779757598098	3.03729646608291	1.75318604268472	1.91932444442027
TCGA-DD-AAE6	0.386301369863014	0	2.85476312437875	2.83310797120321	1.0634372947368	4.04812183986563	3.49248555060206	0	0
TCGA-ZS-A9CF	6.60821917808219	0	2.80249812598025	2.78677713697996	1.76658335299413	3.85979249423317	3.06932977747255	0.1695568428168	2.32321946459245
TCGA-DD-AAVS	4.99452054794521	0	2.93859259310921	2.42398126254973	1.42852475367214	3.65076992326763	3.27070017189767	0.615555098189478	0.36789839173021
TCGA-DD-AADU	1.51780821917808	0	3.02053816831708	2.38758047280002	1.50915113757194	3.7338886679632	3.12145086331022	0	0
TCGA-DD-A1EG	3.75890410958904	1	2.79751857978962	2.50775111137165	2.04580426330971	3.73919807399848	3.22589502278653	0.267900455697496	1.6636332205996
TCGA-G3-A25Z	1.79452054794521	0	2.83952879004963	2.61914541221978	1.47645406678581	3.44834778558789	3.11943631162609	0.319864142391894	2.24584147875593
TCGA-CC-A9FS	0.578082191780822	0	3.13850488194583	2.46811263754426	1.39882852589684	3.67710297916198	3.31440707314685	0.59254477437899	1.20699216646085
TCGA-DD-AAC9	0.950684931506849	0	2.89971696500682	2.34767855263318	1.50276375259486	3.45651528152541	2.98015921415628	0.486667526507866	2.32782990230183
TCGA-ZP-A9CY	2.14246575342466	0	3.08316706508103	2.66785330474697	1.51877581985772	3.91330027218344	3.15544324268714	0	2.1698208030377
TCGA-DD-AAE9	1.97808219178082	0	2.96456353917972	2.20131345320472	1.44036213998251	3.99104924948851	3.4179088042048	0.723222672579405	0
TCGA-G3-A5SL	1.7013698630137	0	3.06589302227461	2.11538158576454	0.65623000226504	3.99973117381889	3.36844178541435	0.65623000226504	0.396743355445467
TCGA-DD-AADQ	1.19452054794521	0	2.66336620839001	2.25812682621683	0.820003274870785	3.88909273565721	3.02742026717819	0.820002539389584	0.301722603972796
TCGA-KR-A7K7	1.11506849315068	0	2.78270202286696	2.46020802553851	2.15848710618351	3.92870101999154	3.35383046035883	0	0
TCGA-DD-A4NF	1.17260273972603	0	3.31997864956243	2.61288616181367	0.455085452037767	4.04935676032661	3.37682314014677	0	2.25278131263018
TCGA-DD-A1EI	0.501369863013699	0	2.96099090405103	2.25182205419048	2.25182205419048	3.75127791990262	3.38068306156646	1.33866275712651	1.02441521734074
TCGA-ZP-A9D0	1.96438356164384	0	3.12577391064324	2.53166092636712	1.70467900215434	3.49892494653171	3.14213467507283	0	1.54047766906021
TCGA-DD-AADD	3.37260273972603	0	2.94916521955617	2.41811032085836	1.09918894265208	3.77590526157354	3.32824994864517	0	0.573339331238431
TCGA-PD-A5DF	1.75068493150685	1	2.59722350949676	2.42917755931207	1.44418955222865	3.71837724497448	3.41845105346828	0.673508393656675	1.67496451248898
TCGA-CC-A8HS	0.821917808219178	1	3.12422768882673	2.39183858841001	1.15889337873276	3.81929196090924	3.18723094310232	0.619329709869182	2.70573522107224
TCGA-DD-A73G	9.52876712328767	0	2.83131472362593	2.26680785495146	1.89085697066016	4.00685667950152	3.19131168900013	0.333781386159931	1.30736970866823
TCGA-ED-A8O6	0.153424657534247	1	2.60972043067375	2.36322959691488	1.782706006238	4.13450193394245	3.48806574208089	0	1.01138986594906
TCGA-UB-A7ME	1.33150684931507	0	2.87676645843299	2.57220219988454	1.77324955828242	3.63131522179532	3.42009662128195	0.720526526154882	1.06573380444099
