# Supplementary material for: Construction of a Necroptosis-Related miRNA Signature for Predicting the Prognosis of Patients With Hepatocellular Carcinoma
Source: Front Genet. 2022 Apr 12;13:825261. doi: 10.3389/fgene.2022.825261 (PMC9039163; doi:10.3389/fgene.2022.825261)
Supplement: Supplementary file 3 [file DataSheet1.ZIP › raw data/4-/multi.Cox.txt]

id	coef	HR	HR.95L	HR.95H	pvalue
hsa-miR-139-5p	-1.33222104104768	0.263890498299863	0.0905977957917913	0.768652200468431	0.0145928149019188
hsa-miR-326	0.787353823762119	2.19757355855498	1.26736092187065	3.81054004579202	0.0050525377847118
hsa-miR-10b-5p	1.59382415082055	4.922537506095	1.00966150672769	23.9995041283151	0.0486256238834523
hsa-miR-500a-3p	2.80054441865158	16.4536019809883	2.59871724868969	104.174864843524	0.00293752817508271
hsa-miR-592	0.413985953232135	1.51283587628077	1.10953813650296	2.06272530277836	0.00886918111418487
