# Supplementary material for: Construction of a Necroptosis-Related miRNA Signature for Predicting the Prognosis of Patients With Hepatocellular Carcinoma
Source: Front Genet. 2022 Apr 12;13:825261. doi: 10.3389/fgene.2022.825261 (PMC9039163; doi:10.3389/fgene.2022.825261)
Supplement: Supplementary file 3 [file DataSheet1.ZIP › raw data/4-/OS.time.txt]

id	futime	fustat
TCGA-DD-A1EA	2415	0
TCGA-KR-A7K0	65	1
TCGA-DD-A4NS	2456	1
TCGA-CC-A5UC	347	1
TCGA-G3-AAV7	361	0
TCGA-DD-AAED	763	0
TCGA-DD-AAE0	555	0
TCGA-CC-A3M9	300	1
TCGA-DD-A3A4	612	1
TCGA-DD-AADB	1242	0
TCGA-G3-A25V	860	0
TCGA-DD-AAE7	644	0
TCGA-LG-A9QC	425	0
TCGA-DD-AAEH	784	0
TCGA-DD-AAW1	1989	0
TCGA-2Y-A9H9	697	0
TCGA-5C-AAPD	20	0
TCGA-EP-A2KA	357	0
TCGA-DD-A73B	283	1
TCGA-UB-A7MD	52	1
TCGA-DD-A113	2425	0
TCGA-5C-A9VH	322	0
TCGA-ED-A5KG	482	0
TCGA-BC-A10U	837	1
TCGA-DD-A39V	643	1
TCGA-ED-A627	423	0
TCGA-G3-AAV2	372	0
TCGA-ZS-A9CD	1386	1
TCGA-GJ-A9DB	67	1
TCGA-G3-AAV4	27	1
TCGA-DD-AADP	458	0
TCGA-DD-A4NL	1711	0
TCGA-CC-5261	97	1
TCGA-UB-A7MC	500	0
TCGA-CC-A7IF	649	1
TCGA-4R-AA8I	262	1
TCGA-DD-A73C	701	0
TCGA-CC-5259	250	0
TCGA-2Y-A9GW	1271	1
TCGA-BC-A10S	1423	1
TCGA-UB-A7ME	486	0
TCGA-ED-A97K	6	0
TCGA-XR-A8TF	693	1
TCGA-CC-A7II	399	0
TCGA-DD-AADQ	436	0
TCGA-K7-A6G5	512	0
TCGA-CC-5264	102	1
TCGA-DD-A39Y	171	1
TCGA-ED-A8O6	56	1
TCGA-DD-A1E9	2759	1
TCGA-DD-A1EC	602	0
TCGA-DD-A115	2542	1
TCGA-HP-A5MZ	91	1
TCGA-DD-A1EK	558	1
TCGA-DD-AAE2	638	0
TCGA-CC-A5UE	272	1
TCGA-NI-A8LF	606	0
TCGA-BW-A5NO	20	0
TCGA-CC-A5UD	304	1
TCGA-DD-A1EF	394	1
TCGA-GJ-A3OU	879	0
TCGA-DD-AAVU	2202	0
TCGA-G3-A6UC	671	0
TCGA-DD-AAD3	1295	0
TCGA-2Y-A9GU	1939	0
TCGA-MI-A75G	698	0
TCGA-FV-A4ZP	2486	1
TCGA-PD-A5DF	639	1
TCGA-DD-A3A9	931	1
TCGA-DD-AACA	2301	0
TCGA-DD-AAW2	1855	0
TCGA-DD-AADD	1231	0
TCGA-XR-A8TG	898	0
TCGA-UB-AA0V	314	0
TCGA-CC-A7IE	217	1
TCGA-BC-A69I	387	0
TCGA-DD-AAE3	566	0
TCGA-CC-A1HT	101	1
TCGA-ZP-A9D1	21	0
TCGA-EP-A3JL	303	0
TCGA-CC-A7IL	278	1
TCGA-CC-5263	129	1
TCGA-G3-A25X	1779	0
TCGA-WQ-A9G7	30	0
TCGA-G3-A25Z	655	0
TCGA-DD-AACX	170	0
TCGA-DD-AAE6	141	0
TCGA-UB-AA0U	327	0
TCGA-RG-A7D4	1098	0
TCGA-MI-A75I	630	0
TCGA-DD-AAVX	1718	0
TCGA-EP-A2KC	19	1
TCGA-DD-AADN	898	0
TCGA-DD-A4NV	2018	0
TCGA-T1-A6J8	23	0
TCGA-DD-A4NK	1210	1
TCGA-CC-A7IJ	382	0
TCGA-DD-AADR	2028	0
TCGA-DD-A4NH	690	0
TCGA-BD-A2L6	1363	0
TCGA-G3-A3CG	673	0
TCGA-DD-AACB	2324	0
TCGA-BC-A10Y	711	1
TCGA-CC-A9FW	248	0
TCGA-DD-A1EL	415	1
TCGA-DD-AAEE	810	0
TCGA-BC-A10W	91	1
TCGA-CC-A8HU	344	1
TCGA-RC-A7SK	472	0
TCGA-CC-5258	129	1
TCGA-UB-A7MF	214	1
TCGA-DD-AACL	107	1
TCGA-BC-A10T	837	1
TCGA-DD-AACE	2184	0
TCGA-BC-A110	2116	1
TCGA-ED-A7PY	390	0
TCGA-DD-A4NR	9	1
TCGA-BC-A8YO	562	0
TCGA-DD-AADU	554	0
TCGA-BC-A10Z	34	1
TCGA-DD-AACK	9	0
TCGA-DD-AAEK	1067	0
TCGA-DD-AAW3	1633	0
TCGA-2Y-A9GZ	848	1
TCGA-DD-A73F	1085	0
TCGA-DD-AACS	1804	0
TCGA-ED-A66Y	296	1
TCGA-G3-A3CJ	594	0
TCGA-2Y-A9H2	1731	0
TCGA-ED-A7PZ	6	0
TCGA-DD-AACI	1618	0
TCGA-DD-A116	1622	1
TCGA-DD-AAEG	719	0
TCGA-DD-A114	1149	1
TCGA-ZS-A9CF	2412	0
TCGA-RC-A6M6	9	0
TCGA-5R-AA1C	364	0
TCGA-CC-5262	103	1
TCGA-DD-AACO	1876	0
TCGA-ZP-A9CY	782	0
TCGA-ZP-A9D4	395	0
TCGA-ZS-A9CE	1241	0
TCGA-DD-AAVS	1823	0
TCGA-XR-A8TC	1339	0
TCGA-DD-A39W	827	1
TCGA-BC-A69H	444	0
TCGA-DD-A4NA	1008	0
TCGA-MI-A75E	507	0
TCGA-DD-AAVZ	1900	0
TCGA-G3-A5SL	621	0
TCGA-ED-A7XP	400	0
TCGA-EP-A2KB	334	0
TCGA-DD-A4NI	561	0
TCGA-WQ-AB4B	395	0
TCGA-G3-AAV1	359	1
TCGA-CC-A3MC	363	0
TCGA-G3-AAUZ	480	0
TCGA-DD-AACM	1769	0
TCGA-DD-A11D	1560	1
TCGA-DD-AACF	365	1
TCGA-BD-A3EP	409	0
TCGA-ED-A4XI	386	0
TCGA-DD-A11A	79	0
TCGA-QA-A7B7	94	0
TCGA-DD-AADL	636	0
TCGA-2Y-A9H6	357	0
TCGA-2Y-A9GY	757	1
TCGA-DD-A73E	44	0
TCGA-RC-A7SF	579	0
TCGA-BC-A3KG	498	0
TCGA-DD-AAVP	2752	0
TCGA-ED-A459	408	0
TCGA-DD-AACW	1424	0
TCGA-3K-AAZ8	396	0
TCGA-G3-A7M5	447	0
TCGA-FV-A3R2	194	1
TCGA-BD-A3ER	1115	0
TCGA-DD-AADY	555	0
TCGA-DD-AACY	1450	0
TCGA-DD-A1EI	183	0
TCGA-2Y-A9HB	260	0
TCGA-CC-A123	219	0
TCGA-XR-A8TE	925	0
TCGA-CC-A8HT	140	1
TCGA-G3-A5SM	520	0
TCGA-ES-A2HS	688	1
TCGA-FV-A2QQ	729	0
TCGA-DD-AACU	1567	0
TCGA-RC-A7SH	468	0
TCGA-ZP-A9D2	743	0
TCGA-DD-AACT	1562	0
TCGA-DD-AADG	1145	0
TCGA-2Y-A9H0	3675	0
TCGA-G3-AAV6	65	1
TCGA-DD-A73D	693	0
TCGA-FV-A2QR	581	1
TCGA-DD-AADK	1049	0
TCGA-DD-A4NE	660	1
TCGA-CC-A7IG	299	1
TCGA-DD-A1EB	2017	0
TCGA-DD-A118	3437	0
TCGA-5R-AAAM	46	1
TCGA-DD-AAVQ	2728	0
TCGA-G3-A25U	1636	0
TCGA-G3-A7M8	430	0
TCGA-DD-A3A5	3125	1
TCGA-DD-AACZ	171	1
TCGA-BC-A217	421	0
TCGA-ED-A7XO	427	0
TCGA-FV-A495	1	0
TCGA-DD-A1EH	1495	0
TCGA-FV-A23B	1852	1
TCGA-MI-A75C	291	0
TCGA-DD-A4NP	3104	0
TCGA-DD-AADF	115	1
TCGA-DD-AAEA	575	0
TCGA-EP-A3RK	363	0
TCGA-BC-4072	1490	1
TCGA-FV-A3I0	848	0
TCGA-UB-A7MB	601	0
TCGA-ZP-A9CZ	706	0
TCGA-MI-A75H	747	0
TCGA-G3-A5SJ	698	0
TCGA-DD-AAD0	137	0
TCGA-ED-A82E	408	0
TCGA-BC-A5W4	547	1
TCGA-DD-AAEI	1531	0
TCGA-2Y-A9GT	1624	1
TCGA-XR-A8TD	1030	0
TCGA-2Y-A9H4	1452	0
TCGA-DD-AACD	381	1
TCGA-BC-A112	153	1
TCGA-2Y-A9GV	2532	1
TCGA-DD-AADJ	1066	0
TCGA-CC-5260	87	1
TCGA-LG-A6GG	387	0
TCGA-G3-AAV0	476	0
TCGA-DD-AACQ	432	1
TCGA-KR-A7K7	407	0
TCGA-DD-A4NJ	760	0
TCGA-DD-AAVV	2455	0
TCGA-DD-AAC8	16	1
TCGA-G3-A25W	935	0
TCGA-WJ-A86L	345	0
TCGA-CC-A3MB	315	1
TCGA-G3-A7M7	361	0
TCGA-DD-AADC	425	1
TCGA-DD-AACC	1685	1
TCGA-G3-A25T	1553	0
TCGA-G3-A3CH	780	0
TCGA-HP-A5N0	752	1
TCGA-DD-A3A7	419	1
TCGA-BC-4073	352	0
TCGA-2Y-A9HA	36	1
TCGA-WX-AA44	615	0
TCGA-DD-A39Z	601	1
TCGA-DD-AAD5	1345	0
TCGA-2Y-A9H7	1168	0
TCGA-DD-A1EJ	1005	1
TCGA-DD-A4NG	802	1
TCGA-CC-A9FS	211	0
TCGA-DD-A4NO	2245	0
TCGA-DD-AAVY	1970	0
TCGA-G3-A25Y	452	1
TCGA-BC-A3KF	8	0
TCGA-DD-A119	223	1
TCGA-DD-AAVR	2513	0
TCGA-UB-A7MA	535	0
TCGA-ZS-A9CG	341	0
TCGA-ES-A2HT	438	1
TCGA-G3-A7M9	56	1
TCGA-DD-AADI	1085	0
TCGA-CC-A7IK	262	1
TCGA-DD-AADW	587	0
TCGA-FV-A4ZQ	12	0
TCGA-DD-AADM	12	1
TCGA-DD-AAW0	2015	0
TCGA-K7-AAU7	359	0
TCGA-ED-A8O5	406	0
TCGA-DD-A73G	3478	0
TCGA-DD-A11B	14	1
TCGA-WX-AA46	756	0
TCGA-ED-A66X	406	0
TCGA-BC-A10X	770	1
TCGA-DD-AADS	474	0
TCGA-MR-A520	229	0
TCGA-LG-A9QD	366	0
TCGA-FV-A496	10	0
TCGA-5C-A9VG	328	0
TCGA-BC-A10R	308	1
TCGA-DD-AA3A	410	1
TCGA-DD-A73A	728	0
TCGA-DD-A4NB	391	0
TCGA-DD-AADO	453	0
TCGA-FV-A3R3	366	1
TCGA-RC-A7SB	588	0
TCGA-DD-AAD2	658	0
TCGA-DD-A1EG	1372	1
TCGA-G3-A3CI	180	0
TCGA-DD-AAD1	564	0
TCGA-DD-A11C	662	0
TCGA-WX-AA47	556	1
TCGA-NI-A4U2	1791	1
TCGA-2Y-A9H3	1516	0
TCGA-BC-A216	1351	0
TCGA-2Y-A9H5	555	1
TCGA-EP-A12J	330	0
TCGA-DD-AACP	415	0
TCGA-DD-A3A2	2131	1
TCGA-DD-A3A0	785	1
TCGA-DD-A4ND	2232	0
TCGA-G3-AAV5	354	0
TCGA-DD-AAEB	478	0
TCGA-2Y-A9H8	633	1
TCGA-G3-A25S	416	1
TCGA-RC-A6M5	15	0
TCGA-DD-AAE4	608	0
TCGA-DD-AACH	195	1
TCGA-DD-AAD8	1219	0
TCGA-CC-A7IH	365	0
TCGA-DD-AAE9	722	0
TCGA-DD-AADA	1233	0
TCGA-DD-A39X	1694	1
TCGA-DD-AADE	1202	0
TCGA-K7-A5RG	519	0
TCGA-DD-AAVW	2317	0
TCGA-G3-A5SI	768	1
TCGA-MR-A8JO	330	0
TCGA-DD-AAE1	552	0
TCGA-DD-A4NN	899	1
TCGA-CC-A8HV	279	1
TCGA-G3-A3CK	585	0
TCGA-EP-A26S	237	0
TCGA-2Y-A9GX	2442	0
TCGA-RC-A7S9	640	0
TCGA-YA-A8S7	412	1
TCGA-DD-A3A3	535	1
TCGA-O8-A75V	538	0
TCGA-ZP-A9D0	717	0
TCGA-DD-A1EE	349	1
TCGA-DD-A3A6	3258	1
TCGA-RC-A6M4	22	0
TCGA-DD-AAD6	672	0
TCGA-K7-A5RF	631	0
TCGA-CC-A8HS	300	1
TCGA-G3-A5SK	744	0
TCGA-DD-A4NQ	373	1
TCGA-DD-A1ED	2301	0
TCGA-G3-AAV3	412	0
TCGA-ZP-A9CV	1088	1
TCGA-DD-AACV	1531	0
TCGA-DD-AACG	469	1
TCGA-CC-A3MA	303	1
TCGA-2Y-A9H1	1229	1
TCGA-DD-A4NF	428	0
TCGA-DD-A3A1	233	1
TCGA-KR-A7K2	657	0
TCGA-DD-AAC9	347	0
TCGA-DD-AACJ	2102	0
TCGA-DD-AACN	1302	0
TCGA-GJ-A6C0	31	1
TCGA-DD-AAE8	664	0
TCGA-DD-AADV	574	0
TCGA-FV-A3I1	247	1
TCGA-BC-A10Q	1135	1
TCGA-2Y-A9GS	724	1
TCGA-ED-A7PX	6	0
TCGA-DD-A3A8	11	1
TCGA-G3-A7M6	632	0
TCGA-KR-A7K8	906	0
TCGA-5R-AA1D	337	0
