# Supplementary material for: Construction of a Necroptosis-Related miRNA Signature for Predicting the Prognosis of Patients With Hepatocellular Carcinoma
Source: Front Genet. 2022 Apr 12;13:825261. doi: 10.3389/fgene.2022.825261 (PMC9039163; doi:10.3389/fgene.2022.825261)
Supplement: Supplementary file 3 [file DataSheet1.ZIP › raw data/4-/test.txt]

id	futime	fustat	hsa-miR-1258	hsa-miR-139-3p	hsa-miR-139-5p	hsa-miR-26b-3p	hsa-miR-30e-3p	hsa-miR-33b-5p	hsa-miR-195-5p	hsa-miR-326	hsa-miR-10b-5p	hsa-miR-5589-5p	hsa-let-7c-5p	hsa-miR-125b-2-3p	hsa-miR-125b-5p	hsa-miR-99a-3p	hsa-miR-450b-5p	hsa-miR-500a-3p	hsa-miR-5589-3p	hsa-miR-30c-2-3p	hsa-miR-452-5p	hsa-miR-99a-5p	hsa-miR-34a-5p	hsa-miR-505-3p	hsa-miR-96-5p	hsa-miR-758-5p	hsa-miR-452-3p	hsa-miR-183-5p	hsa-miR-1295b-5p	hsa-miR-6718-5p	hsa-miR-182-5p	hsa-miR-592	hsa-miR-200a-3p	hsa-miR-429	hsa-miR-200b-3p	hsa-miR-200a-5p	hsa-miR-196b-5p
TCGA-BC-A10Z	0.0931506849315069	1	0	2.37177810771992	2.7692746219012	2.64885282481164	3.95730086781295	2.06079649105156	2.33042958427158	1.86331411193752	4.08200161700653	2.40134651385592	3.25835298262567	1.99795779098576	2.91018853665505	0.517310871859756	1.54657911246613	3.35898863559732	2.13079354375599	2.11451931619857	3.1806937186326	2.95675542800375	3.25452245068983	2.7052992000233	2.07959394024416	1.71054867303296	2.06079649105156	3.75258879444966	2.63026953673755	2.42180734285837	3.83210701057785	2.56955362521161	0	1.1758533096887	1.02312374695684	1.1758533096887	2.75371722638458
TCGA-CC-A9FW	0.679452054794521	0	0.905313079370068	1.27079772207586	2.32102378996347	2.2573642765953	3.67023294171945	1.97661790894776	1.86688606562439	1.48798451792138	3.77177656959835	0	3.14878615157264	1.95697403370941	3.30171217244072	1.05397627698807	1.84083694670753	3.26799853981889	0	2.2907330226583	3.13968246184064	3.26979969627637	3.31091427750696	2.7709097712811	2.80564165286141	1.05397627698807	2.40890657096598	3.91581407554403	1.27079772207586	0	4.01055435976021	0.43606693607581	2.414331488008	2.22994987381976	2.74421301012505	2.36171365385601	2.85585951012664
TCGA-2Y-A9H9	1.90958904109589	0	0.435773016330324	2.46353355417721	3.11704014651902	2.59970162807128	3.78689925423395	1.59283937703209	2.42457690160762	1.35329494517364	3.96965031484295	2.1048939692598	3.67785325261914	2.71781873088831	3.46072634156892	1.9949104019795	2.27411572918751	3.0251426990984	1.63780914499107	2.37386137761408	3.12902541929829	3.54044674577221	3.26322799951302	2.61627621959933	2.33482801747639	0.435773016330324	1.95656529865222	3.55180142768513	2.16710308906021	0	3.77260534178653	2.5790242098594	1.35329466284027	0	1.67874882109887	1.54307345591067	1.84041009740036
TCGA-ZP-A9CV	2.98082191780822	1	0	2.59828923313699	2.94206677346438	2.56278940269099	3.82537170385359	2.57583772941308	2.43985363122866	1.3930722082258	3.65419386460182	2.27388801823501	3.52688923638427	2.17492136938518	3.13524218048641	1.15009781026641	2.3760845789922	3.20128197316478	1.79642727007974	2.5297892193798	3.34199741394607	3.16995879217043	3.34419307427533	2.89696609378593	2.25019367965621	2.07891029656388	2.50638446036483	3.6817993603093	2.72451623237109	0.322701864385522	3.85640143432774	0	2.30130478626774	1.75338225341724	2.64506397002588	2.45951878101552	3.11242918085359
TCGA-KR-A7K0	0.178082191780822	1	1.03863894542925	2.65539776512332	3.01626281688984	2.60239789504875	3.78464011122124	1.40974539501027	2.59499113106935	1.19173514477347	3.86088674904497	1.62325164267312	3.70747663032024	2.60961163095823	3.4333431264811	2.03340731902673	2.48660327737425	3.27854612902378	1.96318100515339	2.80812525977856	2.94956716685291	3.45854120107499	3.42164825425475	2.7762402268113	1.31184311432128	1.84432900471672	1.4918072884319	3.13933399452962	2.3751823449393	0.832329998072755	3.47235445248282	1.03863894542925	2.15893915557538	1.31184340488432	2.51776136498192	2.25139716529955	2.71927825868912
TCGA-HP-A5N0	2.06027397260274	1	1.84021300403331	2.70836200457207	3.27351351753355	2.84690280872829	3.83939934633007	1.48730173019659	2.6695298290285	1.86626794804151	4.12148502125064	1.97602537850215	3.60180460760534	2.3276730233712	3.45125159246285	1.97602537850215	2.59089067327175	3.32776899483997	2.50980699736741	2.72313420911944	3.52851523519875	3.34609186380508	3.28375835636192	3.20378308258202	0.435636807523582	1.84021308461664	2.94627537563982	3.14398335641308	2.0908682298525	0.709797210685632	3.57542016569092	0.904662817237866	2.67172213117933	2.3276730233712	2.88981893027204	2.7121345064907	2.36122121041816
TCGA-BC-A5W4	1.4986301369863	1	0	1.92680899886821	2.65694075743391	2.54895373201799	3.82000226358404	1.21305146392612	2.56677702252919	0	4.00015821890244	0.401314917621817	3.56466170405801	2.29313613759368	3.40872259290178	1.58276393842888	1.6622909192577	3.5043865551696	0.401314917621817	2.62151225315162	3.18228040331065	3.32606510173511	3.36702620354356	3.07847515638035	3.08057358895046	0.401314917621817	2.45151815061402	4.06180569046409	2.49518501323392	0.401314917621817	4.20338216324448	0	2.93110864421083	2.67692852208615	3.14007622600816	2.95085186251139	2.97247706066266
TCGA-CC-A7IK	0.717808219178082	1	0	2.68816439819509	3.01906650841381	2.71273610350177	3.85229923409006	1.29435207751894	2.52555130229556	1.29435237162617	4.047435635833	0	3.53707355678264	2.25245371821134	3.26396040897434	1.99663922573605	2.04973812951282	3.30556578023367	0	2.91843869339559	3.3342719407282	3.36046624492918	3.42015655634633	2.77028685017805	0.604386119549166	0.604386119549166	2.36873337762696	2.99605008918239	2.91716828433434	0.927467638481412	3.31387025555548	1.13974641613716	2.55318940971211	2.20776084837443	2.84110341677209	2.84110341677209	3.400675402581
TCGA-ED-A97K	0.0164383561643836	0	0.924361789898946	2.42129771814862	2.8598195080837	2.14577102356848	3.66112723495671	1.29106209219095	2.53321384477858	1.42599524751738	3.40202929588046	0.54017778192705	3.49265406341483	2.16673446656628	3.26731109167891	0.992989530402411	2.39442584346385	2.98095580353363	0.223764431237211	2.72231903696146	2.5988271225328	3.21077459663578	3.02534987360949	2.35359015094661	2.53640489975901	2.11769677124342	0.847234641634099	3.71932984961984	1.20807145997087	0.992989530402411	3.94375040534404	1.7406738740289	3.22117400959223	2.86664546089126	3.4101067426208	3.36468593851615	3.0398133014603
TCGA-5R-AA1D	0.923287671232877	0	0.46708098536118	2.67129747181331	3.05114215713798	2.40826012623893	3.75199604254547	1.22143328745677	2.79783001760789	1.31960822372009	3.82304339796628	1.99862015995686	3.62063956633379	2.48714482651064	3.31098658526995	1.53580513340363	2.53403592162302	3.06979402468336	2.0865507357723	2.6688892946214	2.92132220180191	3.40333802814633	3.18333250231493	2.5093976710364	2.1822257294987	2.0363036108319	1.31960822372009	3.54432603555228	0.46708098536118	2.92306400474253	3.78313881783649	1.79612155287913	2.3832578483758	1.79612155287913	2.59729631939614	2.553070730934	1.72501694467984
TCGA-G3-AAV2	1.01917808219178	0	0	2.49590827693734	3.12749152879986	2.55355013030927	3.7716457607005	1.27516192024946	2.311567401736	1.09476777559931	3.88847968766116	1.92776601758443	3.63715264018704	2.311567401736	3.28591723564086	1.34704122254153	2.32418446462204	3.19568945764048	1.64242525021362	2.91285502721695	2.60390654329892	3.4382957130102	3.27965569921258	2.86716147071364	1.19220893941512	1.51684990304631	1.09476777559931	3.2199468932631	2.43303084562846	0	3.49076303308707	0.977691843432262	1.86715211804641	1.34704122254153	2.35931065428072	1.98033980638733	1.90855950136334
TCGA-DD-A4NP	8.5041095890411	0	1.19689152658502	2.61771717042959	3.21789373817754	2.41453120482814	3.79542888040623	1.5670873533191	2.49757532383589	0.928108008212542	3.51881471273691	1.61660518313645	3.66070276463135	2.3385077078713	3.4798745331898	2.1247466543889	2.30054167941713	3.26986126112984	1.83494133299331	2.83372926666127	2.33126351339845	3.34452686268507	3.44784800734452	2.88179361437173	0.730939874895247	1.5670873533191	0.928108008212542	3.15563850093662	2.50598007943308	0	3.52823523429666	1.73928214424706	2.2754403870799	1.77361071122206	2.60921053988855	2.42557236336805	1.95722335056895
TCGA-DD-A3A0	2.15068493150685	1	1.37378349679847	2.32457243829418	2.70661785200953	2.76268600753095	3.81930848663833	2.66930325556302	2.55476000040944	2.09821471448638	4.19403290274493	2.16672701218541	3.5728793634192	2.44539247206333	3.47780514416574	1.66790983247219	2.0241444740266	3.22875975039052	1.9807967255252	2.86323318068048	3.24469194729738	3.4137198524236	3.1071962315712	3.07439462682674	2.70311576452286	1.69157213007863	2.41446652991468	3.75509331197522	2.4941283229069	1.32701931644569	3.91662319952294	1.6915716834355	2.41446652991468	1.93196438352386	2.59959178450934	2.44243770112717	2.0241444740266
TCGA-2Y-A9H5	1.52054794520548	1	0.843548397892241	2.48362800513638	2.83745294493665	2.41617300332485	3.71172330794223	1.94729716115824	2.59632688841493	1.65371841470038	3.46734875685601	1.45082933245793	3.47232092908112	2.24088833142326	3.29720688546129	1.47809013311375	2.59376741971677	3.20972729571196	1.39140485631676	2.49291729725495	2.49108260688527	3.23141434392507	3.3165406766968	2.58461897818172	2.50719562302415	2.173612334233	1.05068570986545	3.79738734494936	1.91893824592828	1.24710849842337	3.90758105809124	0.655299066229112	2.73178133629296	2.52900256272106	3.01824307671944	2.79047823604304	3.06127896092488
TCGA-G3-A25V	2.35616438356164	0	1.94289523275478	2.6509528782577	3.02895519826606	2.65874570093798	3.82270047808064	2.45970232152091	2.83419430916199	1.91888052089612	3.79761039972603	2.0535574947788	3.67923427147788	2.58576398368396	3.46013875933788	1.75331126116439	2.30105351646582	3.11550778558448	1.99718468479418	2.92468351734098	3.13567570131181	3.40309989359996	3.2367190692885	2.93582205449785	0.631997894279035	2.26956816138756	2.23998019605855	3.05824782305803	2.29236100978595	1.32974050719638	3.36922520466222	2.28343170600261	2.4673533090766	2.22950923373087	2.74157325113452	2.66002282724146	2.13182868453755
TCGA-G3-A25X	4.87397260273973	0	0.311577515228016	2.08920520926144	2.45041271621358	2.5124346145865	3.68779316294447	1.65789463784424	2.75755850230731	1.85078274424249	3.92085278395933	0.77453103559094	3.50319505578865	2.08451673731816	3.29430403429832	0.703241240322088	2.0230591111342	3.02468252385322	0.430820603544622	2.50470697692967	2.36199861089092	3.14850399693687	3.03166869304852	2.63944440674938	2.32904380802519	1.93594230044695	0.533618064936985	3.73067472145976	1.47961928099407	0.897363194667239	3.85957686711785	1.60059960381692	2.78489364641369	2.59089725849395	3.1037004588013	3.02925713244998	3.14932496175175
TCGA-DD-A3A7	1.14794520547945	1	0	1.8219436393079	2.53443129547088	2.41124012063685	3.67807007920057	2.90423966201532	2.04694387872147	1.61821351394815	3.84951911830041	2.71044236860719	3.28687022406202	2.08436515781769	3.17439978671962	0.809927713622257	1.82194355769762	3.14417424809318	2.58077101523473	2.51293122009727	3.10268656510804	3.11305249091332	3.08280571313705	2.65905678577147	2.51923871554506	1.57977067278369	1.99040940042257	3.65518253101147	2.1778611035289	0.809927713622257	3.83032364365374	0.625700007169451	1.24984195943262	0.375037428954346	1.79807972100844	1.61821332597157	2.96109354526396
TCGA-DD-AAE7	1.76438356164384	0	2.08088636183549	2.60432092628331	3.12308461488008	2.60195513263164	3.78333184588749	1.8076295850463	2.50676083096112	1.17743054130013	3.57840516739106	1.75561964973073	3.66325821449005	2.53217981573532	3.39705557820269	1.8076295850463	2.25942652700271	3.16769315801156	1.95083215886979	2.84405688114763	2.3953161265924	3.467496546687	3.13494041539364	2.78657206586539	2.2037538172512	1.33223485258428	0.96348536955394	3.63798803772919	2.46776135925417	0	3.79289003491729	2.4861290683803	2.60666674044132	2.25942652700271	2.76571884796246	2.70702163726451	2.10452500310058
TCGA-DD-A114	3.14794520547945	1	1.33118599359753	2.71750100261668	2.777454034679	2.16147770530432	3.80379459840863	0.839161209694996	2.88676915892453	1.71698769085042	3.83530537095398	0.939687113290971	3.74105581096241	2.59418871468926	3.38171722341049	1.06515184913223	2.34921032677025	3.2191960030568	0.651420147196563	2.84199631856466	3.37114898142703	3.41422182143188	3.0127267177191	2.89811104713925	2.14054803514363	2.28292457584172	2.45751410488451	3.83327648317733	2.16147770530432	1.96389218601293	3.89816453881093	2.19380611539366	2.69454215036024	2.54113136664659	3.10398305554595	2.93842764521683	3.14265545703286
TCGA-DD-A73D	1.8986301369863	0	0	2.15725421181308	2.88528685091806	2.63550285526	3.83249130953324	0.971680685080756	1.96548908598251	0.971680685080756	4.01193666326468	1.60382879763826	3.56434309467348	2.38293894625313	3.44565534802836	1.68610339803272	1.86776009322185	3.26991232386204	0.699469990019539	2.89768848224554	3.30410088138309	3.53996942138463	3.25957836622707	2.75682885373058	0	0.699469990019539	2.4663764308146	2.28509000067065	2.65887774543169	0	2.7474281554805	0.576641031408933	2.35879936125197	2.01082573219307	2.81492477834753	2.64627258356642	0.971680685080756
TCGA-CC-5259	0.684931506849315	0	1.30345965253611	1.84252244572361	2.42588114813234	2.61150021944229	3.72913392024849	2.56417439636645	2.04043595493853	2.32238333760874	3.96860736560594	0.456650045912111	3.4488107138256	2.27290881556546	3.02039209046831	0.738161064059319	1.74710166832667	3.26363481771745	0.936083008285866	2.60265690805274	3.32449853287513	3.19791409878387	3.28279554189979	2.98750554818181	2.05726299561346	2.3909560856944	2.59040876894714	3.64818453883404	2.40891309072681	1.89581441580795	3.75920451594524	0.738161064059319	2.88015977134186	2.50310498308143	3.05368536272695	2.96971478238262	3.28862566493081
TCGA-DD-A4NB	1.07123287671233	0	0.966030975963148	1.8978700390776	2.86252538396233	2.48068442515804	3.73202362734701	1.55071009814368	2.61748445060953	1.334893160091	3.59518341063297	1.63080802788383	3.53774905936968	2.10667293962175	3.45876336493622	1.55071009814368	2.76334060657672	3.32130154066584	1.69898474811172	2.59880966607096	3.06300861377554	3.27209487399018	3.28392932644052	2.79269670964025	1.85629852852087	2.20580224025441	2.0578151888824	3.52223820940991	1.334893160091	2.84639743398394	3.80830668372212	0.966030975963148	2.12884173209941	1.334893160091	2.46572951195487	2.12884173209941	1.55071009814368
TCGA-G3-A3CK	1.6027397260274	0	0	2.43254438574672	2.7612840604759	2.64155666430023	3.79353578794587	1.73984818908825	2.29466400336483	1.64747956376118	3.83300688291558	2.09073475882344	3.63502561722745	2.67168228151172	3.44615282862764	1.99983317874136	1.89989297049573	3.03446886919889	1.88048253466055	2.93941259251479	3.15693023092476	3.51581309249453	3.38445747636718	2.88700362269133	0.371429725172037	1.06344613075607	1.88048265220824	2.98301479641121	2.64551200710137	0	3.3241325934295	2.17275813946007	1.06344571656888	1.06344613075607	1.53152254763267	1.06344613075607	2.41118150917888
TCGA-MI-A75H	2.04657534246575	0	0.341753645309671	2.59515213382012	3.07132950406981	2.56127001629737	3.79047122960607	1.74082802495498	2.5636602278327	1.78813224426956	3.92212453174061	2.00799690760947	3.78184849973321	2.75197718551161	3.52059441871967	2.32878158678808	2.09956233911782	3.24548388877397	2.00799697934548	2.63838259881651	2.62151187805707	3.64554251071728	3.30526628769378	2.91801421543061	0.577948310164169	1.18770118394387	1.10527866692525	2.54900742441614	2.31284114374295	1.32296375123185	2.98416922160325	0.577948310164169	2.58430674299437	2.21897321474699	2.86479554900998	2.7386590091821	3.51270866114892
TCGA-DD-A3A2	5.83835616438356	1	2.47639589408996	2.87841638924176	3.27995231189785	2.74431526190753	3.87961797679417	2.04837092624026	2.1825066100796	2.50820145454521	3.52350499984156	1.8380011099525	3.73422232153474	2.82041849629521	3.56883403732281	1.67058720769356	2.18250699145771	3.15049605362094	0.825953776083146	2.20937541120058	2.45312310524022	3.61845592461529	3.22920208096068	3.11177197285366	1.67058720769356	1.8380011099525	0.825953776083146	3.38344225452564	2.42789849003038	0.825953776083146	3.52941792240751	0	1.18471408521017	1.4027482586155	1.55523100885178	1.67058720769356	2.20937541120058
TCGA-K7-A6G5	1.4027397260274	0	0.71878525866965	2.40466493249224	2.90596108521491	2.18644230353595	3.75223444872437	1.64774552657901	2.32822126371125	1.06371981346034	3.82556559460566	2.02148587484174	3.59865510882297	2.43683323468086	3.30128022909155	1.55321745561107	2.20778433316037	3.29869287238856	1.94490479866719	2.51673465043014	3.27657929441419	3.26161574972133	3.35761947894288	2.92433303597114	0.71878525866965	1.64774552657901	2.11329109969768	3.25082428365675	2.20778433316037	1.4351844102791	3.53140169865636	0	3.0208538493459	2.51673465043014	3.19362418677786	2.98829109314365	2.08515839257971
TCGA-DD-A4NG	2.1972602739726	1	0.793266076843461	1.92555534183583	2.82037245952873	2.13947712434101	3.67397939046895	1.26833048464994	2.16781741652084	1.14842329681001	4.10257140750175	1.89860013953642	3.40138914173206	1.76848433179584	3.19163238348679	1.36644050689194	2.15393144480783	3.27981476772444	1.68463034473124	2.60017346753164	3.11982886860041	3.31400557754044	3.34647950875346	2.68179711191318	2.58623855302244	1.26833048464994	2.35996341292232	3.74285829220638	2.32780461430712	0	3.93844222123517	1.92555534183583	1.63590735758998	0.498308165640811	2.13947712434101	1.36644078666437	2.61018390163902
TCGA-DD-AAD1	1.54520547945205	0	0.538377446893253	2.55767639986157	3.07941885249029	2.41957475619705	3.74925581674608	0.990570163022268	2.63192590712914	1.15887276737244	4.10013556087251	0.222853144558925	3.59407727978721	2.38228656894644	3.40336623950169	1.05218068925442	2.49024489697851	3.25662463056147	0.396959217657744	2.68659998287101	3.05858216602131	3.38969184450345	3.1650583826028	3.1218880503997	2.06561618457169	2.03047896344033	1.76765136627149	3.74663939989557	1.59674679281299	1.20556642671382	3.80555424281471	0.656532065659312	2.80319735546946	2.47309996811934	2.99505354547283	2.95581399524124	3.17707432629611
TCGA-BC-A110	5.7972602739726	1	2.09939889957785	2.93419509107649	3.04252947750299	2.43176976217499	3.88526382940196	1.6619255942227	3.00628401882764	2.06850572526799	3.7451416872076	1.44341091964347	3.78970129432463	2.6407028234092	3.46303346283636	1.75190070545156	2.5794377147605	3.05932187510128	1.49934945082071	2.91134490997362	2.99912113107734	3.48180989167132	3.02980587440552	2.80788573616884	1.40229923715051	2.59761745922832	1.51666169268115	3.4420835923794	2.16847773352969	1.90392290322877	3.65667666756486	1.6492871079925	2.28552236446171	2.28552236446171	2.80630528882638	2.63843695664046	1.87464354231746
TCGA-DD-AADN	2.46027397260274	0	0	1.37109177198612	2.20697185598445	2.41260535677713	3.63804614180527	2.01672265478872	2.40267334046452	2.16805668835471	3.81528342775734	0	3.30803537869122	2.5510095766262	3.01566503319099	1.43413707399967	1.54040461265548	3.16851755923569	0	1.29927654798007	3.33285352751643	3.20294014745151	2.61871523015522	2.70447213649138	2.04668008940391	0.854751876101693	2.53202178141429	3.75479698356831	0	0.403200194994864	3.79581718361007	0	2.7621069924599	2.48983963893425	2.98845176473594	2.93882390240639	1.37109177198612
TCGA-BC-A10U	2.29315068493151	1	0.449389059655811	2.0309450955624	2.40101891168675	2.63739550677564	3.84481738248408	2.10863441522188	1.73652387431804	2.04784172765001	3.95873052105981	2.35719465054598	3.61659900826204	2.35040451558742	3.1774601063024	1.50886007807472	1.88575309911518	3.20848677935142	2.37673137714705	2.76107764226329	3.4816200372237	3.25150049828111	3.38912175154467	3.04270171140901	2.55695749355246	2.09435567005081	2.71529673561399	3.89917105678188	2.51221702406016	0.449389059655811	3.99654900686362	2.67585641185956	1.99469922582416	1.80268842621276	2.42891958031796	2.44451343443075	2.68466481195517
TCGA-DD-A116	4.44383561643836	1	0	2.7114045977218	2.88837172839828	2.66961347827838	3.73435997153416	2.76050732760969	2.92582875282497	2.21129011141835	3.84808206312395	1.879778683265	3.67132372084926	2.76367841650237	3.41461319437924	1.28531225107401	2.1553571004649	2.95873560567044	1.18720081737999	2.66734014055288	3.31914736316807	3.43181027060707	3.37168152132374	2.8874250584435	1.43970557491841	1.73024561972344	2.50374383192586	3.29141363193602	2.25028553072066	0.445129164054261	3.47975168464426	0	1.50224148084403	1.55765515472542	1.98897474155381	1.85384957439168	2.50374383192586
TCGA-WQ-A9G7	0.0821917808219178	0	1.70842564182156	2.69017167122624	3.16593669360201	2.52302266368334	3.79016084784364	2.5396787081491	2.70532727088403	1.49853886709947	3.67067505536656	1.12704419655633	3.57514178727613	2.01337578484347	3.33981167299609	1.28153980455486	2.55542009563467	3.38760283212501	1.80819309045145	3.01860551221792	3.15917964589443	3.4059264841719	3.1010655855466	2.78562650308295	2.90549531590843	2.25654211898457	2.5342329620968	3.92857943941968	2.14625376602218	2.18151255509171	3.97233579555121	1.57947223050593	3.24050835495238	3.10213772677796	3.45431541716361	3.31454456344197	1.85047300994695
TCGA-NI-A4U2	4.90684931506849	1	2.04627591460902	2.74231886873527	3.32167992999754	2.83923039896005	3.85722412795343	2.22915135685107	2.48571147373419	2.42440859083658	3.96605682440639	2.80535189588861	3.75329666859279	2.67113120172687	3.47603477686512	2.53646773978652	2.27872523983945	3.36473168023088	3.16176129997972	2.21086511210947	3.43584644855432	3.49627378727028	3.23658690709266	3.14128874312953	2.64986719025878	1.60244025151105	2.56190847418771	3.76996380375117	2.10146283627962	1.23342978450652	4.00962960967951	2.43396653769754	1.74884632965389	1.50700757015501	2.12621134302735	1.90366535897659	2.17108990800695
TCGA-RC-A7SK	1.29315068493151	0	0	2.54683535601297	3.03852406467406	2.55869031362069	3.87625732159034	1.84903527321723	2.31231305259785	1.40805502717674	3.35884970558955	1.66628490118239	3.72789044619426	2.94655166291948	3.53083823114297	2.30168102370043	2.42552123297387	3.19369998527189	1.35694602990549	3.07028321720399	3.06447562240497	3.64100520609213	3.21998981336116	2.56557273268895	2.50523295649165	1.8300437323123	1.636999979808	3.71843648540891	2.0016368185279	0.56109225547013	3.93479142721036	1.16508173654113	2.47585361380433	1.917248308538	2.7886830173019	2.65574517273369	1.23682774391767
TCGA-DD-A4NE	1.80821917808219	1	0.958465948127141	2.000885506876	2.88121696205825	2.44625056498415	3.82880175442778	1.63774062305794	2.4430081802011	0.846117935751636	3.35081063147035	1.54300330334606	3.38181920234864	1.9761511204509	3.14099005563841	1.50668226456802	2.31083831701719	3.4035363140614	1.90643447799342	2.59487135227806	2.1927073198739	3.12203497624734	3.28963194260421	2.906910254599	2.39738148004536	1.54300330334606	0.315406475892338	3.71517063428989	2.79293497943675	0.315406475892338	3.90600050525894	2.99921505056512	2.47100337168289	1.9761511204509	2.77795071893578	2.64903495354557	2.03521813867703
TCGA-DD-A113	6.64383561643836	0	0	2.09489074265514	2.49942231978886	2.28724733299536	3.86614401770014	2.04667548008173	2.77795547267955	1.94937760064523	3.99502820232769	1.5273743607169	3.61450123299628	2.58876439833478	3.16721397222242	1.31097715086793	1.87671707807316	3.11115635723756	1.63187919385609	2.26025345729271	2.34992758125753	3.25482976171709	3.23189465117537	2.09489074265514	2.209787065287	1.21280948790078	0.461484764579611	3.78640137579806	1.21280948790078	0	3.92970715993304	1.94937760064523	2.23088425839753	1.63187919385609	2.65134478258524	2.59507873808687	3.19734511920305
TCGA-DD-AACW	3.9013698630137	0	1.68863424924975	2.58426079559087	3.05916378244719	2.58139711859762	3.76734881275453	1.96984485052562	1.56436372934717	1.72347442183013	3.31890179884521	1.14300470729205	3.72679043090055	2.84529316860011	3.41113259214796	1.45850600340076	1.88816751697639	3.40030518060159	1.0248003555998	2.71521411193216	2.63370849271232	3.57550840043685	2.99327518807419	2.57850376250718	0	2.56964074922413	0.41781136964903	2.86432661792288	1.86485141915828	0.877453326189499	3.09761458875209	0	2.5311280230243	2.25211971996301	2.75267446408845	2.71869645693958	1.65084147017182
TCGA-ZP-A9D4	1.08219178082192	0	0	2.50343427655964	3.0028901935274	2.19205228803352	3.72916192280606	0.701612396629287	2.50146862297096	0.895547781094609	3.91622145593297	1.30346362721821	3.65920437797777	2.72812309270957	3.44250216929676	1.64926309956229	1.85757029591848	2.90242518734587	1.44731877386379	2.7643404644641	2.6713631274785	3.56570174308521	3.44327802964756	2.96362069804423	1.68851935768622	0.578560448025236	0.895547781094609	3.23031812919633	2.2624820184013	0	3.51124406511884	1.04376633175238	1.44731856224793	1.10608595700281	1.92721388426041	1.44731856224793	2.31343646652526
TCGA-MI-A75C	0.797260273972603	0	0	1.09469414570442	1.94087313154542	2.73255875157816	3.73945356453088	2.55720952286811	2.53376688093436	1.28596936026567	3.85739328066871	1.89997148463465	3.60576318439194	2.50335295892458	3.32381222119922	1.87018781706297	1.56864355136839	3.14160108463465	1.67762726110551	2.47759493359809	3.29153563543353	3.36747013569411	3.4294732541854	2.5467915573442	2.13074729331938	0.510406298776885	2.43422639195219	3.63840354512592	2.59896736194008	0.510406298776885	3.79985349286838	0.919561666434149	3.12531192597724	2.78806523921789	3.34972985457799	3.20116903463347	2.32324551053211
TCGA-4R-AA8I	0.717808219178082	1	0	2.24601383862598	2.74476608237584	2.51341085192731	3.7688712123182	0.717846997792112	2.35502176314443	1.92957393341161	3.9816219497338	2.41862010114167	3.60699353314478	2.53362115452608	3.31302780548282	1.14458535379411	2.13001608248546	3.05497709854901	2.02055870266143	2.44609448014911	3.36221510468512	3.41440129732137	3.3332654293344	2.68731898379577	2.21376648122513	1.61726518949421	2.22703492497375	3.51554364666003	1.95781525906793	0	3.78916209712611	2.08425670202788	1.92957393341161	1.06263478618367	2.35058445677783	1.97120725530583	2.55021157629468
TCGA-DD-AADG	3.13698630136986	0	0	2.71613711491266	3.19387942907304	2.34075765338628	3.8263405920326	1.44848959230329	2.28509115507602	1.44848959230329	3.9390667250335	2.06575627277724	3.70210220946359	2.665216471305	3.5150991989475	1.87231965933534	1.85096232207653	3.17645198700583	1.75256548166594	2.96016691595996	3.12294937172232	3.60111851459525	3.28688099997104	2.85765098815709	0.379037556185153	1.49907529173148	1.91193696295047	2.80182781203007	2.53607934111564	0	3.24191570194586	0.379037556185153	0.631361732135563	0.960329693687614	1.17414073874732	0.81638245655171	2.60228241213986
TCGA-DD-AADI	2.97260273972603	0	0	2.46317867356775	2.97030212291552	2.32411342035058	3.69462427276508	1.0780981063634	2.58850527747272	1.56743763087843	3.67706078520031	0.869193594761823	3.47056292056746	2.18287236893855	3.25517089989321	1.29539154857954	2.39545145199385	3.35056192646191	0.557517727648717	2.68805696874779	3.04664427947201	3.26590005642966	3.16414841060414	2.21900692956832	2.29811057394422	1.82564713023261	1.97132591244864	3.77960824726227	1.84466753554641	0.869194226607599	3.82969995617838	0.869193594761823	3.2671728014945	3.2179747688065	3.4648156652711	3.43978409877265	2.58642753477136
TCGA-UB-A7MB	1.64657534246575	0	0	2.41377876696287	2.89439138028458	2.46802781809813	3.85941152868295	1.22509948797919	2.58004294810539	1.22509948797919	4.0550721728688	2.28759209116316	3.67937426233021	2.5488927894645	3.30483185976135	1.70870134873519	2.06109664050623	3.39037437102923	2.50310281994402	2.66924533086172	3.18042200128555	3.42972934017926	3.07001782043904	2.8451337239947	1.93728999813165	1.59440871600617	2.13709370736846	3.42684433326657	2.56266479570838	1.07135217720808	3.71046582105523	2.73836944667379	1.83849882470979	0.552504168257451	2.33858198299335	2.16980118083456	1.52457179016375
TCGA-5C-A9VG	0.898630136986301	0	0.37139559883989	2.50702921905497	3.00264632347849	2.0479942628047	3.62302025893455	0.947194917894635	2.78007759010763	1.063387660154	3.84513781974524	0	3.57026578566606	2.34481594436	3.3905645693458	1.3477775529442	2.59375018871202	3.06909449497644	0.37139559883989	2.51960877926527	2.86734271857233	3.38333317321355	3.10499050541992	2.11301869134162	2.49888227228444	1.95298874409256	1.76672129927871	3.74248013058133	0	0.620532173482238	3.84381878868675	0.206965481560593	2.68720985619131	2.53895261198247	3.01583984415624	2.74564761885639	2.50541786156042
TCGA-G3-AAV7	0.989041095890411	0	1.14374813829858	1.92145126041374	2.51933290749097	2.28860830254093	3.75179624825659	2.07700749906219	2.05307274819662	1.84502441937571	3.98675121641134	1.55710732895145	3.37540667042527	1.80072259409689	3.04029122920983	0.36225172161568	2.74147399761235	3.43572027294222	1.2264754214272	2.69999758644382	3.45894364288837	3.01565632776477	3.20018347474189	3.1729484770148	2.50084013358622	2.01401929160191	2.78506920344789	3.89437925316229	2.6856580162503	0	3.87716337466434	1.8850362695838	2.44111295790666	2.28860830254093	2.84586427011708	2.77135734559861	3.40929952408395
TCGA-WJ-A86L	0.945205479452055	0	0	0.995325460895924	2.53477169091965	2.49838126594564	3.82986509257477	1.86870722837611	2.45683403055374	0.792265912900559	3.85873390534049	2.3952612250087	3.72688434733074	2.80933203744669	3.50688910456593	2.25113532295815	2.21754841542916	3.28650412053918	2.63751602632969	2.44547638145971	3.05258430888039	3.60440285628246	3.15605271387674	3.07220417829212	2.41506813818943	0.792265246448641	1.99590368073687	3.73675879065108	2.05602968380822	0	3.82623874364362	0.497541755495704	1.58028284754205	1.14730435399187	1.97354842370572	1.63483091022939	3.1111212275589
TCGA-2Y-A9H4	3.97808219178082	0	1.07956844384653	2.60861914916813	3.02637745597386	2.49276846197675	3.76582588678949	1.75505839262777	2.54370811473339	1.17682539407807	4.00783354649272	2.32519512686818	3.7671532845159	2.78268068019685	3.40269235683849	1.78186069812506	2.13683441715202	3.01695212668083	2.22014895650448	2.42684249540648	3.18180225515894	3.60364381447096	3.17820540981482	3.06363094992625	2.7114494445206	1.0795679659981	2.18555454066365	3.8190097167923	2.24397461605128	0.380546163620489	3.99271149212686	2.26622560176113	2.40436446266744	2.10403466878276	2.74542625794173	2.43957670463403	1.75505839262777
TCGA-EP-A2KA	0.978082191780822	0	0.919667831626321	1.85453822196011	2.36870033272567	2.38735341366533	3.60554566642778	2.34475440077656	2.4803490441315	1.78477955533369	3.45086785797291	0	3.3879131388143	2.33635457810878	2.99134888916854	0.919667831626321	2.01183534064195	3.09666771420652	0	1.74505765645856	3.20357592638592	3.16686587583566	3.18007071056444	2.36483318636367	0.296103305263808	1.16606984713013	2.09815399712387	2.79657098877545	0.510484687952093	0	3.1340384223637	0.919667831626321	2.95994858960554	2.49082961252192	3.1120275299897	3.00772134326868	1.87028820786065
TCGA-ED-A7XP	1.0958904109589	0	0	2.54517968614358	2.95744515433695	2.38602613313985	3.86047435347868	1.74881370560655	2.35524855438705	1.90567679784963	3.80777452041044	1.08785682989572	3.38807203609031	2.05326574871084	3.18023511419303	1.30530775017002	2.25285834903056	3.32095309515756	0.992097167694774	2.67764816393145	2.61837260384651	3.27520522560935	3.40461106670124	2.63667435859147	1.88903591707639	1.36197969595603	0.99209665997784	3.55841948869941	2.4062912387948	0.73974866562036	3.77957029193338	1.17010458976681	1.8716807251407	0.992097167694774	2.1050752312449	2.22657138431955	2.01830771499097
TCGA-DD-AAVY	5.3972602739726	0	0	2.57974876112114	2.97840248047723	2.48089235119176	3.74996232525334	1.86250273031951	1.72101538688745	1.23825620479146	3.84322336546646	2.23281922967125	3.73687509828156	2.48492470768905	3.3896810114227	1.92881607297629	1.14038969726308	3.26339788913476	2.05027453998537	2.7339384596036	3.39162781463858	3.51038362436953	3.38512663094178	2.82092870343164	0.416230871787836	0.683247565981226	2.60716879388871	2.86294568138216	2.49282810557905	0.416230871787836	3.20962526224989	0	2.09234787748821	1.51174025839455	2.49670173068472	2.44650294935145	1.45590330205222
TCGA-DD-AADP	1.25479452054795	0	0.323509921550015	2.4790617021885	3.03290223341147	2.47304004897706	3.68698059862044	1.85520604531051	2.81859880336698	1.06968752653465	3.72826376424373	2.05969978030153	3.53607165515383	2.14421461982665	3.25716416047494	1.06968704540223	2.55934109937776	3.18181834436859	1.87266508068317	2.74658270359864	3.26730912882722	3.28777331770097	3.08854486401964	2.51281833345007	2.21926717031905	1.77695035954319	2.41260963796614	3.60355032890244	1.90548326251191	1.28682905609646	3.72752707327088	0.861307573680078	2.91307178670448	2.45095287433908	3.04985328801547	2.80647807413738	1.75489720559082
TCGA-2Y-A9HB	0.712328767123288	0	0	2.46286769542491	3.09005888277277	2.61683851521174	3.7975504113627	2.2023318312529	2.47754237617003	1.16453722766454	3.40942651086151	2.43117283282631	3.54963233286786	2.59393694653515	3.32305569736107	1.65135805549284	2.4474361100736	3.13520255853285	2.00327552460289	2.62761244081796	2.57923132716392	3.36383380749618	3.26821533763115	2.45136885984945	2.46660467359397	1.06744253555708	1.31929479443702	3.664718112453	2.0823595849356	0	3.84558619395635	1.31929479443702	1.48959636780266	1.16453722766454	1.81971722612036	1.71495718158281	3.31745733209552
TCGA-DD-AAVX	4.70684931506849	0	0	2.64306299732259	3.171876721072	2.12309963375558	3.71277994065439	1.67969159294818	2.58608709992533	1.15969395711234	3.81921684157294	2.3127024891613	3.45873130879002	2.16285903861905	3.21287655193715	1.24251415815834	2.04086280513472	2.99041943953297	1.73911041188102	2.58364293753867	2.58364293753867	3.24437095985178	3.2813633873107	2.67650304576292	0.370992490165094	1.64672294088195	0.370992490165094	2.95469617811109	2.20695898211904	0	3.32373584172564	0	2.39705987839535	1.24251415815834	2.57617976862206	2.54699051703462	1.5726761822537
TCGA-ED-A459	1.11780821917808	0	1.55185454674907	1.81111590299438	2.75340431208281	2.4507811213403	3.80914481411938	1.89890578646307	1.93657070431387	1.55185474357383	3.95757219180154	2.22354145152786	3.26545239413533	1.63193281972718	3.04883117464917	1.45554827521555	2.4507811213403	3.54602689094148	2.5092671496242	2.41661513409482	2.40744129536067	2.89090390493749	3.39387450049665	3.02036524154283	2.03171239197364	1.81111590299438	1.18125377926009	3.7168845808685	2.03171239197364	0.637015148003292	3.88161424156578	2.3781663894175	2.52223609988438	2.25489552028333	2.8782440817212	2.69607413870869	1.33606819599353
TCGA-DD-AAEK	2.92328767123288	0	0.336942020620572	2.61186834202182	3.05975706830478	2.45226105124717	3.69409083941931	1.42128939570179	2.65206221709499	1.17835356375077	3.71806690810684	2.18151182361286	3.76266299552113	2.85686180584575	3.49397689784103	2.00008057226807	2.21179197282513	3.1211304139952	1.87903412951588	2.52484934434739	3.09570351044555	3.64271350376129	3.28978221447842	2.62531094038654	1.09602059646208	1.95893400283471	1.80142212569108	3.09828853553991	2.13954270848091	1.09602106889204	3.31860060853442	0	2.16532027247428	1.54902211675355	2.39596113227639	2.15693492166234	2.27745942143466
TCGA-K7-AAU7	0.983561643835616	0	0	2.13922664603896	2.64005530662684	2.39698784162973	3.66724901211839	1.02699830565419	2.7092138002396	1.29989545311465	3.71917295707883	0.382234296280599	3.47172297940537	1.97787270814143	3.29256978997958	1.1332396392016	2.18789130180892	2.99363009306538	0.965782733475545	2.67046461533504	3.1502418912449	3.19169229161711	3.20907996343076	2.55282872183298	2.49475014372559	2.47868362541368	2.48593237743167	3.71970569575492	0.821520427956746	2.00883726540921	3.83448210354577	1.69874139929761	3.16550580531745	2.96851956974123	3.3766879033085	3.2982855125361	2.03747226023346
TCGA-DD-AACE	5.98356164383562	0	0	2.68871742467395	3.20684979962257	2.60494348710253	3.86535131216549	1.21386920182273	2.39073164802371	1.21386920182273	3.87478499747912	2.51706583826884	3.6265926499727	2.69599432517749	3.49910786743702	1.88640955818282	1.86416839134667	3.258909876764	2.28658749398733	2.77828270714685	3.15502174449948	3.61653643471044	3.1122281525071	2.81116829997721	0	0.852545918425961	2.13382281273563	2.52384585050676	2.11050286195346	0	2.9396204530602	0	1.8157148963036	1.11620457404664	2.40100290520619	2.32087266603935	1.11620457404664
TCGA-DD-AAD2	1.8027397260274	0	0.634716670511876	2.42353681223477	2.98162173055519	2.40073858139441	3.6971597096142	2.0430891231528	2.48316755047688	1.59081243853227	3.57018664304436	1.08108911129921	3.47175524232703	2.16808092473437	3.31312693340098	1.33317267149407	2.46457665818706	3.17105201127133	0.820202331332141	2.60253491359017	2.95424586378357	3.23807332854326	3.20768858029182	2.69268772564623	1.17836580298249	2.20447696204279	1.72792398235657	3.19621816586208	2.0430891231528	0.381413403033628	3.40041371037899	0.820202331332141	2.80303879172249	2.42353681223477	2.99511879682026	2.99800967423124	2.3141053780758
TCGA-DD-AA3A	1.12328767123288	1	0	2.28545329676093	2.85370284814892	2.50974858356941	3.83991802881105	1.75054099255998	2.51655761940318	1.68757329165252	3.58209645915952	0	3.28245627802838	1.42060614492155	3.07757059367729	0.987754082406053	2.10143325218278	3.02434688019504	0	3.03643686801229	3.30359126422044	2.95618976091719	3.0833757410345	2.64438102754463	2.79092649386469	2.36115791976668	2.55434982335259	3.77597742552187	0.39527057652498	0.842276515770759	3.96395799302465	2.91383866914844	3.19989215163232	2.86199624323261	3.34607529291423	3.29413556892076	2.9272478535003
TCGA-WQ-AB4B	1.08219178082192	0	0	2.27672265527404	2.89196411932712	2.46595454081326	3.6786089723447	1.74634510307262	2.66457513348641	1.38550696651334	4.00288527117629	2.18545444641471	3.54010483435587	2.52935576164714	3.35551122448494	1.74634497407148	2.31716720267755	3.14480002984643	2.08355913102525	2.63461868381569	3.06432968371535	3.41738524225942	3.25486979756974	2.78630248216229	2.18545444641471	1.5639180913507	1.99984086196037	3.57933540572244	2.08355919910073	0.58241321971825	3.73834186008362	1.26548274469707	2.73575493931324	2.31716720267755	2.87379192189471	2.83609763174719	2.8101058254598
TCGA-KR-A7K2	1.8	0	0	2.34660918278963	2.8961253433902	2.66071599735367	3.73487173481902	1.76852735422623	2.56835661383454	1.10892183316723	4.01209341760858	1.76852735422623	3.53414118259252	2.17554887201424	3.22785780498102	1.10892183316723	2.21079904525518	3.33837934323099	1.91617660910658	2.43058368459408	2.8961253433902	3.22027236976517	3.32744176898761	2.55010326914502	2.76387384273039	1.48053191840205	1.86328433325229	3.85021394692822	2.1877021972967	0	4.02075064464417	0	2.76387384273039	2.3946142875272	2.99100131624406	2.81587623220604	2.66819175696963
TCGA-DD-AACM	4.84657534246575	0	0.196498145463961	2.21892391159985	2.77635423710031	2.28397515399893	3.61816003362245	1.34702409542524	2.41086513977747	1.37606306871502	4.08360625550947	1.59972859380367	3.46869070060865	2.12395900933276	3.25142202588224	0.977675653140389	2.41706779938343	3.19969247568957	1.37606306871502	2.50822754863264	3.2723511483499	3.21926797584916	3.1641776052926	2.66260167358255	2.35118892424328	1.93395252311376	2.16596337672768	3.7428487768719	1.73754551313699	0.3543553382188	3.7899840424095	0.196498145463961	3.03227284519615	2.8393258916299	3.16268772908389	2.98930418104373	3.17775621724517
TCGA-UB-A7MF	0.586301369863014	1	1.83565337178954	1.29582145353223	2.2846066972841	2.37300501432703	3.83151945101039	1.97840971120582	2.05095381615305	1.29582145353223	3.8865527517816	2.40940465016185	3.73658220112174	2.84823992008879	3.45906813173928	1.77433755384407	2.06709636534919	3.06594382837959	1.29582145353223	1.86323492544924	3.0943825787306	3.5873539006258	3.04873861716099	2.17550566309819	1.19768048310434	1.66207421526909	1.93626185181894	3.05751473711661	0	0.731615898292894	3.45885281133275	0.731615898292894	2.18699476718386	1.07852102971166	2.51866396866662	2.3856168222628	3.19791762049687
TCGA-G3-A25U	4.48219178082192	0	0	2.69293064740883	3.01050385665745	2.73690957323011	3.93738033665657	2.44843815759214	3.14387178316143	2.12334494751902	4.03587807437262	3.00807861261438	3.67396986194681	2.62883554695196	3.31733100285638	1.87310742388085	1.91833127358839	3.08543092808718	2.57246686045342	2.13154052668491	3.43643157301223	3.49625509588705	3.07826665856814	2.91472181460001	1.5572819048249	1.03383146208312	2.5784488379847	3.39832193758955	2.72801252278966	0.305807716281417	3.71126236071004	2.44843815759214	1.30691296834712	1.30691296834712	1.95894450458045	1.97159873167006	1.720838402454
TCGA-G3-A25S	1.13972602739726	1	0	1.9944461646584	2.59917892166522	2.77125285075193	3.82079614044064	2.41981119809788	1.94754931527128	1.60582469831616	3.93640605277633	2.49803171444374	3.49958099352143	2.28351482751888	3.1584946517339	1.37219194832656	1.47932411601485	3.24960936815925	2.14892873710527	2.52907542395145	3.4873344827817	3.32563152534047	3.21811675524841	2.56758355882109	0.79839954044062	0.367940538189369	2.80378466050375	2.96076319605713	2.53777494744557	0	3.24252112435398	0	1.30886013394815	1.42860086032595	2.24915237294764	2.06171396166304	2.46331374567274
TCGA-CC-A3MA	0.83013698630137	1	0.474966763943951	2.14488200939918	2.78781126850562	2.47933544773957	3.75750971125069	1.58487141569896	2.67920796325816	1.87703258043607	3.28178059633659	0.584478058579856	3.32008852513811	1.94454386652155	3.17322099769703	1.01758980056064	2.26623762759551	3.15992097270495	0	3.0110929018265	3.23311818741857	3.11925408905717	2.9774732225253	2.74909914101	2.97513407140059	1.87703258043607	2.25323106235239	4.00055911630849	1.15661426655071	1.43919720706904	4.09128731669207	2.71752664367083	3.27893528910854	3.04592553584325	3.41651403160231	3.29446303992024	3.34519386720573
TCGA-DD-A73F	2.97260273972603	0	1.34157239999696	1.90375218891263	2.56146371448319	2.70593816898232	3.80844580527077	2.07612971146402	2.37688989972088	1.73575264350055	3.94161236769101	2.13417512771466	3.56263059588782	2.64320521434282	3.3446624355133	1.83983550232018	2.18409338267723	3.15371528640412	2.07612974567749	2.64527671793288	3.22051447492005	3.52401278426352	3.30213739009398	2.82151746871323	1.76424868960702	1.34157268463371	2.03630536938631	3.34329774686319	2.21094102292934	0.827798460986523	3.55174405000983	1.55721327319077	1.40477551862505	0.972436364494029	1.73575264350055	1.59892159333489	1.735752383597
TCGA-DD-AAEB	1.30958904109589	0	0.294470186159262	2.75214675075352	3.21225275161303	2.40589485197254	3.76898178498275	1.62305690907027	2.35839060707616	1.33383610236779	4.02308623830038	1.69799029651472	3.71162010732358	2.70233976090608	3.50601911561726	1.98660447096008	1.91105984031442	3.0524556998815	1.38058040664008	2.80199257013098	3.15732709425335	3.62925206607595	3.21262380850908	2.73901961104265	0.805916456513771	1.28252271681368	2.02984742173878	2.96996433788014	2.37000956622333	0	3.31574925086153	0.294470186159262	1.72041813061778	1.22578700189122	2.12799654883618	2.13573307075586	2.87649087713703
TCGA-DD-A39Y	0.468493150684932	1	0.378790591306134	2.20086871630413	2.7636278137883	2.60899798687149	3.82505550824011	2.52670490994776	2.06539377306672	2.33470776185929	3.68580802426283	2.47275146161882	3.56418254390402	2.49416286700442	3.23285500106565	1.25658782850553	2.21775141963907	3.34480833320537	2.29144263080348	2.59484102393298	2.5043120167496	3.30788741866973	3.44484944599363	2.95768753732991	2.41139042197062	1.89222488782783	0.631012710825403	3.81617949240958	1.3917547444392	0.378790591306134	3.82569784219312	1.32849401324544	2.91257640628355	2.70805168034032	3.08010757789924	3.02698754441088	2.44565604981434
TCGA-FV-A3I0	2.32328767123288	0	0	1.40294614823189	2.10181763008229	2.48188326454149	3.60848776967632	1.73606847835055	2.11951896495034	2.0299072322527	3.27909363453425	0.736286300004644	3.28333202795167	1.92972643472424	3.28211503603818	0.536626182979233	1.88119630362514	2.97171378881888	0.140223978502092	3.03665930516993	3.15321541257367	3.05395704666463	3.09683527446925	2.45822289467943	2.77374522370232	2.27789702282499	2.38788517494154	3.79728211395737	1.14661944753059	0.975104440358264	3.93424705383446	1.81106537479586	3.4083665374082	3.22928387886912	3.50963375024526	3.23667226673621	3.19461456714681
TCGA-NI-A8LF	1.66027397260274	0	0.691771408447239	2.64070814413421	3.18981018719427	2.24061782823134	3.78672771433993	1.76282256270515	2.38222569006457	1.03225554539669	4.07794523587121	0	3.65221093966509	2.30482559680689	3.33570107863518	1.52181878010056	2.38222569006457	3.1017241753382	0	2.90144313342518	2.75086211574685	3.50815762099495	3.28889056310085	2.79609012596505	1.8716700810672	1.24854953018001	1.03225554539669	3.15368404733697	2.57743532996817	0.691771408447239	3.55435747395305	0	1.69584561756368	0.691771408447239	2.05877721846703	1.03225554539669	2.33275899626563
TCGA-G3-A3CJ	1.62739726027397	0	0	2.65576893617634	3.06920796409737	2.45379255399344	3.75474672031867	1.94490112646585	2.43292844243358	1.93365579854693	4.05761868941747	2.02477334041553	3.6358860036312	2.66668675012255	3.51861495079333	1.73108138023007	1.74926634129521	3.10667113079561	1.57751762884756	2.82520650013794	3.14948217572956	3.53932652629224	3.38664264062381	2.82456690033895	0.261784129650535	1.08833857983183	2.18327983776	2.61867146966827	2.46854348921187	0	2.94395707944956	0	2.1126426239442	1.69227939462519	2.5231406526858	2.15290630563682	2.20580446059662
TCGA-CC-A3MB	0.863013698630137	1	0.860800666761828	2.74851531158583	3.10024419222338	2.59896221840234	3.78708253092001	2.72757458005043	2.26306401083452	2.19797959495002	3.39588291404001	2.48459876600834	3.62522138546634	2.57863618625545	3.30916739621076	1.4406615042194	2.41222951099897	3.30565245116954	1.79741903415159	2.49606218461991	2.59896231365321	3.46269692329904	3.13774392556899	2.80970348938066	1.4406615042194	2.25101143051505	1.4406615042194	3.56521584699554	2.19797959495002	0.860800666761828	3.62867161160168	0	2.33696769149844	1.98979443072004	2.59501391083836	2.47267276249571	2.18333256584157
TCGA-2Y-A9H7	3.2	0	1.68670073134949	2.31203150311566	3.08407596962529	2.65530962344029	3.68149388359555	1.88635426305698	1.86832414979098	1.32185272652979	3.98497477094956	0	3.41002978976131	2.45091828262329	3.27251841441743	1.55706276239099	2.20336195850887	3.37748777888639	0.34118023107928	2.69187242161615	3.46561476427938	3.32121415932203	3.03424642863588	2.54067641038024	2.82187910453846	0	2.68737952455322	3.90935615974435	1.10418003502358	0.577115443659771	3.99630792252727	1.00808890611252	2.28358301025678	1.71404747288224	2.42918661318857	2.20336195850887	3.15598986683295
TCGA-DD-A3A5	8.56164383561644	1	1.95981543806493	2.49025347291003	3.00984636730553	2.55306999346286	3.80893051485902	1.85441195328442	2.80365387047041	1.46866380333052	3.45044131525131	2.65605003853107	3.70495842399552	2.996021119718	3.5587894939882	2.24436914822473	2.25476152137808	3.01959745313574	2.40076535471634	2.76442303985822	3.16142746179908	3.66443854621631	3.30634844591069	2.81036704929226	2.0782717317406	1.30251401000324	1.89724569285446	3.45421211806634	2.39749728071151	0.280408698239191	3.6277457783789	1.61949607175532	0.7780975308736	0.486731566867358	0.979897298802766	0.647610709449984	1.82315329002435
TCGA-KR-A7K8	2.48219178082192	0	1.07570293785321	2.35878684520823	2.86703644051117	2.56095334624602	3.76454870930636	1.83712884780926	2.8067496051281	2.17326507473632	4.02926542043338	1.82065247679607	3.51325885983634	2.17988419186857	3.38945037276384	1.48392806776267	2.44799808590709	3.19504667997579	2.06474005770761	2.61724353429915	3.22639226178299	3.33325714149222	3.18632217474313	2.81056254541244	0.660091736982811	1.88294607152382	2.36634739561222	2.93296967724506	2.38799675155735	1.26667381871519	3.32638549189318	0.660091736982811	0.994814518660351	0.497182520245952	1.48392806776267	0.994814518660351	1.63432491615099
TCGA-DD-AAD5	3.68493150684932	0	0	2.12197919722848	2.64221982300836	2.23459849840442	3.62621085741435	2.34149338266445	2.64839112045931	1.87159174615515	3.55540217959583	2.10499444587635	3.39998752388181	2.55902748191845	3.18133810278621	1.58725792506887	2.08717393385881	3.1184549167622	1.98240113836954	2.81190110327511	3.12734504206212	3.18802690855443	3.16918102020069	2.4533956264932	2.46525672473419	1.24846136368705	1.85531362434052	3.71797630797725	1.55562427367571	0	3.84122229961934	1.4852799739511	2.56321012507393	2.18282162583419	2.75184223434279	2.88106588431842	2.98529093286032
TCGA-MI-A75I	1.72602739726027	0	0.831187176172634	2.21381042526422	2.77044922374388	2.4982897304	3.79028366965519	1.84319794393667	2.26182840997733	2.06640036559646	3.99842311141857	2.09154629952266	3.64658710657747	2.51529571355304	3.38887570821529	1.70877178988947	2.03941844613321	3.42008496283421	1.94458543209698	2.71136510230886	3.33296748084329	3.51217589184322	3.26352232994139	2.86798697544496	1.90703739678676	1.46468645739146	2.50177090776069	3.64985224853733	1.92625520848924	0	3.73858093354757	2.31667680545303	1.51515078441432	0.644384419525181	1.94458550705635	1.51515098631076	1.4084940003465
TCGA-2Y-A9GX	6.69041095890411	0	1.51667530636282	2.57368014569333	3.01086342672675	2.47343963610894	3.78984347325098	1.93475803135424	2.68650276826115	1.51667480215468	3.4777335320044	1.99259696461141	3.62944102255688	2.54984213592019	3.38200509328824	1.55560955026451	2.56201181885096	3.17837252814114	2.11719533156353	2.69976482293417	2.94521776327732	3.43720629544653	3.2611466973302	2.69832406452148	1.37698711013549	2.3518504825115	1.6561489835988	3.28705423124662	2.18677785044965	1.185102824595	3.56941647625266	1.37698711013549	2.56201181885096	2.05443974231094	2.90509688432643	2.76763001163385	1.62500343747388
TCGA-DD-AACF	1	1	0.632757159716347	2.45513751850764	3.00665806918775	2.70451832806949	3.78603925905762	2.17561108036113	2.72624299186882	1.94950647102439	3.93328651628806	1.99799730404799	3.63266829846998	2.52813036688623	3.31136728241657	1.69503873571542	2.25085812616537	3.28666576217475	1.58842312327711	2.29306763950229	3.45785281393132	3.42786138387642	3.13576478301452	2.75968997958418	2.59620989259699	1.17590024370254	2.58384575928396	3.72902964020972	2.07963196214738	0	3.90297401281925	0.380025880037544	2.07963196214738	1.07865416683159	2.44307546158555	2.23551315142298	2.403720450272
TCGA-DD-A73B	0.775342465753425	1	1.37691267531985	2.05437757115519	2.78670800962157	2.24467185628176	3.78159335873914	1.42793168099818	2.37936311688092	1.25685185265213	3.93894910969372	2.59348787442727	3.53767738026752	2.35179678444088	3.24099200781552	1.68522030283144	2.04279490209217	3.27221523692218	2.58919588333986	2.87218831684621	3.13806147651639	3.44127258422367	3.26741234723009	2.98727338174232	1.00656876192048	1.00656876192048	1.88496553184448	3.20241646773864	2.42811317222101	0	3.43298505495997	2.67723174150341	2.48293267438877	2.23108090840687	2.86264201880441	2.7783896379848	3.03977412779817
TCGA-G3-A3CI	0.493150684931507	0	0	2.80446746878181	3.133308335529	2.56527921177214	3.84982145285372	1.51892363239213	2.64085586738537	2.17436275988454	3.96979623517742	2.00003159467544	3.59919513559885	2.71905033833027	3.38300059712565	1.75642231144621	2.22671428414007	3.5426991621823	1.90925840311417	2.95901161375475	3.0157469650899	3.47842905553322	3.23928008832878	2.88782697691018	0.763844530483736	1.65299079360548	1.89629165302782	3.13025180344123	2.05633641099745	1.54896595966363	3.38358359173073	2.26732673446258	1.67569220178499	1.11530896717239	2.0100174791142	1.79178298778003	2.2576247797666
TCGA-DD-A1EK	1.52876712328767	1	0.425307292774795	1.76718242365455	2.41805147496637	2.81491383019978	3.86708576773292	2.12995250291286	2.12995246995227	2.25291192398402	3.88165057401871	2.81248460951398	3.60598843036247	2.65506234456625	3.39074093266182	1.70029193420935	1.87587263630602	3.39983683625678	2.91995673375536	2.9585088591551	3.20174809614006	3.54288488530637	3.30813409281407	2.94004544621581	2.48676824465147	1.92105008777425	2.36181540061503	3.77720297671908	2.24419138457823	0	3.85841964702181	0.425307292774795	1.87587275422992	1.15531538764582	2.09109308079912	2.16500199061192	2.48264680786515
TCGA-2Y-A9GV	6.93698630136986	1	1.80946272534763	2.67574422360854	3.15071548897349	2.71177885835585	3.86904033436942	1.98155476992975	2.3344913909	1.80946284882666	3.97591479060354	2.51301369304645	3.69051901928653	2.68024823635495	3.42485559375047	2.00100250499751	2.14152088027166	3.28300037512215	2.67800578758893	2.94992570570899	3.08028263326602	3.53026065792881	3.17323449603354	2.96640481014229	1.86652244326548	1.57143071786938	2.07012412242854	3.42696321235238	2.54392412459133	0.932344011653301	3.71335695064206	2.69753413615752	0.454125555940531	0.734773341236182	1.62090147002791	1.45374939266262	2.36911192936361
TCGA-DD-AAE2	1.74794520547945	0	0	2.75490314730486	3.15801582694327	2.38105986206857	3.75393516948448	1.81516071739532	2.48492625397099	1.51820108997267	3.30882258780076	2.8761370367854	3.66371292074762	2.70874400664945	3.36635725819428	1.76710952172197	2.05572712489193	3.03254915536261	2.79069731599886	2.53022886552449	3.17807625676786	3.58743093091499	3.09905590249324	2.95336053383818	0.363990194377244	1.10053858462519	1.98083287368222	2.66891209391737	2.19288229611299	0.363990194377244	3.08250480121898	0.363990194377244	1.68322142069195	0.994971895703232	1.91546521872369	1.33422964306624	1.76710939456422
TCGA-DD-A1EF	1.07945205479452	1	0	2.39288043113247	2.56386829370774	2.67802720341595	3.93042242672566	1.59624405712002	2.61799039200267	2.02050796185423	3.99989093714947	1.28373850581114	3.36276191902116	1.80120212257786	3.26032404310772	0.295027072211937	2.08759410355461	3.23952858703465	1.01131171212127	2.30338369308773	2.6727263642452	2.99628647056871	3.17804356421473	2.79278277860477	2.13669998118603	1.62422089191118	1.2837381502764	3.80131260434608	0	0.67398772080983	3.90744444570732	0.295027072211937	2.70894450181124	2.76902707838249	3.13757934521844	3.10703812531408	2.85015914763878
TCGA-T1-A6J8	0.063013698630137	0	0	2.54402888922933	2.98857893675795	2.6007517529567	3.81953570899232	1.87529048576795	2.49709647958014	1.38972819736038	3.67418337391217	1.65817363507931	3.63744991339616	2.52151182294334	3.45010776533515	2.02718102214517	2.33179101905168	3.31808811807554	1.60392272791874	2.84833646097553	3.09472685743125	3.45866561967659	3.20462247393657	2.71003596795673	2.0165663135113	1.8262005918717	2.04755269698865	3.48139676711286	2.30920945990419	0.924975957037464	3.67217004722693	1.43253914778195	1.85956903546321	1.3430122848615	2.32739916999109	2.21204691707895	1.01904598841379
TCGA-DD-AACV	4.19452054794521	0	0	2.35918817642661	2.99330180308898	2.62462222995746	3.8782188185552	1.70503711260764	2.90644011589321	0.699926382515492	3.9998620447079	2.1215124978713	3.72923348242839	2.62462222995746	3.43135728682777	1.88035604778822	2.1215124978713	3.30546242490207	2.09519640935269	2.37746051454604	3.42638023278572	3.50305381765061	3.02787934018353	2.96165190410725	0.699926382515492	0.428392843828204	2.46003831481753	3.23985236396634	2.39472619540804	0.428392843828204	3.46256731612585	0.428392843828204	2.0197412633687	1.34133134943955	2.35918817642661	2.15768540497112	1.53138315743662
TCGA-GJ-A3OU	2.40821917808219	0	1.03008622504229	2.32251633483908	2.85099317601759	2.25312429731705	3.64577669613453	1.90311588038957	2.75627780379476	1.79337492046163	3.78449060286562	1.0300852359977	3.55256455270119	2.47422082356721	3.31002298371472	1.2931856472962	2.30451965706838	3.13649136412245	1.29318600051033	2.55767054339045	3.11756300011347	3.38111249578675	3.20680245547383	2.77222669437236	2.16952705127018	1.70028198965832	2.21387057013736	3.62791875802955	1.56529856556722	0.980429052067165	3.7396448800388	0.867159513183656	2.40373890758481	2.16155432489342	2.77732636999541	2.38377074821535	2.54472973839729
TCGA-CC-A7IJ	1.04657534246575	0	1.68223842739451	2.02646191572803	2.50407491243577	2.18539031393971	3.64389801578304	1.50767470445038	1.95782194381406	1.34215305600499	4.08958372357448	0	3.81169532956532	2.87238558221629	3.40791536047855	2.02646184490431	2.86109051986438	3.38411433969897	0	2.67016794857682	3.05385670434189	3.53805094210249	3.02769335086598	2.54563702997733	2.34816509945542	0.298303345460001	1.50767450150496	3.71318192816519	1.23411002920958	0	3.86025658815684	2.32232356995053	0.924163978652835	0.298303345460001	1.63102775578575	0.924163370428854	3.03795442440713
TCGA-RC-A6M4	0.0602739726027397	0	0	1.94881103210178	2.69438515764385	2.41204522434766	3.85404930325972	2.12521439221434	2.13509322716715	0.924703068364787	3.78518155543685	1.1368415027412	3.65058792153928	2.5591306170063	3.49306236291412	1.97962480078287	1.87887221232431	3.30862577118708	0	2.78454933602596	3.43733367295151	3.56788130728067	3.39966158144559	2.8193831924269	2.36666346831384	1.04016448363217	2.61480966338164	3.69856697257934	2.6350648899026	0	3.88192597401121	2.23598384282788	2.18919232230942	1.99415898240888	2.77214788014055	2.42037484610662	2.72392688768082
TCGA-CC-A7IL	0.761643835616438	1	0.714909718943447	2.2042618755339	2.65728251093021	2.61716111931943	3.81849824757363	1.05923156328924	1.43064678472294	1.05923156328924	4.02052251401667	1.64338216927648	3.53555423856306	2.38995350682776	3.36182505565884	1.54876226709902	1.2761657458064	3.32037600245133	1.8456565208203	2.9267981657127	3.28643233478676	3.3875601533595	3.41597378400032	2.74054882744143	0	0	2.57016688100333	2.81620364313657	2.91878545841528	0	3.24140827118614	0.714909718943447	0.714909718943447	0	0.714909718943447	1.05923156328924	1.2761657458064
TCGA-DD-AACG	1.28493150684932	1	1.32805833625684	1.92233312802136	2.60126823155596	2.50799047830674	3.84025185474923	2.39432299552324	1.69255110741674	1.20792357884485	3.91714087645654	0.847098950247454	2.94157828430446	0	2.88050753292199	0.540071224152085	1.92233312802136	3.25814329269772	1.20792357884485	2.89044805463008	2.99284920855518	2.51830446558083	3.24245300052858	2.99821919276969	1.57779670915136	2.26355764856246	1.42584871541304	3.38884820373116	2.56497268519122	0	3.50168805705177	0	2.0250147573904	1.50773507944475	2.35348502769134	2.40188722925448	3.10302705470585
TCGA-BD-A3ER	3.05479452054795	0	1.37811715870213	2.51062671950238	2.98566729602403	2.53261307420724	3.76373596377961	2.09836962989689	2.65338409395581	1.82936862192586	3.71341941110224	2.43267180139895	3.62754786851553	2.73406460085461	3.43671119572382	1.82936862192586	2.32248801158113	3.18709603768978	2.17967992806469	2.78220921599444	3.09638029022064	3.4890845065783	3.17815201584376	2.96540581957792	2.01951059790492	2.11810525490236	1.95101858634239	3.61272910742282	2.21784715823589	0.753731344114359	3.74856539526064	1.82936874371286	2.85643873599463	2.50193338577395	3.03965154753773	2.93666531815037	1.47544732751986
TCGA-K7-A5RG	1.42191780821918	0	0.744194772416809	2.15659456097106	2.87609748002215	2.41375328996884	3.78559726333515	0.61686993689024	2.37355684471514	0.744196322738637	3.74658153203081	1.3535302790541	3.50785185222761	2.26912096260513	3.29395075646725	1.73543249346596	1.90198676409277	3.28183973853639	1.65422090795303	2.46439378907199	2.70390709403143	3.30338164718348	3.27304149774671	2.82771719926554	2.78077958103159	2.17509988963904	1.35353084362857	3.80138300153173	1.21230461815492	0	4.04632572226893	1.31047210953589	1.67595152458753	0.851111286724499	2.30779774958076	1.84881512339908	1.84881512339908
TCGA-BC-A10Q	3.10958904109589	1	0	2.04367343124686	2.2700059192217	2.37740501253001	3.81733809753901	1.77434674776623	2.37341413195215	1.70759979495661	3.53614018064998	0	3.15123659337356	1.3178120484098	3.13386756765472	0.430068022614591	1.8906467299293	2.9711199762883	0	3.00603204793492	2.55522499517131	2.77812865813276	3.39318449668521	2.22571341043389	2.62458749104623	1.90594021987285	0.702213186944868	3.93359352319775	0.430068022614591	0.310989885115568	4.04504780063799	1.53405143975451	3.13376954221759	3.01875307052515	3.43446742405866	3.3594721989269	1.26106968089083
TCGA-CC-A7IG	0.819178082191781	1	0.330225423157905	2.09123169884492	2.66854138484748	2.52420994439624	3.71841889437749	2.26758661359725	2.36081440583435	1.90129135902848	3.79790948469361	1.35700055045603	3.44471395896879	2.11989971665985	3.17760495648939	1.08294260984109	2.24910433324003	3.30754722933697	0.98728826392768	2.81202157462892	3.23012508051599	3.19774606849582	3.21767595937763	2.57232605863365	2.13781750527177	1.63705239521909	2.43982204290305	3.62143363354602	0.561132933147528	2.12897076746178	3.70426924786877	2.44670993245672	2.62827986876972	2.24910433324003	2.98787902452635	2.93469155809244	3.01908663659515
TCGA-BC-A10S	3.8986301369863	1	1.41516995063703	2.81624932152321	2.93466361312444	2.62342389771288	3.85630395738153	2.06442300546554	2.94779624593264	2.15449351576383	4.08932370164861	2.11225861719263	3.68270205550486	2.6083600925462	3.34872795597113	1.69669837975428	2.04698856624374	3.15185008391556	1.94525237892047	2.90781120291724	3.20470442550853	3.40544009648516	3.26452225919041	2.88384529624392	1.94525237892047	2.2368505766394	2.2471507699804	3.71199733956897	2.51777234840422	0.475507146766592	3.89493371738354	0.963704123018892	2.31975147557118	2.4401442220108	2.81763788902524	2.81624932152321	2.31975147557118
TCGA-ED-A7XO	1.16986301369863	0	2.01022270054852	2.87710716434966	3.32422908877657	2.7896376587181	3.93611673163885	2.06998256795292	2.93707616907987	2.1017001594658	3.83416499551619	1.9069121396936	3.64393316992829	2.56532957009831	3.48008684253944	2.11168705525208	2.50462878161905	3.30711036857053	2.03528078901295	2.85472578933437	3.00212190555623	3.51924082945795	3.13452439961316	2.95958711789319	1.7175582063273	2.23512167479282	2.12140570495667	3.399344480302	2.29223931170099	1.19033672351288	3.7160940602819	1.63002704059639	2.49568365171346	2.047210656659	2.7558105316517	2.6675713140966	2.15783471121377
TCGA-DD-AACC	4.61643835616438	1	1.64610964981679	2.73108807270622	3.17500060085705	2.5602243547539	3.76245725290569	1.06203603207194	2.5351735833117	1.53011769898647	3.74477766209828	1.95180000606234	3.54220393220832	2.3966119047386	3.29937010408465	1.67908324045204	2.50773096996644	3.20338974386297	1.48417319896592	2.66904287097758	2.54657940878482	3.32221299902458	3.09059009764172	2.64068894316461	1.15905367208361	2.89441016257038	1.06203603207194	3.2775329791673	1.85881333925924	1.15905302603571	3.51985285311545	0	2.83702022718891	2.42319142847498	2.9706173568737	2.96957029963053	2.83044741376995
TCGA-DD-AADF	0.315068493150685	1	0	2.04021141604505	2.60680006214138	2.64268953584842	3.79126353370315	2.42542073928194	2.12924459952552	1.5255777609514	3.83899694246042	2.70134114306407	3.5576679091959	2.65420983857479	3.38214219880238	1.77945111432494	1.65612353272837	3.19383548861187	2.39535572463959	2.43249812530836	2.7245575084796	3.52248961011609	3.22930595443298	2.79708386535449	1.28955445485788	1.15443388997155	1.22612746002619	3.3544931501399	1.90787448582798	0	3.5649452813616	1.7096654671411	0	0.3248585196816	1.1544335010996	0.726267976588435	1.39741231366793
TCGA-DD-AAVV	6.72602739726027	0	0.891519822009028	2.50889541183482	2.94029623947459	2.33430817240281	3.70084117540689	1.77847454614934	2.52012120618595	1.52155941085621	4.08873312644873	1.60534763896597	3.41867602324047	2.1067367830324	3.21840147673105	1.25603251373592	2.26346874193491	3.18981149946635	1.29319377119927	2.66834293387988	2.56917028996747	3.19112906643138	3.02274023774063	2.89167606868618	0.378481215360876	1.70800390165437	0.959377124902409	2.88004891439338	2.05206766456609	0.211346311631217	3.19159748593321	0.630574242018519	2.23341815701207	1.7230390977483	2.54425330980147	2.49891695796782	2.89129758313926
TCGA-ED-A66Y	0.810958904109589	1	0.467083281464821	1.31961203855934	2.247479631388	2.31847650521391	3.71564452262057	1.68458667608923	2.61260241841704	1.22143755654303	3.83053094549758	1.10196654689161	3.12066854864797	1.47359414117367	2.73488070693963	0.467083281464821	2.34156659339508	3.33762398553698	1.10196654689161	1.725020654143	3.48010300366455	2.72137171882622	3.09101072982069	2.58110248436752	0	0.951431283006086	2.83069993110142	2.90874997335817	0.467083281464821	0	3.11820597870168	2.05382298316841	2.84440232565594	2.57435196534088	3.05548537913096	2.87717736553764	1.97828738802684
TCGA-5C-AAPD	0.0547945205479452	0	0.293459950890521	1.94874137260141	2.81414637125988	2.4844294771876	3.72079721676037	1.81588688621528	2.54948731316082	1.37837955512447	3.77789371485893	2.19694344488004	3.49618467501261	2.37966393177154	3.25846193939304	1.37837955512447	2.41764245669522	3.28380267839701	1.99601301829055	2.19694344488004	3.1562100379809	3.37156388067294	3.21133419325604	2.89250876834025	2.72391848045264	1.53137247678733	2.1838971119826	3.83387415326911	1.73970512194417	0.671185562670191	3.95710371357811	1.33162898149289	3.19972117972768	2.99464000118094	3.3112094023856	3.20707571762853	3.32985050272402
TCGA-BD-A2L6	3.73424657534247	0	0.53646863499468	2.78243368605545	3.14421408132672	2.94004518303105	3.89290902072925	2.11934176661908	2.51503567360503	2.04271860627792	3.97158938839135	2.49398934433634	3.63018351656057	2.69315494610959	3.48160289859869	1.85435940789675	2.06342172802432	3.39733351684396	2.5943421147396	2.55303260318163	3.37742893224495	3.51638513065831	3.21105115818931	3.06483978387448	0	1.50280061049521	2.42697527141901	3.04215140827218	2.50470181657653	1.04957068902801	3.27926891784136	0	2.2820699947259	1.85435948769378	2.7843087766444	2.75248691331211	1.81843646271626
TCGA-DD-A4NH	1.89041095890411	0	0.265542393767506	1.46883826183052	2.37987601708502	2.53093282958633	3.68802351153823	0.463951864252295	2.17847082024731	0.855069825511183	3.94911755559935	1.46883826183052	3.46889404292149	1.85268429408578	3.21449447968316	1.16005463416741	2.42246392107164	3.4291791932999	1.26792975133276	2.29006035170397	3.20208703145356	3.2335564076829	3.26891114077811	2.61844543489748	2.91402042537961	1.43447974082415	2.40492491495698	3.9197641514743	1.43447974082415	1.02673307425449	4.07213656678204	1.70073803663048	2.99703719878121	2.61112666642944	3.11818334885975	2.89492702574064	3.00193845471284
TCGA-DD-AAVR	6.88493150684932	0	0	2.62038559209297	3.1351258730866	2.70001306123246	3.78733811368968	1.81054387303717	2.72163470522335	1.75461817395109	3.80170727265155	1.61529151569641	3.5251711059839	2.35655993391333	3.26729637771801	1.32574445335491	2.44157245011583	3.17229068366068	1.4915478538898	2.63439206699203	3.22879606886029	3.29854717684875	3.09884094482219	2.55191659442497	2.31928785683276	1.71284666211724	2.01268880370185	3.60723407168265	1.88979631187146	1.1544756282849	3.76284596540008	0	2.95586459014699	2.62980259164541	3.13386383676151	3.0873811993739	2.40366093269037
TCGA-DD-AADA	3.37808219178082	0	0.516898754067133	2.55062578782418	3.08594114991373	2.60297889918066	3.70761786072212	1.81173061007829	2.40093562687925	0.68350989110963	3.89745414162585	0.817397156180536	3.37004385094041	1.90818224878975	3.1994741775538	1.23857422979371	2.36350906840311	3.27627311247626	0.300374922042459	2.31183832002265	3.34070469430695	3.11406880939185	3.03010192603434	2.38649842984542	2.79148214020451	1.73234579382791	2.60474145171753	3.92350343891047	1.54600255859635	0	3.99602555920862	0	2.94135504168774	2.75637563842384	3.09385191381981	3.03255354556929	3.3103670109173
TCGA-DD-A4NQ	1.02191780821918	1	1.46659574711894	1.86732963042026	2.83572572035991	2.54182772811524	3.80569663222314	1.94625781813661	2.23205475900883	1.19240774410451	3.94442088687295	0.977883475799003	3.62535547026118	2.38601423749025	3.28144140526734	1.46659553831185	2.09311715885649	3.46447931907921	1.86732963042026	2.49603942429892	3.24188023075913	3.15076459620205	3.52947719441492	3.12917460464435	2.71248196701721	1.19240774410451	2.21529244930418	3.9067152494158	2.61121032407744	1.19240774410451	4.09662612467748	1.34724015441271	2.1594702158347	1.64261526166667	2.49603942429892	2.17909063290895	2.98689692783762
TCGA-DD-AAEI	4.19452054794521	0	0	2.39257851321448	2.91094482990679	2.34172663642024	3.75453064214447	1.43437421089128	2.20715585846153	1.35179729316882	3.53998994871481	2.35711006407556	3.64454480264485	2.81096951436312	3.39235225313858	1.96193661281485	2.02572788908879	3.24562291982544	2.11263331690928	2.63518734596946	3.22258467855463	3.54909753588523	3.24102965237439	2.82805792326302	2.47955251846027	0.982270061364304	2.25146291386745	3.81118862924747	2.02572774736927	0.780273138696982	3.94126035925849	0.488386466609895	2.28123885846824	1.98439798691295	2.57705959588495	2.48945692625896	1.67075746009574
TCGA-FV-A3I1	0.676712328767123	1	0.35090578310105	2.16083595323652	2.71709838489484	2.65958064465939	3.73118714162355	2.36617620961734	2.36617620961734	1.78127128147767	3.65574039939381	1.95220483644122	3.63374438417658	2.67802497167618	3.40928674603155	1.70426174358572	2.19445858652176	3.25568204812678	1.57517492922764	2.59080374552155	3.38380163914108	3.46084181936647	3.25580418082172	2.71987537378671	0	1.90281386343493	2.50546870185372	2.90388253967534	2.41866640398436	0.591195214334772	3.13638680637628	0.911220793455638	2.61020280408616	2.12366027073233	2.76416648648501	2.71569867043562	1.90281401775786
TCGA-G3-AAV6	0.178082191780822	1	0.654233604402371	2.17749802643782	2.75728333500194	2.59804482760974	3.69341339072177	1.527156384049	2.29253617574394	1.57275111454968	4.20445152177632	0	3.5493305843113	2.41761599475407	3.1970591530244	1.20272180744629	2.42226866387899	3.30525853797523	0	2.24793720224722	2.76680456521781	3.32522643416808	2.94635159294211	2.64654945959669	2.31275896891878	2.11339129328447	1.42067905982399	3.76717849255419	1.42067932927356	0.842343544186648	3.82910202582989	0.842343544186648	2.59804482760974	2.50979656107747	2.97971621223142	2.74594568176932	3.11375891579763
TCGA-G3-AAV5	0.96986301369863	0	0	2.22708342786781	2.89869857265357	2.49173364905959	3.74572572168115	1.41628779198157	2.27711348316536	1.11578902780356	3.78554921261633	0	3.61874926517186	2.61818574014244	3.3385021741646	1.6534524043133	2.08199138609905	3.27633417835852	0	2.90164678726027	3.37551436485225	3.4666379646826	3.43083466386535	2.76087325913626	0.476249052039543	1.41628752171055	2.71932925814191	2.70457224219526	2.24799873526177	0	3.04460664328634	0.764268268166823	2.58649039508312	2.31232777927254	2.89470891937867	2.64659848802943	2.76260992300619
TCGA-DD-AAED	2.09041095890411	0	0.802134887447052	1.73782730377509	2.58031309751481	2.65761750722067	3.75246797705669	2.18009947339945	1.67838669387594	1.73782730377509	3.59396155900694	0.618879220344013	3.53849102075053	2.3460249832045	3.18016228167006	1.31304751838632	1.57133790063689	3.31446666210116	0.618879220344013	1.64540700332902	3.34083063091668	3.33909356167934	3.41106449611999	2.51357783525026	3.01462204191172	1.15832035075707	2.54046095519215	3.94152826571153	1.64540686497908	0	4.05849183386637	0.802135632093761	2.74445098354907	2.31767769073032	2.94832921402514	2.71908335757308	2.13236293945974
TCGA-BC-A10Y	1.94794520547945	1	0	2.63593794890627	2.84025865376877	2.57025804892536	3.91885046519386	0.852692922151535	3.13814264361413	1.62518144638838	4.16101311191172	2.86886689343558	3.60530040089106	2.75520398405319	3.34305978522044	1.43191040043149	2.01483533772714	3.22762201162467	2.36358374944946	2.30085426095376	3.19968804755407	3.46762131694197	2.91888609129072	2.84920455787303	2.13395061451101	1.58371027520967	1.58371046773603	3.84042730956042	2.69787596977685	0	3.97443045879006	0.852692922151535	1.21402916145096	0	1.36885186377221	1.21402916145096	1.84079377207154
TCGA-XR-A8TG	2.46027397260274	0	0	2.11059693568312	2.66446199622897	2.36855761363434	3.72117809581433	1.01338764865758	2.74604660656659	0.67574332046788	3.8538681236614	1.63964133967706	3.61486978007705	2.49831980882943	3.387044337996	1.74487033957635	2.33192472788757	3.10673217742446	1.85435749276675	2.77614290872241	3.17851088096499	3.4430005922771	3.17961738539772	2.60673502523882	2.50575028550775	1.59830779177952	2.14596544380553	3.65324855287041	1.89989273854217	0	3.84414290345927	1.74487021044327	2.05732909804148	1.63964133967706	2.55612799374949	1.97785095283295	2.9228747665228
TCGA-5R-AA1C	0.997260273972603	0	0.22641925258404	2.34392945767883	2.93599998779635	2.33779713754542	3.72198758244568	0.765914634325105	2.47764495074239	0.402648730667287	3.96848769207859	1.81704156021305	3.60778137027124	2.54106845676593	3.39511677614738	1.73202788341845	1.91891173008993	3.22219507292009	1.6644559886929	2.80088681597555	3.53755480944732	3.47961815580842	3.37126869142999	2.63560092121791	0.853886453178851	0.664454805387396	2.40950026451717	2.84940573151092	2.34994594739294	0	3.169815304359	0.22641925258404	0.664454805387396	0.931229643008525	1.33546924964256	0.931229643008525	1.6644559886929
TCGA-DD-AADE	3.29315068493151	0	0	2.45823717613463	3.02831351086115	2.34795022746527	3.72280776063487	1.37154325075507	2.41776530935008	1.29972944146014	3.99530408478611	1.2167259638997	3.66759022872059	2.64856925811217	3.39005370799916	1.37154325075507	2.06117822776639	3.08874662490971	1.2167259638997	2.91511562722266	2.63980653330643	3.45755260989564	3.27284903743476	2.73747568422726	1.84321953567984	1.00135758629666	1.00135758629666	3.53318131983189	2.34795022746527	0	3.6871026244558	0.665591150711255	2.44091295512805	2.00118706592325	2.65284630350671	2.63304350227038	1.62776599269665
TCGA-DD-AACS	4.94246575342466	0	0.295215435689854	2.37115624573429	2.91755144350948	2.40701894822397	3.83212512231766	2.37493352321454	2.1592600049789	1.22741036385602	3.43185153990929	2.06064858890002	3.43822152691272	2.05108924311561	3.10490107931721	0.807370585518732	1.56687724334745	3.24226301729808	1.81936019858123	2.93392749004365	3.05909014765806	3.24750357217205	3.16159103700453	3.07063885820281	1.6759054703112	0.917846382308761	1.8983684624538	3.3825741869223	2.37115624573429	0	3.60057190509607	0.295215435689854	1.76359441757405	1.01170895014657	2.096586692784	2.0606486580652	1.33545833038155
TCGA-DD-A4NL	4.68767123287671	0	2.12354469774447	2.71420814451051	3.23254533657013	2.53432486028208	3.84282319329427	0	2.34529445767893	1.67844740779357	4.03455107829792	2.16847933813217	3.63930360151587	2.36923362351151	3.46644440625049	2.07217235847848	2.22661487840787	3.39867433831762	2.63885511437966	2.95227429163483	2.93758431912841	3.39744922552172	3.40868808761019	3.10461393257566	1.50373747256441	2.04351109468596	1.59922970566826	3.37565225536348	2.65658537785868	1.01431601114167	3.66366659934342	1.74575751225635	2.44097159324696	1.97866754079271	2.81070570596932	2.6888716568579	2.24398859522338
TCGA-DD-AAC8	0.0438356164383562	1	0	1.96911806442584	2.68114591888152	2.11591580772179	3.57528573982993	0.838620967751811	1.8145680597113	1.26202398521664	3.97212326522248	0	3.49766336676466	1.8145680597113	3.25901298953609	0.703012876858329	1.77522361235331	3.28027888964013	0	2.37207276080287	3.16630275588584	3.25052525901062	3.25890925884882	2.59169131170149	0.311446964359057	0.838620967751811	2.30483272109794	2.74795124034495	2.01722279741515	0	3.12527001322544	1.6003372236189	1.26202398521664	0.838620967751811	1.70849437484412	1.56878989234147	1.62988076817146
TCGA-DD-AADS	1.2986301369863	0	1.69173000976051	2.55044639039015	3.0216068992819	2.60198754550171	3.75517052048172	1.57149246326455	2.55232497966524	1.2290118371198	3.82374596752569	1.54320018725257	3.71457535973557	2.84043813629667	3.47796076210076	2.19403963408746	1.73208351519757	2.97471786003734	1.37021071392349	2.75198823634159	3.07459231399397	3.55326790490261	3.3775392382307	2.71870686709945	2.28154105082366	1.03881598048036	1.73208351519757	3.59577115728851	2.18812030293947	0.758683438995971	3.80581921142695	0.27079730354796	2.76075225016851	2.0600768254194	2.88163705712195	2.71870686709945	2.52483124516012
TCGA-DD-AAE3	1.55068493150685	0	0.374650581325616	2.67334984150133	3.1886905265342	2.49943270382749	3.76247214644589	1.2491431778526	2.78853510710426	1.86530230177607	3.82279926310649	1.44068674960581	3.64628237744173	2.58531882643379	3.26830098752463	1.86530230177607	1.82131122510036	3.04260646616661	1.82131122510036	2.45255671808883	3.21757937192761	3.38872958549721	3.374315218324	2.71159016542958	2.54841583494079	1.44068674960581	2.20368889589097	3.72971569389198	2.095471528287	0.374650581325616	3.89293085230958	1.65303345659207	0.374650581325616	0.952806707661298	0.809301164560366	0.952806707661298	1.32105517347805
TCGA-CC-A5UE	0.745205479452055	1	0	1.55744116665931	2.46650778445522	2.7109549072686	3.90814581924691	1.862479798599	2.20240270681102	1.97586676446719	3.99080012986181	0.386290710090297	3.59543662041068	2.39224627554901	3.22950509613289	1.59914727897037	1.95908547291172	3.57377442379846	0	2.36108957173031	2.55596981352878	3.27928162300998	3.38339700544625	3.23465050272169	0.641586534956573	0	1.34180714930892	3.20204349703724	2.79301185442651	0.972661190044478	3.40777838536537	0.828010829348133	2.1122500417657	1.46122406315933	2.3770546814018	2.1343618174753	1.67273964552223
TCGA-2Y-A9H1	3.36712328767123	1	0.429669627442417	2.47468728264881	2.85249132749483	2.40716854760883	3.68646408676749	2.47033556353008	1.98650726947613	1.3434122569792	3.93210660455794	2.1705973330048	3.6145504086709	2.42803934531142	3.27627561412865	1.47777170833315	1.62834639159198	3.07604915358175	2.31348615515849	2.54705571177843	2.85143991432248	3.39911365837161	3.34231518189181	2.62842107736301	1.9480299356168	1.04383309045547	1.74165043161438	3.35089321252909	1.90537030997629	0.895611836856366	3.59762173759079	0	2.78935159764805	2.44757337815202	3.10263337524342	2.87163844405183	1.58327928868215
TCGA-DD-A3A3	1.46575342465753	1	0	2.12894378709541	2.7886293588051	2.17376441384046	3.56330750629549	2.20590068256681	2.0308374910945	1.48877766248724	3.88824527855969	0.765522101509852	2.915044149427	1.1997379810605	2.55417808555417	0.348022856248204	1.53102336568344	3.01977248202895	0.765522865296071	1.88002963064626	3.25757860528321	2.58738467482769	3.39176858590265	2.28125918862497	1.33502069154885	0.58703214848389	2.35747602537027	3.30760277474257	2.15651224115622	0	3.44225695460176	0.587031188065653	2.90303018868356	2.6026199735128	3.12619209350424	2.86278500263526	2.88551925197776
TCGA-K7-A5RF	1.72876712328767	0	2.17631064373736	2.71417846513842	3.13865852885826	2.78086481048023	3.9144377559267	1.86415444216601	2.73118172065795	2.02621259470376	3.9071109264056	2.11941361806924	3.65705068912132	2.50300214139581	3.52214704495737	2.45524803842435	2.20968199518018	3.23095982999704	2.56511676615902	2.68311566669803	2.96126585121268	3.41727451116476	3.33489830731883	3.06986711518479	1.29685323152225	1.82207543388419	1.77528489452754	3.34407201978655	2.62435641506195	1.14222847349341	3.69218200390977	2.38009882415335	3.12583142727152	2.78533481137608	3.25707943130742	3.06202376700168	1.96917554576575
TCGA-2Y-A9GZ	2.32328767123288	1	1.32468331812337	2.72723093201457	3.26515571115045	2.65184759809098	3.80653485696176	0.756504295167448	2.5599498787504	0.956267835610511	3.98963219212437	1.80075174629425	3.65834281058895	2.80133472865903	3.50549058981409	2.12778942568159	2.20365403820997	3.19190179260872	2.00291242038818	2.77278046889338	3.09490367705894	3.57542890348296	3.14739394174088	2.94392811348495	0.956267835610511	1.32468331812337	1.59576739847584	3.04732320734968	2.40875644532285	0.269729063973755	3.27302703613073	1.78407366480172	2.13477303467276	1.36771218355184	2.35969047756658	2.0029123483989	1.93851193754568
TCGA-DD-AADL	1.74246575342466	0	0.47977959157949	2.52618707775718	2.98696744422628	2.68270023544344	3.86787877604776	1.33891816985717	2.35537139533162	1.70276927590584	3.67732114770991	2.30777356492417	3.66468180023227	2.47598418523362	3.37712219396171	1.70276900999184	1.87421379076306	3.39521838825612	2.42157225117941	2.11745215747959	3.1136644980075	3.48598419231249	3.26205800213387	2.95650314948365	2.53445281066165	1.24074942328925	2.06973058723624	3.70671743326046	1.87421386946945	0.768936511327119	3.89032763380977	0	1.97339512138677	1.49261386925036	2.50891183641576	2.39675562868086	1.9947161673898
TCGA-UB-A7MC	1.36986301369863	0	0	2.62649882916003	3.06659393344644	2.460642239927	3.81108541772265	0	2.24615202796063	0.678886256920034	3.51371357549365	1.23296491850914	3.53039162875303	2.32149331651064	3.18753395514201	1.23296491850914	2.01488153070812	3.39574773876431	1.68115664854148	2.46912692945545	3.21939132508514	3.35607561873091	3.39671580877472	2.69431967210061	2.17072544303701	1.01709937301146	2.24615202796063	3.60868306046833	2.82375241686232	0	3.83227228696807	0.678886256920034	2.2105078475892	1.6811565135777	2.61164501545966	2.34734630067568	2.17072544303701
TCGA-ED-A7PX	0.0164383561643836	0	0.901112182899204	2.11989513628616	2.67966342413562	2.40921114816064	3.75969004349087	1.32973356224554	2.42889996881304	1.56472091121506	3.80695350845801	0.190950070091412	3.25610211342792	1.87533480304798	3.27289544219624	0.760902546676577	2.19795962883901	3.19448326592918	0.190950070091412	2.70947477715472	3.0334914563437	3.14473827297247	3.19448326592918	2.53923086339398	2.74250084754128	2.07884193144954	2.03871995166804	3.8757785594414	0	0.901113418939243	3.99634181289817	2.16538115457608	3.08582749401232	2.92024807472894	3.34331739162281	3.28885947581025	1.58302284043062
TCGA-DD-AADB	3.4027397260274	0	0	2.06484892164667	2.73365055081649	2.27974640665987	3.67015691021779	1.72204194095911	1.72204180976645	1.61616132465012	3.75845754534492	0	3.54385011683856	2.52776588522438	3.11344307113643	1.20463436714011	1.80731819469636	3.34010953640664	0.39641961116331	2.70117812241777	3.0562388009817	3.33665268480919	2.93029452779113	2.82697687487476	1.20463436714011	0.655777979002089	2.03699902224059	3.48326546873158	1.35946786956386	0.39641961116331	3.52830484574108	0.39641961116331	2.61157212355235	2.42816214681194	2.83524315955026	2.76111337387997	3.09317409879666
TCGA-XR-A8TE	2.53424657534247	0	0	2.58266654919999	3.15724926337103	2.62341998784291	3.78807979762498	1.78637805934305	2.43236911739371	1.52539289098903	3.68639922682553	0	3.68591795296692	2.49146601741753	3.35751048255354	1.73401674350752	2.68356217076008	3.29349349946735	0	2.55176946673158	2.30260478302779	3.40049544049615	3.24599848005912	2.61049172079442	1.15424553405349	2.89625925302671	1.30895027565289	3.19507872169251	2.43236911739371	0	3.43738382708886	0.615684658781357	1.73401717720153	0.615684658781357	2.20274148838842	1.78637805934305	3.22948333124925
TCGA-2Y-A9GS	1.98356164383562	1	0.284098202826389	2.42233955700285	2.90853811636268	2.60965209794156	3.76320655485011	2.04028135583637	2.73210829040878	1.57285135769066	3.84220656713145	1.54294493103983	3.55874101264584	2.662363230247	3.42316742174145	1.97834747083641	2.21166770737128	3.25335025581663	1.79698765260739	2.78197231438961	3.3708855314574	3.45918012185654	3.27580603157517	2.82353721963603	2.47061375471975	1.8465718221134	2.55446230642497	3.7062294503899	2.34984197330435	1.25952463152136	3.84378980057237	0.78546199955954	2.52332515900556	2.23449252211896	2.85285676571748	2.68772343653888	2.04028135583637
TCGA-FV-A4ZQ	0.0328767123287671	0	0	1.0993007259605	2.44757893207681	2.17610667138056	3.76824482669701	1.62170039766293	0.889142989267177	0.889143612436006	3.93348133392525	1.37355194494013	3.59483061185018	2.10467598875078	3.27301394742247	1.47093126495579	2.10467592166446	3.41450254797526	1.68203782779054	2.33962844490999	3.11724497794187	3.28115268213395	3.220782382445	2.74974429590684	1.86392113005262	2.75898836916789	2.39413226288748	3.66001481532889	2.1421822286928	0	3.81347540492627	1.89926977002912	2.46126888766746	1.89926977002912	2.62919978623255	2.43323830135845	1.62170025702082
TCGA-GJ-A9DB	0.183561643835616	1	0	2.23366657844446	2.81143722339097	2.08769334852931	3.67864494697999	0.403314738704568	2.77313359289383	0.854931917776909	3.73858102001241	2.01688724940557	3.62948192800314	2.6236000649903	3.45410320374499	1.49034005101613	2.08769328064862	3.14026203921424	2.1682103818374	2.66309757511997	3.04621908427404	3.52305090060245	3.21864581773498	2.58837442821719	2.28120671546072	1.43433139887435	0.854931199888395	3.58473807205215	1.43433139887435	0	3.69802895922494	2.48616362429799	1.70059742938144	1.43433139887435	2.1682103818374	1.70059756253873	1.58607126658494
TCGA-UB-AA0V	0.86027397260274	0	2.19410281574348	2.75632883577999	3.18808579520993	2.70749342762303	3.89071312402519	1.87464393573212	2.86310648103631	2.02262561069539	3.77221379126528	1.05699616336457	3.7114452374391	2.55962102590562	3.44526002937348	2.02262561069539	2.64154787869537	3.10500467424494	1.67422108644178	2.99700962253625	2.93431116948565	3.53712805354436	3.12202791698981	2.78624296286856	1.64120612339031	2.28981912355358	1.73373047702057	3.33354366707766	2.54047766906021	1.76070850564287	3.61027590696943	1.30864220999818	3.00290266580804	2.68672685847595	3.25191461943935	3.20498298223099	1.76070850564287
TCGA-5R-AAAM	0.126027397260274	1	1.67591982856684	2.88018504953111	3.29704389602432	2.53727243204825	3.76109147533483	1.12332868948762	2.76571055350065	1.86675798543621	4.02097552222336	2.04824312703637	3.69622595033623	2.59345579591345	3.41614225722571	1.90342014800587	2.49983767405999	3.14265805442614	2.04824305727389	2.82327007365176	2.8383779623008	3.50645802854399	3.1296116172061	2.68640846069258	2.07160075166989	2.14328137525955	1.64492818702064	3.51135639181544	2.11428312629744	0.770934649558203	3.70047633993501	1.64492832541648	2.26040097891701	1.20590862520514	2.502894634603	2.53455876331502	2.91194217684554
TCGA-O8-A75V	1.47397260273973	0	0	2.44989836466057	2.92771165939008	2.14539374618169	3.69017389543179	1.96869882354918	2.45733010188056	1.6407194332597	4.04066579753537	1.68332595408594	3.51375900886411	2.33581705060676	3.25894044062832	1.37918664658972	2.32476858899505	3.17147178298734	1.45057218787816	2.51897231256496	3.18831742439137	3.31548281938369	3.24757246047329	2.71483223722431	1.88949569873016	1.91378081628428	2.15170479983662	3.52513772250894	2.33581705060676	0.605883140632015	3.68430128265705	0	2.47857887267427	2.16399846870585	2.78205634078298	2.61142444005709	1.51300975022392
TCGA-BC-A216	3.7013698630137	0	1.78840662339043	2.29486141078265	2.71576927587012	2.77402737224932	3.94893557184165	2.87112097690054	3.17722843377147	1.89632145573562	3.99213069474973	1.64361379664626	3.62185569333887	2.40726901528814	3.21078171778693	1.49349972683585	2.08162299101793	3.23653555418366	1.64361379664626	2.42351196414691	3.39215808548782	3.3502417259944	3.07743824526336	2.99039587565163	2.56055852361804	1.59870492286398	2.63305608413003	3.7554259650667	2.10980099059707	0.43955452480658	3.87028221972971	1.43088770656294	2.51778333174291	2.23420941046512	2.76952500037612	2.65272616315903	3.20788224997973
TCGA-FV-A495	0.00273972602739726	0	1.36446093427359	2.4854438302616	3.10020329449768	2.45764655675952	3.81505553463435	1.72671135068262	2.7006095022588	1.11200747287806	3.77170781824142	1.48360375805252	3.56330251473711	2.41765811761544	3.45330843582994	1.96112913449218	2.78489674454104	3.31942212245679	1.72671135068262	2.67490622726602	2.93550067073127	3.3782134817146	3.27732616288394	2.66307905705428	2.26864278777087	2.09481235701193	1.86038282313833	3.572919128195	2.37166897716149	1.62096169693143	3.84393009361482	1.4275444949097	2.94978535193595	2.60483280870263	3.19292874250785	2.96791890899624	1.65903949488862
TCGA-EP-A26S	0.649315068493151	0	0	2.58220829328767	2.99466720644578	2.52289510121975	3.82872912886352	2.15403566259707	2.74571694581035	1.12249395269873	4.09909006444375	1.70411877843156	3.70436913523436	2.62823371398861	3.49655993208691	1.55602729324219	1.79840957772406	2.90265866408341	1.34035398180716	2.91605088148503	2.84618956082907	3.46062454886715	3.38510004912754	2.68826165759004	2.32139168772468	1.52602452826517	1.88931388323353	3.60848261265714	2.26305842049512	0	3.76263429642642	0.878655195961582	2.19832375469154	2.01612197647873	2.69631727004072	2.46682351156165	2.77067383963303
TCGA-EP-A2KB	0.915068493150685	0	1.36732666574584	2.35173511398034	2.72951165876942	2.47293470374018	3.70160264968424	1.60638892560603	1.90334459812439	1.43879610997752	3.809070296757	0.444551731430608	3.65489296717493	2.65031125653252	3.38006415398677	1.65121691551841	1.50133987922949	3.25923130748857	0	1.55676252734123	2.68231972478188	3.49141982522116	2.97310652865114	2.44930860022235	0	1.18628521490185	1.1862848345212	2.71087381941243	1.6920158017283	0	3.04437107102812	0	1.92632941628543	1.50133987922949	2.40718919110592	2.35173511398034	1.50133987922949
TCGA-CC-5262	0.282191780821918	1	0.261596645164826	2.6053136182247	2.81717505202802	2.61839586319464	3.79337771948653	2.29163311293874	2.77871423019863	2.03330261187301	4.03532755501135	1.67110107582201	3.58433867678066	2.31207415157449	3.31447331839273	1.15066261114392	2.28308550746154	3.16629889902245	0.846423591541286	2.84103236424277	3.19332486444342	3.26357025248885	3.01408113701683	2.93103328200714	2.39533592575186	2.12621362321136	2.13962564211832	3.78567502197228	2.24650477041826	1.20718544539438	3.91016568838437	1.25848105535386	1.99634752600044	1.73066173474195	2.42441020335928	2.47300265671612	2.12621362321136
TCGA-DD-AACH	0.534246575342466	1	0.846970625138107	2.15392781406795	2.82519440833938	2.20435704220008	3.61358662515221	1.42570861272339	2.2810448913999	1.74685117176023	3.77668105596878	0.195216678832159	3.66554470766456	2.72613443630475	3.31991194872378	1.8386152400067	1.89621615524687	3.06438916818976	0	2.2082462061955	3.40851541290661	3.48319069539141	2.99344590336324	2.52465535536043	2.17155980248599	0.9136331680164	2.32199131239897	3.52708144852673	2.03755364827127	1.02870874740424	3.68327731577919	1.53888908569249	2.12078740396464	1.31231543443708	2.37271498068789	2.23429793098379	3.34539231585406
TCGA-2Y-A9H2	4.74246575342466	0	0.75369301201729	2.08014038320687	2.68295488690762	2.47897384938859	3.74137632297808	1.64188206390977	2.56150836525341	1.78110691022079	3.63801158557454	0.268353542896437	3.23122271702455	1.66464726182087	3.14128485151385	1.03321738852601	2.11079535234209	2.96075884129413	0.268353542896437	2.94151497908457	3.06406610469757	3.00961225118165	3.2726265454984	2.74333339721297	2.58225110211901	1.76373267117708	2.15238294831877	3.71836471703724	0	0.46828020191544	3.92038447108283	2.39415441112209	3.2555464756754	3.03764457183429	3.40486457530308	3.26796180211322	2.83104212082423
TCGA-DD-A39V	1.76164383561644	1	0	2.21990565965753	2.75328821681593	2.18879674100847	3.71624475684525	1.57482681600826	2.52744792979319	1.87217054351169	4.05658032044715	1.27673891087104	3.4970160306211	2.25293952792917	3.23792543272753	1.05979251963246	1.73984792992147	3.09474567013799	0.590920917153355	2.55406862642763	3.08093853520726	3.3179387550753	3.23175124998395	2.73399766084214	0.590921874985645	1.27673891087104	1.88457549408715	2.75003634543194	2.33943880826441	0.249949392261151	3.01473934155475	0.590921874985645	1.64392825347756	0.71539402821426	2.16055349960919	1.94143843070626	1.66482909113149
TCGA-DD-AAEH	2.14794520547945	0	0	2.63620388962636	3.12367602846316	2.63153197396855	3.79600162634003	1.88673488630091	2.48920148824039	1.46786671782107	3.7409231469815	1.50441903659542	3.78235679053825	2.59459648731264	3.40413862631997	1.80465538264333	2.0906786370199	3.28134479473313	1.42839616718245	2.78633600512481	3.24427653908205	3.53460281043614	3.14737393071059	3.12791746595854	0.296770317116442	1.33883837962437	2.23303270928924	2.74799137892908	2.11603039599843	0	3.1496153771448	0.296770317116442	1.78610672429372	1.01498958223741	1.99085875011474	1.62785235552934	1.65420151929674
TCGA-MI-A75E	1.38904109589041	0	1.56118925419207	2.54783204580572	3.02911677732165	2.63348236060261	3.79804688468916	1.99040417206977	2.61472326994944	1.77514496167725	3.6339762159448	2.06555542376019	3.60483482456255	2.53523331619755	3.45446006032494	1.98200166320852	2.56429426298164	3.15434162716349	2.00667610948212	2.64239937123122	3.23139124066821	3.43571032667771	3.39424824231219	2.98232318732395	2.02985038935966	2.11036758680815	2.19089073148151	3.36828965245944	1.97341216802831	1.58339295684996	3.62142070374485	1.80251460739092	3.01349209603944	2.7865135613646	3.21881928790129	3.0246365195287	1.91748636862267
TCGA-DD-AACN	3.56712328767123	0	1.00170951813029	2.57501766160262	3.0445781605319	2.48272042210337	3.74620344212041	1.45432557819411	2.61841284933014	1.41479009193401	4.0725799592284	1.41479009193401	3.65215825736621	2.56351741681167	3.40218398505287	1.6897990292699	2.34417714925037	3.27299445592188	1.00170951813029	2.84019680669261	3.00619928523808	3.4895623435622	3.13323539695638	2.69607536314967	2.01217785938157	1.75405661257139	1.88925967293691	3.58458363532833	2.11309842838091	0.290507329904999	3.6872155681241	0.665887350546779	3.13521922517305	2.98139526472672	3.33829977994614	3.20912542327219	2.65164667658794
TCGA-DD-AAE1	1.51232876712329	0	0.584680281969265	2.60069714570082	3.04140483820808	2.5116700075041	3.68574530980576	1.66712160434985	1.38850102644487	1.19663234768646	4.02044840046592	0.346397000896056	3.32167221023062	2.66802285857877	3.25941366083545	1.38850102644487	1.89524103400466	3.41822783000201	0.346397000896056	1.85846784742202	3.18310718745358	3.38397659230978	3.31427848951962	2.58319534373342	2.42847801576534	2.61715928520927	2.3083098737517	3.84105083743167	1.69617943683524	0.762804027331314	3.92248939369439	0	2.58988797996457	2.36482044247027	2.87680440591422	2.79002938000415	3.18415406498463
TCGA-G3-A25W	2.56164383561644	0	1.57107587332949	2.5362664281778	2.80370238607153	2.6145989231011	3.78257518867908	1.98124246514763	2.5362664281778	2.33422755461387	3.92659494834001	1.62055042473165	3.44930281521164	2.4827371473954	3.04211874351257	0.931997579452965	2.40004773985903	3.22203949496479	1.29914476192196	2.74146390145742	2.64677689322544	3.19540692714835	3.12421069616968	2.84423396318123	2.44420890397291	2.22187299884735	1.20099630000911	3.6593948985141	2.03684721858895	1.86619612573528	3.858129376144	2.00069272402506	1.20099630000911	0.931997579452965	2.03684711311537	1.981242501687	2.36885309271472
TCGA-DD-AAE0	1.52054794520548	0	0.62054240171729	2.07899624351212	2.6324127802609	2.25390294390731	3.62287549936145	1.43486256232183	2.51339594401819	1.31517655149877	3.98714391116865	1.40745619723209	3.51121951858484	2.19488655524667	3.31304236518644	1.3151768993697	2.43044299722917	3.13918048504209	1.11395648148846	2.84729452382984	3.11012481813742	3.22859545944956	3.186579742061	2.45247493274455	2.17726953376085	2.01420715915864	2.16811546488444	3.62366418219856	0.371403405588389	1.06340125978533	3.70266613083583	1.55290156976147	3.36294707045856	3.19662987714389	3.48840914231204	3.40804178959368	3.22346553666388
TCGA-ED-A7PZ	0.0164383561643836	0	0	2.02440727380143	2.57299780587838	2.37810899967271	3.84400926178022	2.12279097853035	1.95002788631755	1.89119907156647	3.88953701192894	1.20719881711427	3.33180351358695	2.42991745930711	3.23391811600788	1.57709378174922	2.00117892137744	3.29401325558417	1.20719881711427	2.30608459003611	3.10820142419573	3.28022557890495	3.47595361157322	2.36157243149718	2.49132362628329	2.53742628898297	2.23918721303716	3.75972363671552	2.57299780587838	3.03730648291848	3.91869907070049	1.05378142564579	2.72101385521621	2.37810899967271	2.98858126341436	2.84014071897345	2.99404725882632
TCGA-DD-AADW	1.60821917808219	0	0.466809497531003	2.26168936759143	2.93053413502957	2.43110239919948	3.74649272656968	0.751735952215127	2.57916691853365	1.31919205666958	3.79095230093523	0.751735952215127	3.53123629157735	2.1439911740515	3.31095572335281	1.03101845122558	2.5857986848436	3.31342591617756	0.466810645799342	2.99728695122165	3.18921190397753	3.30891559971405	3.18759007498826	2.67580373933168	2.56717041500936	1.70487103511262	2.16345712538844	3.78414942166108	1.89702572883229	0.751735952215127	3.84760253605085	1.56373382416497	3.3127790920205	3.10259047930464	3.43178267686793	3.38990390598022	2.97533472084123
TCGA-DD-A1EA	6.61643835616438	0	0	2.46463517872687	2.6929593392414	2.73971866468665	3.86754017314076	1.90420086834238	2.39010463851856	1.91787665938127	3.89572587582776	2.67269156536201	3.57390214559753	2.52426536810219	3.23388391978078	1.41567036093389	1.61555933545683	3.19881085172845	1.91787681210134	1.81079761570174	2.3105881206786	3.35848226404884	3.35534297678212	2.85387827127822	1.27470190311511	1.21797600919408	0.50265566799093	3.46557505034269	2.55614528752647	0.502656788080162	3.69401276652531	0.666609452207147	1.32602391506104	1.21797563707792	1.99125763125892	2.08891997394326	3.10880654507714
TCGA-DD-AACP	1.13698630136986	0	0	1.96951228145189	2.60740749217067	2.40452294806674	3.61946275865463	1.19064279734133	1.71784559432819	1.3259116995047	3.94521254650799	0.757573073168656	3.35610937674131	1.99730498260673	3.07238009231595	0.580160538553959	1.79082974450951	3.40563723605771	0.343277732245447	1.76784765312422	2.42050059232035	3.09142074507654	3.21517974786894	2.815016665706	1.3825222843493	0.897538926057859	0.580160538553959	3.59015141674097	1.69052817095205	0	3.61112907493081	0.343277732245447	2.53280400178395	2.24891637730617	2.73020350590006	2.58392923327857	3.13706766564927
TCGA-BC-A10T	2.29315068493151	1	0.714438875307445	2.53345924117888	2.75559788126461	2.47457284293565	3.86339956859286	1.72119768791257	2.94468182664029	2.15966392890924	3.7183748994197	1.38353581732324	3.71857403878225	2.63086448861877	3.36629297533003	1.78767379901939	2.30466593338347	2.95557232012136	1.54821894628459	2.9800782895093	3.2470502096584	3.45294228288723	2.88335864422042	2.64422106468463	2.15172817613976	2.3521499397802	2.20383204470531	3.70867206344617	1.86267712642584	1.27560742946404	3.88477997038948	1.33233615012479	1.54821894628459	1.61339671218883	2.36932950836526	2.23675431559751	1.54821909427563
TCGA-G3-A7M6	1.73150684931507	0	0.927635721336544	2.44618539050033	2.91640800491633	2.48416858347801	3.81454935707702	1.07725236616369	2.64145673644852	1.19639345654534	3.83698694282102	0.450955090713645	3.53619910251209	2.32349055284675	3.3560122146565	1.73881823838922	2.52177303461164	3.26298291873579	0	3.09606964398983	3.16151783757892	3.32422289506098	3.22904156389284	2.63103087654736	2.24790430864621	1.56660320227972	2.35894957343096	3.62479564298115	2.16261158856308	2.06603630502547	3.8158829114595	1.19639307882052	3.36401341274037	2.94294545725357	3.53502409092532	3.47922739172397	2.13756500092192
TCGA-DD-AACT	4.27945205479452	0	1.21163039450147	2.68341799290538	3.20113085313584	2.37543009502955	3.73097420946735	1.34691775530205	2.4065856752908	1.58138803120497	3.54782654398594	2.27761587590332	3.56868328715851	2.50664476950166	3.33693993609097	1.89056832921619	2.31924634613693	3.24644633564055	2.19133413219576	2.37543009502955	3.20599438102508	3.41172215768874	3.2715715070227	2.70202275090487	1.61717550994902	2.01504033903234	2.28389653232965	3.50991645987451	2.35612819972964	0.596083772694054	3.700907552671	0.354299024789577	2.37071429734611	2.06482268056798	2.61621356145665	2.61826696879522	2.04075786632613
TCGA-WX-AA47	1.52328767123288	1	0	2.25171064088742	2.98584916696463	2.33852513605628	3.66349168250287	2.12354006271371	2.00745537843156	1.18706060253369	3.7109620352902	1.40508775132361	3.15844192900064	1.73604465887873	2.8582844266557	0.641649880896423	2.13442530160599	2.94417022856478	0.641649880896423	2.49250912332816	2.53839083236056	2.87216965680966	3.34152366935816	2.24398417915968	2.47796073620468	1.18706060253369	0.828083480921871	3.64685814044976	1.67281530348032	0	3.83335863676168	0.828082749548419	3.19237295999616	2.7220456580795	3.22376316493085	3.22473773758378	1.34188649094839
TCGA-DD-A1EH	4.0958904109589	0	0	2.40748058919675	2.43524354843507	2.45167744739601	3.83478297465019	1.36937568941935	2.68552961135283	1.24928913927425	4.16218477442562	0	3.53517551222478	2.04429132586071	3.18349507373644	0.692386934194721	1.98611085988711	3.27162643817941	0	2.57039897984363	3.19820893386856	3.11913093965475	2.94918997094077	2.19378281189978	2.67947892845885	2.63997499465956	2.06671085375595	4.00958499487321	1.94841956483615	0.885246118791394	4.08529539770038	0.570305829012546	2.98229799381378	3.05499319062624	3.37045565039903	3.28479709225807	1.61768308754981
TCGA-DD-AACU	4.29315068493151	0	0.732180268560593	2.27651676496686	2.97834152124873	2.53705261506215	3.75981415559174	1.71614679708764	2.26472428438475	1.69022353120704	3.69722854768475	1.80670853233536	3.48758711324175	2.23328346759489	3.27597888492125	1.07916911215263	2.40017127997887	3.36821591319448	1.49324787347423	2.73096890721969	3.33455368846965	3.27968126603884	3.41335280073211	2.68725709655549	2.4508570392678	1.94417868264292	2.40017127997887	3.76424292428632	2.11682198129419	0.983596274060961	3.92960427779951	0	2.4733359827183	1.91394146616492	2.71331166814215	2.57864094391333	2.77042854480791
TCGA-DD-A119	0.610958904109589	1	0	2.50688551300943	2.71063337153308	2.29721997665498	3.8046232841462	2.0097058663647	2.59408119831314	1.79604768919763	3.79946551828236	1.41311846703913	3.56819223989896	2.40038534558505	3.28256861872639	1.46393962658012	2.19061331164225	3.28354789699367	0.926432541702871	2.5871755797698	3.24461145978644	3.23809626388131	3.1850473217371	2.61802531362858	0.926432541702871	2.0610151177795	2.16462118242934	3.48261443912549	2.37280238964556	0	3.64091412207538	0	2.02320385444381	1.62650361846782	2.57283067432308	2.54717209719042	2.19061331164225
TCGA-DD-A1EJ	2.75342465753425	1	1.65301785951747	1.50319804581599	2.44059836224512	2.59202116689774	3.91609152722402	2.64900877884272	2.168048470364	1.73115321408281	3.83018785347153	0.723487615390192	3.21732991748512	1.18817275943902	2.84883871391692	0.445742909745099	2.10397627655711	3.34327527304386	0	2.50438183862779	3.31536482438001	2.78824009748605	3.25639634605664	2.67689441098942	2.77197786157603	2.59501966541912	2.5317422108237	3.96337092134804	0	0	3.99940501809588	0.919860541147138	1.82705740575086	1.82705748707237	2.4140876769406	2.24168617603697	2.28594028075548
TCGA-WX-AA44	1.68493150684932	0	0	2.19156012408726	2.84945511476004	2.58412065900099	3.75664712572768	2.01143251954905	2.84215164390749	1.13380147846624	3.89379682756068	0.708674954484572	3.54778112233132	2.15427752258865	3.33923928235017	1.3255058091412	2.45163366890731	3.31797710631483	1.20537336868736	2.81051952455485	3.22927907911994	3.345257209075	3.21789821932432	2.64334720952367	2.02287654632556	1.63632634187274	2.3516637459268	3.45470947319714	1.87341292781747	1.37672651592025	3.58724895854203	2.80967381789883	3.12369261362	2.85302542287264	3.20801193152198	3.12116893202601	2.524154518561
TCGA-2Y-A9H0	10.0684931506849	0	1.80632281990983	1.60166419214428	2.44039573650693	2.54414878407337	3.83502119812947	1.71575063110047	2.25835007277768	1.35275005186555	3.93613482769109	2.55833915468562	3.45924012095038	2.32459461494177	3.05595741546815	0.558005034761793	1.99808138308714	3.49150039443214	2.6767182928531	2.74952997712001	3.17494021920239	3.2629469397956	3.31882469629665	3.04790250639877	2.37101876146901	1.53192886331965	2.12556712934141	3.71931357293517	2.40378934364601	0	3.84927292682469	0	1.66229666233671	1.0787519113028	2.23296184958905	2.31444450324474	3.07177227808378
TCGA-DD-A39W	2.26575342465753	1	0	2.47434653237832	2.9733284942727	2.8122596937265	3.78148562645307	1.39020547591812	1.75071677139857	2.09942044570549	4.02191914945522	0.262435683397862	3.13336780503104	1.6937539833047	3.26764240075433	0	1.76816132618166	3.33995090963991	0	2.16042751662264	2.50353039643867	2.92204302634973	3.37043192168653	2.64533180818474	1.99805530755193	2.55792649064972	0.848267707057174	3.50244081115771	2.0169688089372	0.84826706597958	3.71387429332966	0.459155434141442	0.459155434141442	0	1.26049916774177	0.741516862338019	2.47902834721935
TCGA-BC-A217	1.15342465753425	0	0	1.33001276883881	2.01789198512314	2.947008332385	3.88772002142673	2.5283952843345	2.94180100420479	1.36984277766214	3.82920223097861	2.36347388511411	3.58775441802387	2.66484801899199	3.34753852914291	1.84168736859978	1.90556155002833	3.25256340901787	1.7823724971005	2.52650055370013	3.20805022797088	3.47445758941407	3.08300431127266	2.99693227612712	2.54132228555212	1.40682289514551	2.42271794462963	3.83732941104959	2.13150388144381	1.13237284400036	3.97149812271114	2.44355440587464	1.91720946202073	1.60881586486707	2.25606229296933	2.05176361238597	3.31614921866276
TCGA-LG-A9QC	1.16438356164384	0	0	2.68034202468602	3.18250473496904	2.59188479728701	3.72880856553578	2.20215019086214	2.47013780093291	1.30511515337469	3.94216435947205	0.66998035299293	3.59423304494204	2.53902378094355	3.44947046545466	1.2221062859266	2.14038151649129	3.22705426161522	0.66998035299293	2.68607943409641	2.84955263520616	3.50414886549598	3.18229000280101	2.5189751819758	0.406628529567697	1.37691012002665	1.54609371014385	2.83529197879878	2.46185357452035	0	3.23573992457724	0.406628529567697	1.00656732577855	0.66998035299293	2.06560905056476	1.59151915113325	2.20215019086214
TCGA-UB-A7MD	0.142465753424658	1	0	2.69062136043107	3.09170606182747	2.72037185427502	3.81302213140983	2.44719161359402	2.47961878953378	2.02072922421063	3.98851510674763	2.18627735368142	3.54522769848768	2.57418855169828	3.38533663076798	1.92072371942726	2.16470831773893	3.30099583005338	2.26668071419557	2.67715683360208	3.17172333764748	3.40505605987134	3.45238232231094	3.04788488710542	1.03650157542586	1.45029746967581	2.15721310365188	3.09800630377064	2.29815425191429	0.830343359958484	3.41426289324472	0.526958599911349	1.98618398192691	1.8062887475382	2.38527900087853	2.17204692700653	2.96775750170651
TCGA-CC-A3M9	0.821917808219178	1	0	2.52056136916767	2.83400518622328	2.55043782012601	3.80115303640264	1.20585971787164	1.93697221923284	2.55043782012601	3.99402054890884	0	3.32337674205087	1.95275770109511	3.05718933307346	1.20585971787164	2.51768533523844	3.34578945765411	0	2.71182424404367	3.18667283405057	3.04915107900459	3.08888022912073	2.89488369417712	1.39770057341996	2.74016604369709	2.15240748189233	3.5098285916354	0	0.911822789259382	3.5587209707665	1.57579579457283	1.64488219273319	0.591682288920352	1.57579564938373	1.64488219273319	2.79199976583289
TCGA-CC-A5UC	0.950684931506849	1	1.08766242854604	2.42146192178744	3.10156654391908	2.66026715779252	3.80530360084124	1.45928157055041	2.61825181366612	1.92148279489307	3.99670057351584	1.08766242854604	3.47135643704252	2.07471230372646	3.3635525206834	1.5768534481078	2.75349478973398	3.53407916274249	1.5768534481078	2.66026715779252	2.85086521683847	3.15857858726175	3.32990746293509	2.91660351958808	2.13279495772332	3.06224469503612	1.96588067655371	3.54955064556503	2.07471196125534	1.92148279489307	3.79560280695302	1.45928157055041	2.99515849627925	2.56176114027244	3.16578976682904	3.02495470824935	2.35969348516778
TCGA-CC-A1HT	0.276712328767123	1	0.282171584104387	2.3969786108032	2.29630359980521	2.52486914790711	3.82918161600258	1.77508173455224	2.55754821367223	2.38342574769319	3.96975287590239	0.282171584104387	3.5056879475626	2.31828108808854	3.21457439597484	0.781623508490324	2.01709327814561	3.09018198077143	0.282171584104387	2.92810622643156	3.38298646384747	3.17727771534193	3.08338677062272	2.90977402562321	1.9394282399856	1.82676742475417	2.69234365595034	3.67084701920523	0.890726060110705	1.56864034133022	3.77786798866523	2.12900473957708	2.34282360441855	2.20833187000947	2.57258165045922	2.62874201184728	2.12151415556923
TCGA-3K-AAZ8	1.08493150684932	0	0	2.52076071096721	3.07135054667634	2.47705577287722	3.72095218221661	1.75448306340283	2.55873421778209	0	3.87961126274159	2.25108886453878	3.75725811350719	2.87607562803164	3.47914321031129	2.11001572516699	2.21013746197146	3.19917330196371	2.01105807664942	2.079882560809	3.31601824065789	3.62649670316953	3.33974840507878	2.61639054075651	0	0.745025420060499	2.33568993248891	2.84247065224882	2.0798825949336	0	3.12829988520329	0.745025420060499	2.37751623653322	1.58297073628446	2.52076071096721	2.21013746197146	2.57930244369788
TCGA-BC-4072	4.08219178082192	1	0	2.20359058442024	2.71813581915856	2.37677779409343	3.77736798272676	2.04406423784218	2.19357126580963	1.9579545924817	3.87117805190669	2.49203308214727	3.66539150891059	2.8064775585758	3.29853242613289	1.6585677415837	2.24097046131875	3.0150658059919	1.91732538732106	2.69030797851391	3.03299487828756	3.36271767156002	3.13648624551386	2.50376189235953	2.01191400267099	2.6189341535938	1.84742356181334	3.46198454195734	0.422715576819928	1.33202295271559	3.71669129837096	1.15107654969746	3.11463461506654	2.56870225489764	3.27370767930552	3.22273933232382	2.40992196742191
TCGA-DD-AACQ	1.18356164383562	1	0.512459014034353	2.08296218977546	2.7119455958497	2.87077102393388	3.82014088497739	2.42030426064942	2.95884252679873	1.78738845579587	4.10145433091391	1.50579257927913	3.54885763292093	2.27264580311765	3.207995335558	1.95617057620303	1.50579278248945	3.3953253543508	2.04524920044988	2.71077862350457	3.38659589164541	3.33692485885569	3.14271464050034	3.01503562750631	2.26740353747031	1.34023689250021	2.65205948578097	3.55841256986359	2.29282220300733	0	3.75192145891264	0.512457901529647	1.3869616629914	1.16890654818405	1.53978142458677	1.3402366075998	1.91666829040032
TCGA-CC-5264	0.279452054794521	1	1.40052066085792	2.3617653280723	2.50817066849407	2.32499650040893	3.87067343808574	1.68280968221486	2.67257252330358	1.72326352692769	3.75125052547604	1.10010766567317	3.35436074091972	1.76030096857136	2.87619848222448	0.949638093696358	2.11508303038553	3.36297783557687	0.465858939827058	2.45675808487374	3.46572174225694	2.87407589058625	3.12806547876844	2.92384574744788	2.61440968521579	1.72326352692769	2.4765009609814	3.99214650604882	2.32499650040893	1.10010766567317	4.09055475150244	1.93247369440832	2.57656663947849	2.34021543934165	3.06893382490154	3.09336630521583	3.26371467150444
TCGA-DD-AAD3	3.54794520547945	0	0.217384347305802	2.41140140512431	2.97448861909947	2.5978490684249	3.738524438479	1.79425880939866	2.43823937504677	1.27328050383098	3.35904004193375	1.87623838990061	3.65376170954334	2.64537010954373	3.36185884780332	1.72412932330957	2.43392718441084	3.23198761323356	1.89694271555538	2.71847026397192	3.28416366265861	3.45778042769288	3.191061046963	2.7200412876903	0.388199788935422	1.70863514150741	2.2345423383804	2.87091395383659	1.98685232330484	0.527514989492249	3.17512796910717	1.09291325215819	2.23856169600724	1.46454260070158	2.53437663448646	2.26542789418008	1.40834932137145
TCGA-ED-A627	1.15890410958904	0	1.18768085340223	2.71551681533422	3.14446805148278	2.47837410789623	3.77734680299603	1.06867094822839	2.683142869666	0.919396149077872	3.80973599973503	0.723068507998853	3.64340597559818	2.34592699766796	3.37473039035342	1.88020525216858	2.71168248886172	3.30131882084282	1.36872237205497	2.73740156843425	2.86268630980392	3.31067071004152	3.22776037221826	2.69982926241829	2.02571031576129	2.19035818619673	1.60773509938151	3.54126346103208	2.04264528286367	2.20117337979327	3.79373409816452	1.50271386056677	3.08011276401936	2.71929536824258	3.27548262625606	3.10879177803738	2.2597291350949
TCGA-QA-A7B7	0.257534246575342	0	1.89170412014253	2.16226914821108	2.84349153581996	2.7449991871062	3.87824033397073	1.19595812602167	1.71391572110716	1.96681250202305	3.71627611705192	2.33302252857285	3.27492803989839	2.53176117154832	3.24107368931051	1.68124801612344	2.2804933303631	3.3193633592983	2.39851403251624	2.85203364520723	2.70296517472587	3.45022182588228	3.03705083854274	3.02602151976585	1.82447549705847	1.74432856767103	1.27892145126465	3.55371410461408	2.1520457316669	0.39141810995123	3.7015865266067	1.71391572110716	1.41395065046069	1.19595812602167	1.68124788116821	1.87049685946517	2.95105459287624
