# Supplementary material for: Construction of a Necroptosis-Related miRNA Signature for Predicting the Prognosis of Patients With Hepatocellular Carcinoma
Source: Front Genet. 2022 Apr 12;13:825261. doi: 10.3389/fgene.2022.825261 (PMC9039163; doi:10.3389/fgene.2022.825261)
Supplement: Supplementary file 3 [file DataSheet1.ZIP › raw data/4-/train.txt]

id	futime	fustat	hsa-miR-1258	hsa-miR-139-3p	hsa-miR-139-5p	hsa-miR-26b-3p	hsa-miR-30e-3p	hsa-miR-33b-5p	hsa-miR-195-5p	hsa-miR-326	hsa-miR-10b-5p	hsa-miR-5589-5p	hsa-let-7c-5p	hsa-miR-125b-2-3p	hsa-miR-125b-5p	hsa-miR-99a-3p	hsa-miR-450b-5p	hsa-miR-500a-3p	hsa-miR-5589-3p	hsa-miR-30c-2-3p	hsa-miR-452-5p	hsa-miR-99a-5p	hsa-miR-34a-5p	hsa-miR-505-3p	hsa-miR-96-5p	hsa-miR-758-5p	hsa-miR-452-3p	hsa-miR-183-5p	hsa-miR-1295b-5p	hsa-miR-6718-5p	hsa-miR-182-5p	hsa-miR-592	hsa-miR-200a-3p	hsa-miR-429	hsa-miR-200b-3p	hsa-miR-200a-5p	hsa-miR-196b-5p
TCGA-ES-A2HS	1.88493150684932	1	2.37014937912569	2.52071505761536	3.06999811557369	2.64823210792755	3.80691598746083	2.39561333221235	2.27864097965254	1.8552517813343	3.55977122112512	2.49254114265132	3.69460909662935	2.75353672117372	3.43463804793671	1.89071178177809	2.13446407418334	3.12127925736224	2.18437551867214	2.85801205750984	2.95447350458851	3.54656269137706	3.1292973943599	3.02842597175329	0	1.67286113977488	1.98141239977745	3.07516420914997	2.59169310667774	0	3.28393341454301	2.16851261718526	2.52071505761536	2.36118072044556	2.83122666600447	2.81575044748391	0.566213309002215
TCGA-ZP-A9D1	0.0575342465753425	0	1.0372956928506	2.52655876888529	3.00484524301135	2.47452100594824	3.75270711867985	1.76758768275715	2.53593646010196	1.64974084737933	4.05871750214812	2.23858278939018	3.58716966177064	2.42176283697378	3.28408537709047	1.49045291313005	2.28339451461124	3.19853435366631	2.0102437224572	2.45693690560946	3.20755652709793	3.33907100801606	3.07221392136156	2.67064138521154	2.31816554929088	1.62193159474262	2.15785427054475	3.65262024920662	1.94893625378648	0.307489962291075	3.84631474570267	0.831080783402779	2.2072109390336	1.49045291313005	2.48569192378904	2.44461377306317	1.56073388055308
TCGA-DD-AADO	1.24109589041096	0	0	1.13984979773725	2.23092193712781	2.55325577511224	3.71911268424961	2.22340070854061	1.77308296195106	1.59194878421225	3.79892864235187	1.86201747608811	3.30140788379595	1.86201731733895	2.88297589694945	0.360136461646149	1.59194878421225	3.38061809795619	1.35782875031962	1.72050726421505	3.24254758644488	3.02232855343292	3.07849604378542	2.67332552908235	0.360136461646149	0.785611898975303	2.12763813271934	2.89588939188587	0	0	3.08572876634085	0.785611898975303	2.97141233285762	2.80727810680669	3.11905312944939	3.06258039251602	3.35727039121263
TCGA-ZS-A9CG	0.934246575342466	0	0	2.71597628470185	3.16872679461147	2.48774106235224	3.78229831406977	2.29106872469688	2.60811014669971	1.19510723412622	4.05277291525541	2.06497660302755	3.71809874397474	2.59331286814339	3.5179129842404	2.03192936743661	2.24693295640666	3.20812016749609	1.86093356635619	3.03490736335271	3.4152084665442	3.60642594145773	3.54303011222707	3.07619806837297	1.65962548776921	0.729411637196994	2.68535741513933	3.2338552587311	2.42434731363812	0	3.49445430790076	0	2.59633616846825	2.36467778720714	2.83034104756632	2.52093750351733	2.82911589174653
TCGA-ED-A66X	1.11232876712329	0	0	2.26578777514271	2.79948610637998	2.12410152143373	3.67286831146217	0.854548753824238	2.27342851971265	0.665042060738983	3.57194581293453	1.21605175445025	3.31186171023794	1.76294380198367	3.30662566792559	1.11836690286125	2.61127194853909	3.41439902407265	1.29905406407828	2.32245660153384	2.71460923981032	2.93398403093827	3.19859031438804	2.7688618775993	1.86611567259223	2.7781877560133	1.62711978798771	3.61727616980008	1.54018785192426	0.665042060738983	3.75186238893767	0.403070586002392	2.94137192647503	2.81121039707671	3.1885575931575	2.96873300936224	2.01653597028769
TCGA-G3-A25Y	1.23835616438356	1	1.15418635177297	2.5926878500101	2.83735864028405	2.52254433415451	3.81717282078344	1.09798348964584	2.66970752970698	1.6992246793601	4.07053571966065	0.694762009510802	3.53058720752892	2.15850229418904	3.19197671865436	0.572430163559827	2.2887186446501	3.28711367493339	0	2.94958423592741	3.14067110392934	3.24380676404174	3.06774922060544	2.66541783151047	2.51336600139631	2.3146550276403	2.03094389529436	3.88277513549492	1.97946142360009	1.8627310357881	3.95694809633682	2.86973247841633	2.90411279338925	2.86828621568345	3.14700433618542	3.17504478329208	3.33189578639144
TCGA-DD-AAEG	1.96986301369863	0	0.586801245539421	2.37147600632622	3.0048331110341	2.57809946037588	3.66176567273008	2.05475538457212	2.55145658598131	1.27130022669145	3.85101040234766	1.02057616106892	3.49212223323495	2.11901570068122	3.2089121677097	0.905783720187723	2.43420311536164	3.10284180716412	0.586801245539421	2.42654207442547	3.01295466345802	3.28810146786499	3.22202840922123	2.79967951861042	2.35237548780763	1.27130022669145	1.8797602191517	3.54841396064208	1.77595221278381	1.02057616106892	3.75026407601036	0.347863141782723	1.84128847114481	1.02057616106892	2.15627253560499	1.66978189583044	2.92037122650828
TCGA-CC-A5UD	0.832876712328767	1	0	1.66175005578252	2.72958383183868	2.17523881218257	3.58481193561468	1.83216429273568	2.61861185179646	0.869275811368749	3.97409853212221	0	3.55439228797086	2.35587418139528	3.22251829613981	1.55577346243385	1.77767354438617	3.35230862947709	0	2.90996961596214	3.12237230552151	3.25580644635652	3.20026250818464	2.69750122050119	1.41927039042094	0.232633498805192	2.04513014322798	3.42173941227252	2.23689198680653	0	3.6607838473714	1.44976456571597	2.82826086866496	2.40597142683555	3.0100155807692	2.83954658714897	1.79196910306985
TCGA-2Y-A9GU	5.31232876712329	0	0	2.21046819802207	2.74967396098186	2.23029353256841	3.84000372401393	2.37278219524846	1.70468533137317	1.36050356645036	3.94674240539684	1.66559774470684	3.15691952304597	1.46430760043612	3.09085879821493	0.440265173473812	2.0898018102535	3.0411832192097	1.23069372909665	2.04400560610938	3.17340127963061	2.88341399562386	3.12865322143157	2.07515888538271	2.68257563442176	0.990670576098776	2.01880702371555	3.91130876156451	0	0	3.99136149790893	2.51659689987997	1.55010883618787	0.911644417914698	1.90901037631551	1.93140148660739	2.75293533769154
TCGA-ED-A5KG	1.32054794520548	0	0.247547806890298	1.61623280859591	2.39484319693984	2.47055930250268	3.74025288600602	1.05387975798265	2.57772302926947	1.11631358269903	4.12393152134544	0	3.37850391036347	1.79832720357255	3.34518260960801	1.27069924509451	1.63816843779243	3.38086837877584	0.247547806890298	2.45450930676173	3.07563197347311	3.13817935002876	3.15504237855901	2.51407250685363	2.50823746375495	0.436005512225036	2.08422700113762	3.80154488236538	1.11631271758342	1.22384961095224	3.93835778367594	1.92544136731554	3.2448012710039	2.91314267278558	3.36441116359327	3.16400656493627	3.10482655612536
TCGA-DD-AACA	6.3041095890411	0	0.292983476887383	2.30884064520778	2.88323450806003	2.41169688836938	3.76199439220243	2.03037060610593	2.22479081356501	1.21068161330283	3.70644038910839	0.450701205731183	3.4134364144119	2.08551776214829	3.16932723852922	1.03043044202043	1.94234765915311	3.06844375604649	0	2.7039248518287	2.61761747378039	3.31767364890621	3.22504541017912	2.52702473121165	2.17543004704249	1.33978658465394	0.983325203612382	3.56318104815977	2.27513353610465	0.136271548370466	3.75231382661953	1.42473756189378	1.93853134597706	1.3999810001056	2.27505931940834	2.1752640248652	3.36438947856058
TCGA-DD-AADR	5.55616438356164	0	1.88991815896127	2.49925300093851	3.07232982110369	2.47832652375222	3.67055983492422	1.78940291294479	2.36054267083986	1.17109855716465	3.93882540759233	2.6661959902765	3.6030424434451	2.46728104577021	3.23907200820061	1.47141952179003	1.78940291294479	3.14702350544838	2.19885179709569	2.36054267083986	2.50426011854671	3.44738598677825	3.05670663771442	2.70733306669483	2.48897509669241	1.01848605174345	0.813636324537903	3.75677865054972	1.78940291294479	0	3.9158717322331	0.813636324537903	1.17109855716465	1.01848533957981	1.706074299234	1.706074299234	1.706074299234
TCGA-G3-A25T	4.25479452054795	0	0	2.30967018810063	2.67924132145868	2.51932800050163	3.85957894428815	2.03593623699081	2.08413180447299	1.67928181876411	3.33863329448677	1.11445438365572	3.36737765002657	1.87386952731681	3.06159711950998	0.661829575062414	2.22605616783559	2.98830460129956	0.400762076377083	3.06961401451391	3.2044224186882	3.03013080199091	3.32673528808161	2.51932784951707	2.71566697922126	2.2510159463511	2.37341390921343	3.94548796051634	0.996885034948683	2.15431689959872	4.06212867317095	2.64686449813422	3.35026917008762	3.2375229851632	3.51588454188018	3.50713443874173	1.88484459391529
TCGA-RC-A7SB	1.61095890410959	0	1.71795444644532	2.45740788245912	2.92168744757482	2.62098613407788	3.94105422833965	1.32249905829472	2.10794977335211	1.74660196446732	3.89064642839626	2.31857353866686	3.54813616758261	2.64988532700197	3.44121973602835	1.77347437162905	1.71795431488043	3.44159621892658	2.34177675472725	2.81841815785619	3.25738105352354	3.51276893960436	3.23130201929883	3.032332802121	2.70931300394095	1.16772780377271	2.37369511729949	3.88784640036037	2.70931300394095	0	4.02628525285705	2.25211681265784	1.38578303944899	0.375451420124914	1.6544071266226	1.58049178616841	1.94241293603308
TCGA-ZS-A9CD	3.7972602739726	1	0.303978489764839	2.40977626416315	2.91063019238348	2.46379755215971	3.71406701914168	2.1364643763822	2.74958440179163	1.55350584692473	4.00146997025708	1.94250699861381	3.59639376787542	2.31744749128734	3.38521877283682	1.48313581269944	2.38818030498063	3.18593255898947	1.69371295365703	2.68674142313522	2.73796342086272	3.35823621464848	3.3459145397192	3.07114745382996	1.86965409744016	1.51960108053145	1.44374481473395	3.49421292759038	2.12023338100022	0	3.63766319584774	0.689889627590858	2.22688139362791	1.95560246663495	2.57798254746094	2.15198847165671	1.55350584692473
TCGA-DD-AACB	6.36712328767123	0	0	2.24083809284658	2.69875308773385	2.44574937106755	3.76291979511996	2.00553397429286	1.81433438241735	1.35169243489544	3.95667186969526	1.68584849460496	3.50779385385042	1.87610634256065	3.16289678068804	1.03712311109071	1.9618463639222	3.2692333139882	1.13374888107691	2.25482660293322	3.1237736828305	3.31716474198699	3.15067801170722	2.27477059306044	1.40820131204999	2.63512371562947	2.20310901513072	3.39903057805246	2.41823256687602	0	3.5378090832194	0.921762461848792	2.17830600825035	1.65493673072813	2.40989283880621	2.24790528058238	2.80291818809768
TCGA-BC-A112	0.419178082191781	1	0	2.24736809490975	2.44306185168484	2.37640638891558	3.79998927848975	1.3962514086214	2.41934137708773	1.56861879498008	3.4959719212128	0.781604373856985	3.54873546590006	2.5204959969605	3.27115028869257	1.19846718536208	2.00689426250691	3.1257605228232	0.650802417878557	2.99925297750894	2.29170878017352	3.27097734901837	3.11283243766243	2.43730296167107	2.31826529389655	2.26780855100996	0.489400097652383	3.8430899100034	1.1353487586337	1.7162678956286	3.96491490634228	2.08151954403124	2.87043880068826	2.70944127257494	3.26624626454189	3.31478646292665	2.69467757739812
TCGA-G3-AAUZ	1.31506849315068	0	0	2.58353441571431	3.05455614104476	2.5015726440066	3.75997957564024	1.48463585892589	2.75044364045405	1.48463585892589	3.16545168197637	2.16272220527264	3.70523559062631	2.79817924181266	3.36010008604327	1.76588421812211	2.30027882425678	3.05843803709519	2.10128939086447	2.70453616687437	3.14851997372505	3.51533795552431	3.28945053625356	2.81800319902635	2.16272220527264	1.43394838299038	1.73894877291255	3.57288467353499	2.27420666631418	0.370896548431166	3.76914001995854	0.370896548431166	2.92530497344093	2.4982854662595	3.11724298280892	2.98549873623017	1.48463606513819
TCGA-DD-A1EC	1.64931506849315	0	1.06496567314366	2.37799301990761	2.58015764354105	2.16470004847656	3.79765810228574	2.05573222589492	2.48757327373666	2.19468711492643	4.02631636564872	0	3.44533512587115	2.04499509961306	2.9823589686547	0.321140630186036	1.77253069704103	3.08430720574611	0	2.22228008254394	2.43428802505541	2.98524664302683	3.29506437648287	2.63982340810425	2.35671356224781	1.75044696352566	0.719861840571782	3.86156246895804	1.47902076526077	2.31440935001511	4.06275486805294	0.547777914881775	3.41768714387146	2.84015059089249	3.44563812106167	3.51622301126833	1.98617491470394
TCGA-WX-AA46	2.07123287671233	0	1.88335054955956	2.92641810003363	3.4119050894801	2.46230679718244	3.84081069772997	0.872413833957453	2.78889809059048	1.60437980912164	3.36057716722306	1.97430709096599	3.75062202497811	2.58228075678866	3.54618967241982	2.04794636180449	2.77692501645787	2.99901973447291	1.94625179088475	2.9683865249095	2.39787755849151	3.59248126836119	3.25792354318768	2.83335666318723	1.08152752010894	1.66497354628218	1.08152752010894	2.87778197544036	2.44231061422358	0.87241446439446	3.19560409488786	1.23544498691571	2.34600231062985	1.9160389924138	2.56012716882154	2.37300880195389	1.60437980912164
TCGA-DD-AADC	1.16438356164384	1	0.993921111234923	2.49253693839321	2.97740211230536	2.39965769910751	3.80999914203129	1.99467088083678	2.47423736209313	1.70030525269709	3.889038273607	0.566209314047994	3.4494941573242	2.04354143575884	3.20605958955948	1.17198715792584	2.50127786003595	3.29653373236316	0.741375427641621	2.78856271092053	3.26194057871765	3.19661747715932	3.09721064607289	2.83453296097328	1.89070617934195	1.83629589411702	2.30132196726167	3.62194518790266	2.44449095931663	1.08971989392309	3.74315613462891	1.4149455425731	2.59993328369246	2.16029855338034	2.77638186439191	2.77948315793239	2.81126860744845
TCGA-DD-AADV	1.57260273972603	0	0.970463853203418	2.59680760727793	3.15001684168714	2.4944750067346	3.83073626067458	1.99000425585708	2.66774453372409	1.18469479146444	3.74601746748752	2.24219175570107	3.70154517574443	2.6860107457347	3.49747894688005	2.13253426855533	2.59680760727793	3.19943643804074	2.06162915614394	2.76462706935624	3.26722324021307	3.58215175092034	3.17480770615731	2.70309542684545	1.18469479146444	1.73383718298788	2.20936009432918	3.1799446694208	2.21786958005998	0	3.47024354585187	1.40272861548535	1.81424872817968	1.45895870439337	2.22617220086042	1.92119739798093	2.18249122774477
TCGA-DD-A1EB	5.52602739726027	0	2.20969559328611	2.79362327376483	3.06533527793718	2.68378474229606	3.87547702597527	2.41747908696017	2.63031800311405	2.83615809920311	3.92842594506587	3.39679640630361	3.75954515975397	2.8947445937793	3.47656086616372	2.05673659851278	2.02356941039268	3.10578533747905	3.09668867716837	2.38293463142316	2.8415628683974	3.57959356007295	2.94603625328536	3.30539302106337	0.548660138797083	2.17339342784849	1.65011405107166	3.14452043899263	2.72093433736394	0.548660138797083	3.38816131682809	0.321738916310782	0.720895692818527	0	1.06616009179359	0.970881551082018	1.6207121422968
TCGA-CC-5260	0.238356164383562	1	0.169496104609622	2.17984445582929	2.49944586874199	2.24202409258418	3.79280775096809	0.770998227776888	2.41630373788196	1.4949261342529	3.83958719918659	0	3.60111538789631	2.22358170100314	3.36849292586543	0.89360777811183	2.23292821379692	2.92247671076332	0	3.09705902881233	2.97515179469294	3.20342374651913	3.01036855835037	2.34851540563821	2.54229143569676	2.11720613885767	1.70497715344705	3.93844031102294	0	1.69278349797829	4.03024854279842	3.00415659635948	3.02045707702415	2.80776397115676	3.33227680770283	3.28646513045111	1.68024652573602
TCGA-DD-AAE8	1.81917808219178	0	0	2.58990278900155	3.10565732894816	2.52480126318134	3.72811798682172	2.37857077253785	2.52480126318134	1.19208183905169	3.56059840935082	1.89646422115729	3.64972634114777	2.61476458304858	3.36127008047005	1.75232972094455	2.42497221897744	3.28389062220058	1.93138760521882	2.84354550358851	3.30859270371094	3.44174597998449	3.19555982898156	2.78824199800297	0	1.78538566288361	2.13412520604556	2.76324568687444	2.05448197548968	0.601201399368006	3.11708718765753	0	2.50074179506595	1.98349606054393	2.7227640850774	2.48130385042277	1.67757697582839
TCGA-DD-AADK	2.87397260273973	0	0	2.46734175240829	2.94996104873341	2.21853199856821	3.59811977620965	1.85632367044874	2.74728863128154	1.45882897087401	3.7333495460855	0.921549060755688	3.54825462401903	2.34927459671818	3.36877008088199	1.13352459743723	2.24773490839259	3.07620619366604	1.35146658216331	2.50657619949687	3.0626062599826	3.3605176407816	3.18520153160429	2.63107757071889	1.58579310964431	2.04454142411709	2.15142490412404	3.51672307928489	1.83576209536542	0.921549060755688	3.60550002307576	0.356723589491143	2.24066709765459	1.8141293042294	2.51856955679364	2.28726323399276	2.38784355200783
TCGA-DD-A115	6.96438356164384	1	0.347463721550879	2.543245555357	2.87714447449725	2.74115038931722	3.82747352890755	2.47597959533611	2.80321955424354	2.12809074290089	3.93676421227882	2.70333500774824	3.74601996207378	2.91202350733544	3.50163053637472	2.0422302735414	2.42601900590123	3.09259321608459	2.29838115660947	2.67577088858171	3.33012775008988	3.56989431456035	3.26603692398898	2.89523221066765	1.79817824622377	1.93071762217267	2.34686860933817	3.45745521596981	1.93071762217267	0.347463721550879	3.65235778815955	2.02994587990156	1.56881809859938	0.905067262350109	2.05412420467307	1.79817832918954	2.01724728145179
TCGA-EP-A2KC	0.0520547945205479	1	0.646837938491083	2.54255213144177	3.01598784610626	2.46701058713735	3.76518754548515	1.96473097754877	2.41127304615869	1.77051810910394	3.91087563894207	2.09403546385114	3.59360713474766	2.65747793869714	3.398898200364	1.6436939986524	2.12873165370241	3.21419378256052	1.74207651088535	2.79071987473702	3.15244160428411	3.48418827010712	3.38819748780312	2.86169648928179	1.46771206757978	1.19353654128286	2.2409907260216	3.39602691619046	2.60229288937011	0.390029721454921	3.56862572583888	0	2.02772383183098	1.41153959588384	2.44676926160817	2.36025571211529	3.4709046306141
TCGA-DD-AAE4	1.66575342465753	0	0.820720027342978	2.47625239659579	3.06033547874698	2.62126115241805	3.85132783789231	1.93455363941861	2.74384403388053	1.87659686106211	3.62213116696621	2.79777360690917	3.72216209749302	2.73240957590935	3.46341007787054	2.11700670630402	2.11700667304634	3.14985664638011	2.69131743172582	2.74662462145467	2.85843054845011	3.58941398652988	3.22299183963365	2.82849725695239	0.381735881333715	1.08165404070893	1.39698480121564	2.80113559762714	2.46877279675757	0	3.18816677626538	1.39698480121564	0.820720027342978	0.820720027342978	1.7570178684035	1.62971023812649	1.91615153326507
TCGA-DD-AACD	1.04383561643836	1	0	2.52127963975874	3.03966256562562	2.1503606749135	3.64304739601505	1.78795298625064	2.38977667558754	1.37399653176669	3.93328376819954	1.60756642883251	3.38380622780382	2.33327278672263	3.11218816037437	0.800013567117231	2.21226153107475	3.23733762943361	1.15595603867881	2.30386457545454	3.387750130336	3.10255903714869	3.41542718169453	2.67428337719959	1.56903400409962	1.37399675441547	2.55557040979907	3.42075859915123	2.01041621946363	0.942924238225886	3.59578480825916	0.368930234691909	1.91442924057389	1.23875672161745	2.10940134881486	1.52707509109222	2.70402262650811
TCGA-DD-A73A	1.99452054794521	0	1.92545044459001	2.33724144771193	2.87073135921407	2.77490919470615	3.77632543003161	2.15383658872973	2.56825141180825	1.7947794108852	3.34248066038836	1.18527945508996	3.60132168794517	2.56825141180825	3.30998044913903	2.00594907753405	1.94718462956895	3.21934188132317	1.92545059651044	2.45350527905199	3.35662606032556	3.4920233114788	2.83467147744198	2.87073135921407	2.55828661676034	0.443917964204292	2.44366836249694	3.67617259850923	2.41758221457086	0.917128022268982	3.85617399779819	2.5514435180735	2.45830585115793	2.05686021490304	2.84049457500881	2.72163792034719	2.38303984321315
TCGA-RG-A7D4	3.00821917808219	0	0	2.20436815500341	2.57351963701094	2.2562386302139	3.6947570404312	1.10065934534419	2.30943125646745	0.466222195098597	3.92274280059545	0.750952881555486	3.15940908377276	1.40107610745462	3.115483681789	0.466222195098597	1.7608163851213	3.37800074940663	1.22011433944916	2.62910508540328	2.98433573089992	2.83631785200865	3.1985291204971	2.67526945491609	0.466222195098597	2.75052000485037	2.01682154927948	3.09041285013857	1.90885121260934	0.950170139246475	3.48672147709584	1.31828797268223	2.55950608100911	2.24648154272553	2.79856892061358	2.63464168271335	2.75575856283389
TCGA-DD-AADJ	2.92054794520548	0	1.66268280915977	2.46842342573715	3.05131392286978	2.5063245112678	3.73734930001647	1.73028762361336	1.69777008384186	0.852174507508127	4.12840790955926	1.36828755685218	3.61344093943669	2.66334147663313	3.36068850232455	1.48738061300922	1.69777008384186	3.35000676055458	0.662936826741876	2.86946848078073	3.243942713185	3.43929705162878	2.85181527146452	2.87739499696427	1.43134947689865	0.662936826741876	2.26385311331656	3.45394884830128	1.73028762361336	0.401555872626604	3.50758042054535	0.401555872626604	2.04434749769632	1.886051058251	2.25602505373025	2.29344014509253	3.08794394225248
TCGA-DD-A3A9	2.55068493150685	1	0	2.08766823245731	2.88302492665346	2.29872476011089	3.64608279970309	0.508928463578841	2.54964152394006	0	4.0066337368712	0.295069050472452	3.41775198506792	2.04101411675392	3.31417159366179	1.56656871821656	2.35133277812908	3.30724976565966	0.508928463578841	2.30810850091226	3.23663516644657	3.16400683856554	3.0240753791749	2.52335963839132	2.4135002825202	0.917547089999517	2.22432390636617	3.78485415517372	0	0.508928463578841	3.89665808862894	0.295069050472452	2.47346623668053	2.00993971656058	2.75484195502772	2.35535078630041	2.84753765569478
TCGA-DD-A1EE	0.956164383561644	1	0	2.59843159730783	2.58626433017849	2.3333006700246	3.84915142204906	2.00939017296091	2.26953608643238	1.38980984685994	3.99481450056173	1.38980962663824	3.60824070882089	2.35565836875695	3.32223564468644	1.32654148984226	1.84881624485857	3.28513478500188	0.958042411666905	2.6921930759336	2.43192109479504	3.27271126217278	3.26162441438168	2.71782712987877	1.25463358660506	1.89050008016399	0.377700489683117	3.54510116985066	2.61461607177866	0	3.70918713959854	0.377700489683117	2.19936089322803	2.29655176314907	2.73835256184071	2.7971954724055	1.49672274237946
TCGA-MR-A520	0.627397260273973	0	0.725830572473216	2.6250204629232	3.23807091266642	2.31951146215179	3.88244874682524	0.725830572473216	2.42146722705504	1.73371525125743	4.06003068186988	1.56127607816161	3.60445270948348	2.49787791457567	3.39679350245996	2.31951146215179	2.31951146215179	3.63866816304247	2.06152108581574	2.90844444517188	2.89403788621113	3.3842684746003	3.31522603529669	2.98986516884587	0	1.07185834247819	1.44339569494345	3.05301887934131	2.46210248496049	1.79993737506703	3.41201483742211	2.48933126832718	2.17020456865205	1.28904085317495	2.43214798377042	2.17020456865205	1.28904085317495
TCGA-DD-A11D	4.27397260273973	1	1.08517002054356	2.68647755593367	2.97648496733294	2.81765260224403	3.8357465855794	2.39644531389742	2.93582363823494	2.06198230683729	4.03240788583807	2.3578950578215	3.66633625200715	2.67755480916084	3.34080243710838	1.69596326683597	2.13077661178814	3.03422575358636	1.94944801385865	2.56476158424614	3.27971148214532	3.39320459975015	3.08140340870795	2.8518132130628	2.69932039635002	1.76942265789737	2.1729202911075	3.84789806854035	2.03970416341224	0.737405202922687	4.02317252361141	1.72184496360909	0.331363216544974	0	1.1673883743206	0.737405202922687	1.86925369785249
TCGA-DD-A1ED	6.3041095890411	0	1.65311290730778	2.88778964962599	3.15082681036982	2.6135395264282	3.86507564048032	2.13880555849667	2.76584864689549	1.79751839303125	3.94571682814752	1.74534017831164	3.71829740628363	2.59026850960136	3.40896494894189	1.74534009225096	2.2037530656458	3.03008332855265	1.82138666408612	2.94534252929196	3.03089016462553	3.4271521619157	3.33524295822333	2.87611665919433	0.952886009057143	2.55127035096609	1.86537662348398	3.32731343641616	2.46410364982647	1.32113860930881	3.63598268579761	1.24922681160889	2.00483249993921	1.86537674226894	2.54278260004355	2.50932380917549	2.44868299789313
TCGA-DD-A1EL	1.13698630136986	1	0.630534730421727	2.50391549865547	2.84081173481026	2.36196715134462	3.78517685683766	1.5438841957589	2.14416710051416	1.6923914427355	4.11066910705492	0	3.55234592222009	2.31642706936479	3.10742980131384	0.959329268487064	2.02487288993059	3.27398146043477	0	2.80235481041998	3.42239240160399	3.19765691188888	3.24816974438372	2.91706546868138	0	1.32788898252557	2.64719107497046	3.07689426560085	2.18264421747281	1.32788926987483	3.34490947592371	1.44745409584474	2.39228463887896	1.80367312813597	2.7514904581232	2.53540670177849	2.48324954940451
TCGA-GJ-A6C0	0.0849315068493151	1	2.14716958738647	1.58059125174241	2.44569254221495	2.60305229777953	3.7113823500204	1.2826971837518	2.45304208972182	1.12819044197172	3.98127226270116	2.2574095678191	3.65344380550365	2.39742512886959	3.29945700148512	1.8515091968502	2.04007321009874	3.4177651743529	2.63939448625578	2.48730394288483	3.0253949160845	3.40178103524418	3.39227015656696	3.14194656961903	2.68132196969246	1.2826971837518	1.8515091968502	3.85696707103041	2.10803260211293	0	4.0285265425596	1.70950944993612	1.2826971837518	1.12819044197172	1.70950989106028	1.2826971837518	2.10803260211293
TCGA-ZP-A9CZ	1.93424657534247	0	1.09750346690957	2.36676883846562	2.8137331364891	2.49327523871516	3.8332021188646	1.58650641597793	2.78941697790059	1.53139423727895	3.89128060758204	1.93017929927288	3.48877023440385	2.17870571890354	3.2310127185422	1.09750346690957	2.29879768138427	3.24939746284082	2.03253862939098	2.6780556972445	2.94074538540678	3.20756286767653	2.97195097327398	2.46992506392647	0.947126901348055	1.58650641597793	1.31509132059167	3.28032775855839	1.85295357725526	0.947126901348055	3.55290289736424	0.464146711662767	1.21691980520928	0.947127425140094	2.08286847609925	1.82358515270595	2.73230469652738
TCGA-DD-AACI	4.43287671232877	0	0.281522950147197	1.92567420603517	2.60445021864352	2.27650330589327	3.58850549334619	1.95025320697649	2.16310799240406	0.982328992722615	3.83260761314202	1.19702304930377	3.21396456091727	1.62192151697234	2.96210939203014	0.649639737519891	1.82544039746435	3.09442354044661	0.780326898887812	2.20123687724211	3.04042499536175	2.94477313691496	3.11276861327247	2.36088580010954	2.24627770672214	1.35185845226533	1.73541732898221	3.5575183403163	1.19702304930377	0	3.73862303050057	0.780326898887812	2.06302739583182	1.30504403960155	2.34177040821225	2.08869770086694	1.47115894443763
TCGA-BD-A3EP	1.12054794520548	0	0.625901769989846	2.52861484909906	2.96121935416133	2.6003514975678	3.76114795545362	1.16724031053905	2.6792259826385	1.9419890528491	4.00027166996326	1.25009812287086	3.43367887886409	2.33003101725487	3.33882145428824	1.58001824179479	2.23669572942196	3.30279647256124	1.38529534845049	2.79914329233401	3.144988203999	3.30474632209626	3.24110737986342	2.87010227811799	1.77302416113554	2.13949791644054	2.17806087494217	3.54585176301305	1.82217506748866	0.375179814387799	3.6730156625144	0.625901769989846	2.27313086104963	1.6868487489364	2.57585766799785	2.4158621334629	2.96342029934816
TCGA-DD-AAVW	6.34794520547945	0	0	2.41887078251694	2.96749695854944	2.54299221328471	3.69742477766426	1.43617836676829	2.46761415732265	1.43617836676829	3.34059602171398	1.00291130455394	3.51750058490717	2.33054205130649	3.3253101328774	1.21833170834598	2.55536462881997	3.21710909035077	0	2.5300607512276	3.14599628002058	3.33762190199251	3.19817477664321	2.57579806920016	1.73482362249578	2.26749115323236	2.20855565208787	3.52251141712209	1.49217314676646	1.00291202444709	3.68050991465473	0.856642349240896	3.01185376346629	2.76464912659234	3.18515358269861	3.16362415757132	1.79328747161032
TCGA-FV-A2QR	1.59178082191781	1	0	2.34299516671934	2.76335582034722	2.7598209397522	3.76964314962147	2.18806053122955	2.39287254745521	2.20602447643536	3.81129675600712	2.57845593916203	3.60478856579688	2.57669326792324	3.32297724510406	1.83309867858396	1.86328076452707	3.28616395307226	2.56771051580576	2.55653992177999	3.31692490584175	3.45583398663886	3.16320776481047	3.10079956982943	2.71414553131309	1.34270338774641	2.53484749771098	3.82884612194458	2.36172673397925	0.277501229586591	3.91588215071923	1.8330988000565	1.24453949211264	0.642301119296308	1.12482438967919	1.42534430352958	2.89686986679198
TCGA-BC-A10W	0.249315068493151	1	0	2.26749846429345	2.63004072083122	2.58900491409228	3.77030129305231	2.5672274502061	2.8455693342672	2.51791106989154	3.86303416406064	1.72212948753344	3.33181669577749	1.72212922516403	2.68924299498916	0.361071094178439	2.12902555122539	3.10329101486376	1.04482032469157	2.66919740627913	2.79045008497391	2.85155245176727	2.99513126408799	2.71671152210125	0.605804079415921	1.74920068230289	1.4668380995793	3.25881608626841	2.09770520916348	2.30539525382925	3.39453403443777	1.74920068230289	2.15782423635558	1.82147916126829	2.41108917977576	2.53248176878692	1.96861087659219
TCGA-ES-A2HT	1.2	1	0	2.67301886341807	3.06014509959668	2.68848455720898	3.70979420061005	2.62041484856306	2.5648962018498	1.90301423785365	3.70520401162794	2.10811141051894	3.56928158702542	2.47073038278754	3.29564678887436	0.893109920953729	2.21029649533882	3.14100392434886	1.68605515591404	2.26474196662271	2.55528751167837	3.30034557496726	3.2747113094185	2.80494854133508	1.99328404772179	1.99328412019312	1.25773757746772	3.53699577881925	2.06633836328459	0	3.72525731999616	0	1.68605515591404	0.576603303861191	2.26474196662271	2.01923950194583	2.26474196662271
TCGA-G3-AAV3	1.12876712328767	0	0.743873992224447	2.36997535046344	2.93341585939937	2.45161515495397	3.76710459435089	1.52651517657401	2.36997535046344	2.00993387793161	4.04056321144806	1.09257814685018	3.53445878704659	2.16257820533252	3.3808055841159	1.46420710587971	2.46167918594458	3.20207605783183	0.942380729637966	2.61845128471593	3.19461297559294	3.27757512736719	3.31575178641179	2.94220833061918	1.87593662826069	1.94861848863056	2.43042035537103	3.41504102035213	2.30344539035134	0.942380729637966	3.71909518910191	0.743873992224447	1.3100983907693	1.31009804167165	2.09417741482226	1.97015462440153	3.14243703056463
TCGA-FV-A23B	5.07397260273973	1	1.45179796324043	2.44311907607489	2.78864681369467	2.55345340302316	3.82257190161909	1.45179775228057	2.08396109479386	1.5695170971774	4.08149737950684	2.0523715831167	3.51823535206372	2.41058872430024	3.26659969021952	1.66370088802646	1.91486531509861	3.25877483339983	1.77591236017219	2.25016650832949	2.996980130189	3.29026745948146	3.09286323482021	2.59292553657897	1.38042154098075	2.69216407865878	2.0178522651113	3.50018505430786	2.38057841192337	0.733082958255182	3.64476890767057	0.452866553665025	2.15268361807752	1.95937820072606	2.61924945676029	2.71261268331966	3.14781365350161
TCGA-ZP-A9D2	2.03561643835616	0	0.193480084546099	2.43622011107477	2.88159352030399	2.14966105916271	3.69964639510877	0.908560077774063	2.54562766510083	1.68732957805177	3.6036015051983	1.02345465404011	3.75330246712498	2.81580202075133	3.34800030006094	1.80157414210794	2.50511674663498	3.28479787682109	1.27426273489017	2.93071385691875	3.17524452979323	3.54294710952286	2.93529653487562	2.63143598258239	2.65173731511782	1.8232984272658	1.97233165940913	3.85595031159479	1.07362262879494	0.589043589504121	3.97656405926373	2.72236074761008	3.14533025371834	2.90243441059641	3.35124591053179	3.28495390756407	1.85390070154869
TCGA-MI-A75G	1.91232876712329	0	1.16498207756829	2.18083014675957	2.87954366960438	2.77429430366725	3.790667563778	2.85736534043243	2.85476886814598	1.2282519655306	3.97965189743747	1.8844867989125	3.61402783581791	2.54188844959138	3.367696404225	1.80234184307171	1.92684865017973	3.06261905540042	1.59745017603559	2.605328127517	3.28327064999226	3.43333538071405	3.42549785579032	2.99512087772149	2.39727342024823	0.675013578688336	2.45458666054443	3.60386217705008	2.37925785844392	0.295600904491924	3.84343852082284	0	2.25912711029542	1.74404490010862	2.69156491677522	2.35617658044552	2.55038073298717
TCGA-CC-A7IH	1	0	0	2.75989623433626	3.21454264446598	2.51404805890974	3.80220546169938	0.990729746114197	2.53170561093077	1.57567199136092	3.66784089786348	1.26243802874852	3.65456383325939	2.56021476609824	3.44789692472916	1.92041755340265	2.44224775674669	3.23949892281332	0.990730254312407	2.90349087361004	3.51076599051818	3.61196862946566	3.32813184407043	2.86957328418876	0.494309817416486	1.7630564875627	2.75805009692843	2.71143329895256	2.25805920913625	0	3.15399397638479	0.494309817416486	2.20190418434782	1.89340958785808	2.70008310644212	2.38503359935386	1.3605656497927
TCGA-RC-A7S9	1.75342465753425	0	1.50444349570698	2.02501426112675	2.61032512056053	2.48398121830194	3.76309737694687	2.00490273820945	2.37826884164205	1.50444369910741	2.91148002221408	1.13300725102402	3.71057167193352	2.78732377767516	3.37970777342383	2.25082129796069	1.43352883882629	3.25879659793932	1.35094543129665	2.52115380799884	3.2165868979056	3.47814975225857	3.07179127240181	2.25082129796069	2.2402725287385	2.9505196447785	2.19445858652176	3.62621607996953	1.82461402534715	0	3.84506974646035	0.779520957968071	2.02501422567934	0.981450322684222	2.52975024649394	2.34890193275631	3.00268768835456
TCGA-2Y-A9GY	2.07397260273973	1	0	1.83502075332323	2.26965911633739	2.53221036803816	3.73729140447577	1.34731670298373	2.00769637415139	2.1507743752124	3.77678891605388	0	3.41322334230155	2.39889735236362	3.06749817460064	1.77734219454846	2.00769630240043	3.20304885858024	0.704947018049741	2.64308625462106	3.22628327608548	3.36515734755724	3.1417539117919	2.60990399829671	1.04765361829368	1.1663063556157	2.22502999647772	3.26328186692126	1.1663063556157	3.07899028509865	3.45033859627186	1.26433164684691	1.41891238315482	0.704947018049741	2.11342009973666	1.93067565511861	1.74527808419262
TCGA-DD-AAEE	2.21917808219178	0	0	2.63093729734415	3.10161242838874	2.52245027632362	3.77138413901356	1.7737651379096	2.45689733308456	1.74166544444212	2.83510025015074	1.41504633575891	3.47181825762562	2.20239107731427	3.30688252940055	1.7737651379096	2.18153004686664	3.08180130462082	1.41504633575891	2.73160621077464	2.68704590288017	3.34408963660939	3.37497908023907	2.78107555331111	1.92728701860496	1.34342885848593	1.26043702140542	3.38765686802719	2.34789408854993	0	3.65529583721851	0	1.66939873325595	1.34342885848593	1.80362547940878	1.94804384474603	2.25828041559734
TCGA-FV-A496	0.0273972602739726	0	0.307886384338333	1.74719062970164	2.71539899261896	2.13503923169112	3.80098961076631	2.0109483700569	2.51493660685107	1.03811178463763	3.90346701278299	2.02211270423513	3.39126028205372	1.9753519280247	3.21575846286434	1.56154683174922	1.72493620694214	3.37273601168892	2.25099109392384	2.69678320547567	3.24836655744307	3.13662911677692	2.92163590631939	2.80616348546821	1.96271713938465	1.11972309621304	2.2331712270358	3.52702996251367	2.46050246153554	0	3.82439060575931	2.17333835223271	1.31130314710025	0.831839876527266	1.87700618646871	1.36256229682547	1.65053766139916
TCGA-XR-A8TD	2.82191780821918	0	0.87880646750216	2.54874320797187	3.11418837625953	2.75650734811709	3.73337679441454	2.27758817476013	2.65299710138459	2.09567088836252	3.94763764856114	1.88945816148984	3.58918044370218	2.58517261395274	3.35690235002333	2.05366070745746	2.57056061323173	3.1682465397983	2.31458850072712	2.68244929215489	3.05241323344062	3.44996095570285	3.26314230336553	2.99452681235959	2.30751581288791	1.95221411969611	2.06820284762524	3.65089658953618	2.17806087494217	0.686630952124688	3.78727778025862	0.686630952124688	2.46261425819469	1.93237704765576	2.68443339901658	2.48360734355124	1.8151578065743
TCGA-ZS-A9CE	3.4	0	0	2.66633812691969	3.1975885075822	2.6707740900092	3.88377953333235	1.7525672799106	2.5072495472935	1.6805255098759	3.86974139987927	2.4153001540677	3.68757052597375	2.65723912722335	3.43806853765152	1.59465354717648	2.5771211250222	3.34331171997221	2.47378566500065	2.9723251702379	3.24617798260142	3.53088551241753	3.1388366300217	2.92242662494071	2.65954301555687	1.68052568990632	2.27551291552824	3.79691187147041	2.13259263491241	0.436939810478291	3.96971775660468	0.436939810478291	2.71334629282912	2.46019365871196	2.97738478300861	2.78190860964109	1.48936736623645
TCGA-DD-AAW3	4.47397260273973	0	0	2.72846868338382	3.19724705083008	2.38632536891884	3.79193094035122	1.67147001820237	2.46560989314505	1.11421375128632	3.78745242054577	2.1464554856062	3.69617302566798	2.59119732116437	3.45220215841525	1.87206082477625	2.24095019633124	3.2156189619098	1.76322798568836	2.83967988709357	3.39326667855342	3.52084625683302	3.46498303812894	2.53057369952491	1.40367456496892	1.11421308484353	2.50374434067356	3.09966954943896	2.34618081559097	0	3.32626868732722	0	2.55936185466878	2.02830958518109	2.89143318597532	2.71098469709708	1.94484832817048
TCGA-DD-AADM	0.0328767123287671	1	1.06121255526416	2.34954778282646	2.89215003199634	2.33584468474062	3.67673711049767	1.95656581902869	2.42473017282674	1.27818706737386	3.88570008225042	2.20581700077507	3.59459455263559	2.37115022235735	3.2896972551092	1.47524839641868	2.04181689665117	3.08693415790265	2.06301917871228	2.6147742398738	3.05754170062654	3.36820142476023	3.09368246879199	2.64084543518738	2.42822334260946	1.38610343867227	1.94269169025115	3.71454776496417	2.04181682657725	0.319265771903723	3.8800298266206	0.319265771903723	2.01934139131948	1.43264951516105	2.23870665329434	2.00758174744243	2.43509165692189
TCGA-5C-A9VH	0.882191780821918	0	0.467056667311957	2.26667762622365	2.80715437350847	2.51150877421491	3.6762807134099	1.70522732816706	2.79486236205506	1.27271366551599	3.74479521445573	1.59083399122549	3.50647025357419	1.99858914810131	3.28476613868585	1.43921689190369	2.56031962632665	3.24985472925326	1.40235288914213	2.28924800404659	3.13138020923064	3.27340748209077	3.26344189460181	2.57432650736177	2.68528411674043	2.26197336439341	2.47772630584203	3.85893393362369	2.07051823723887	0.467056667311957	3.94262226946098	0.951392338917126	2.44497282536625	2.41711299057251	2.74318177624311	2.50067398907152	1.43921737072065
TCGA-DD-A3A6	8.92602739726027	1	0	2.86160923457288	3.20564271066955	2.25398805642312	3.84725430860858	0.947315753464871	2.93087329452129	2.38347012492966	3.91039260047718	0	3.77094290347125	2.82693493035332	3.60866274256402	2.15880498687295	2.41995276427184	3.20758972893196	0.207009352025243	3.04426577499637	3.038767317318	3.63852310009677	3.50119347754611	2.62937373413018	0.506657894155037	0.804138581272824	2.06080814414227	2.94391009617411	0.620631919138644	0.879757514198064	3.29519098039781	0.371466415654779	0.620631919138644	0.371466415654779	1.31528983703258	0.947315753464871	2.27497637500032
TCGA-CC-A3MC	0.994520547945206	0	0	2.10808882256243	2.81243209601683	2.47288153447626	3.72091254249278	2.20028870520657	2.27299511260766	1.98420178477085	3.49922748401807	1.7712580915231	3.37478466019587	1.94568822519014	3.21028349522945	1.04118619865654	2.36495364560584	3.21789590897703	1.25770946182927	2.55199310473656	3.18344077942828	3.1330799709072	3.16302349854275	2.79190594239008	1.04118619865654	2.09468840376568	2.26472077192798	3.20048614858178	2.37104441875629	1.41233875999489	3.38557681795833	1.82905149429725	2.36495364560584	1.80114251106603	2.65994761394586	2.63909251843174	3.03937285667554
TCGA-MR-A8JO	0.904109589041096	0	0	2.41911947820748	2.96537353131164	2.45826925638801	3.67135715993455	1.41803916561385	2.84290481510994	1.65513027776344	4.06333994825081	0.966468712246205	3.49054739883547	2.25931036576051	3.34362268968191	1.23717827514253	2.41911947820748	3.16092809201198	1.11753474170247	2.65034158990642	2.99192625645486	3.24572873568445	3.30286266832324	2.69677831010795	1.65513009453592	2.1292072033896	2.01191110523713	3.45784946583606	0.477414147697986	1.60604807454509	3.65617666548813	1.65513027776344	2.55564329119279	2.0493823170344	2.81218213267732	2.70989500716049	1.92378086080264
TCGA-DD-A3A4	1.67671232876712	1	0	2.57650252293924	2.99023235204518	2.62776951733507	3.72426916220557	2.44195493434848	1.95976919094197	0.954696159502124	3.84684284008388	2.83253357890366	3.60275135404037	2.56607657296777	3.2609916821313	1.61944437625493	1.68781768058107	3.05539140801303	1.99149891696264	2.33651822807526	2.39839697258369	3.40057014394856	3.25467798113572	2.58655529422028	1.53915131527949	1.16826327839655	0	3.33371463358268	1.61944437625493	3.34039416318571	3.58535184359407	2.09707862041896	0.954696159502124	0	1.44264943468291	1.32303658204436	1.44264922238104
TCGA-CC-5263	0.353424657534247	1	0.548602340147008	2.20963396414711	2.5637204521662	2.87496708963872	3.90121899988825	2.22314757756813	2.64050941330108	2.56810630555913	3.6300497632321	0	3.77088400479674	2.80089865777875	3.31874387371328	1.90225576233817	2.05667022618442	3.37452330613978	0	1.75149885616788	3.40771412749909	3.41693456762774	2.92285623703961	2.85989085361801	2.39482635369321	2.11522672161994	2.77627857520075	3.90788196348551	2.19556619100969	1.51931946984966	3.96470469877251	1.21973479782938	2.98166125522675	2.79357922460544	3.2819811241072	3.40065787594643	3.01203690574112
TCGA-DD-AAD6	1.84109589041096	0	0.60501389283366	1.91279320763372	2.69289963459972	2.35602929176139	3.69993412031245	1.68226139880989	2.1864875314947	1.19702902732428	3.86897715155548	0.731057391359183	3.37051898085425	1.78992343361347	2.95365010504539	0.837149561519527	1.37806298632315	3.15485253083893	0.45135999687305	2.08203029893902	3.13761509878134	3.14984845409655	3.28054280073698	2.57239283509441	1.48167160685453	0.60501389283366	2.00670985589477	3.23956552134548	2.28412388357615	0	3.50897563197267	0.60501389283366	1.94666757477527	1.24830341560903	2.3276786275103	2.11806218510708	1.41501630953982
TCGA-DD-AACY	3.97260273972603	0	1.23329748938028	2.51773695427832	3.05531110688194	2.39524202815778	3.67450185953075	2.38595831834286	2.63550717364561	1.23329785756537	3.88567737966139	2.57290479845394	3.58935028261545	2.55209866262451	3.24434179085732	1.30521084199239	1.56373689873111	3.1086776001372	2.08258229161228	2.28728755804187	3.27117863674621	3.40069545617761	3.16239854775319	2.42570189991107	0.93774249091595	0.365950710041916	2.18282429489605	2.89433875753701	1.73053601292295	0	3.24214310246901	0.365950710041916	2.58755958561075	1.78295299568867	2.71898953449599	2.69928123511871	1.85114443676454
TCGA-DD-A3A1	0.638356164383562	1	1.55731940573128	1.1868561166022	2.14630952687325	2.75267711843879	3.80009986353012	2.51947414613786	2.3383778598395	1.68694979369827	3.81446584849743	2.47461146638036	3.47073014855182	2.32294117466342	3.26093738299411	1.47606392264799	1.51839685519688	3.12558440357428	2.36717844181821	2.55096287645237	3.0945462328298	3.37643208948813	3.36724149686878	2.85366622413301	2.45800553133371	0.577312803496961	2.02003499445275	3.61078864533118	1.62668737570377	0	3.82239494494907	2.57931716867926	2.33331423932158	1.71429440908561	2.53301576770435	2.22547299373595	1.51839705663956
TCGA-DD-A4NR	0.0246575342465753	1	1.02695865857138	1.39782759970784	2.61274856620814	2.59128183122356	3.7754002656977	1.39782759970784	1.39782759970784	1.02695865857138	4.01031205049763	2.02339127509781	2.97604243076483	1.61174934267553	3.11295612586137	1.02695865857138	2.13393730235429	3.42512477665499	1.86682847445751	2.41104328411357	3.11793502865754	2.95610907929506	3.21164506436758	2.73507500251086	2.36672030817307	1.75780072643169	1.61174934267553	3.76179842404238	1.61174934267553	2.02339127509781	3.9767789694573	1.39782759970784	2.9036212094251	2.48410950908584	3.13332974285913	3.18881329033265	3.17723868894248
TCGA-XR-A8TC	3.66849315068493	0	0.692838878797506	2.58409825994267	3.06489188564119	2.02901539927241	3.75571051190577	0	2.16229544803658	1.24983352704253	3.66154915204537	0	3.64434649580573	2.41568020297564	3.25420077038612	1.40451477352357	2.40520486882841	3.28414972677576	1.03350680316598	2.44511247389892	3.16734387648842	3.33838186784568	3.1688022120235	1.91804059506698	1.40451504600909	2.88479035214848	2.20422077035818	3.36293843254986	2.53343766132724	0	3.56169101088488	0	3.04470034041204	2.7807795390454	3.22957744855207	3.06728627698155	1.24983389103161
TCGA-DD-AACJ	5.75890410958904	0	0	1.78639449591465	2.68357283755227	1.80566655839013	3.75377970698681	1.62049576413044	1.8586749933353	0.694826450015364	3.91077441696032	1.25222222900934	3.39295124495	2.0715256552567	3.12420391228769	1.36023306539987	1.62049562337085	2.9882610947677	0.306779253782562	2.50586011973399	2.99130090237905	3.28241612563446	3.23956981348488	2.18574601975282	1.03583480929229	0.694826450015364	1.74502589349746	3.11468563212474	2.46190932518357	0	3.31648886301563	0.694826450015364	0	0.306779253782562	0.829723262700149	0	0.306779253782562
TCGA-DD-AAVZ	5.20547945205479	0	0.806909349028961	2.47693861848082	2.99891907067713	2.34161506641856	3.59758623514035	1.89309838509701	2.48226194971251	1.1636339142034	3.88098673598322	1.51220180034527	3.64484385535106	2.71616989353292	3.34844778744639	1.35099723813839	2.25990011494764	3.21936527128392	1.24647400276581	2.14168076143956	3.19556108879134	3.48107833495636	3.109769103548	2.6907719705078	1.28363379704265	1.83034766018669	2.1659683275184	3.33937710613364	2.14667340230828	0.373173442710734	3.42421158075146	0	3.26473468661041	3.10089039398415	3.41236619967943	3.24507642324686	2.88330894150389
TCGA-BC-A8YO	1.53972602739726	0	1.91112129308471	1.96609633470322	2.67204894748701	2.68136875101459	3.88948804728688	1.96609633470322	2.50134665684335	1.60700640345154	3.79789130131774	1.46928220968257	3.6245012366781	2.47579852908514	3.25972654433522	1.82372042460909	2.21737652964081	3.31430556757935	1.6804589420849	2.47958627518372	3.63531548059777	3.40236637005119	3.13195356908049	2.96540530238026	2.92753848445495	0.835414797891769	3.04794193096882	3.94674451983414	2.83014679339164	0.835414797891769	4.09098871910026	2.75986102635371	2.34432431763074	1.79864199181539	2.71405314550224	2.57769589073273	2.76653601108004
TCGA-CC-A8HT	0.383561643835616	1	1.37944607596962	2.21645197819967	2.77767566925701	2.44923695955054	3.78265239752775	1.64835278416427	2.26176716318693	1.93689983798609	3.97622819569102	2.21645197819967	3.44746758502595	2.33720870134659	3.16563515605791	1.5324180566668	2.51244662472898	3.51391776812251	2.35360993832896	2.92689074767612	2.56436516839733	3.27741901069575	3.26358043770291	3.046709717915	2.47183643610447	1.53241785717238	0.80489785860312	3.78089887985856	2.35360993832896	1.16139634090703	3.85984438999105	1.37944635323131	2.60822353151475	2.28231596218875	2.93439725022253	2.79149095462416	2.30166027700801
TCGA-UB-A7MA	1.46575342465753	0	0	1.96374073897499	2.42843208036096	2.27036788975454	3.65081195133003	1.32765753284268	2.59188934394604	0.815232748095409	3.56253703979087	1.89148583703964	3.3498785377194	1.44722491918737	3.17691721925387	0.630352627614784	2.60617230756919	3.09231042606516	2.03850244998665	2.79780626272778	2.88578829296088	2.96454781080248	3.19719637038301	2.47219319765242	2.10082230583292	1.44722491918737	1.92925698813654	3.40539604953569	2.33984039913456	1.54365845585078	3.69188133026315	1.58548221012436	2.74593447702548	2.01033031373393	3.00566232597768	2.74317794080375	3.15455417599756
TCGA-DD-A4NS	6.72876712328767	1	1.49888903593054	2.70553357163428	3.22596461140804	2.49944614938809	3.83879605636752	0.594845465761951	2.71422151102091	1.40183265906717	3.94520132617541	0.594845465761951	3.69340547289743	2.42196028939719	3.470158487087	2.03940763675391	2.71985640973139	3.37474137800557	0.915729000955682	2.78582272359568	2.8908274244285	3.44177753949024	3.24487520401747	2.76334096779939	2.03940763675391	2.21380069113742	1.49888903593054	3.5232310893289	2.107387148194	1.95633687242653	3.76713912798012	1.64884040296926	3.08502787755608	2.59820563290288	3.26840489857552	3.13623073496241	2.67096590922626
TCGA-DD-A4NA	2.76164383561644	0	0	2.00266504402189	2.80004544726226	2.20838565704234	3.79482138602063	0.777186550843887	1.40482341213179	0.777185877389536	3.83620517034292	0.597141540321199	2.9161818841519	0.355034311894509	2.82247733299694	0.597141540321199	2.158056896076	3.00120324676501	0	2.39457812617487	2.35210043485533	2.46169809499046	3.24465862954375	2.11999586795962	2.95378539093959	1.21301294216718	0	4.02164848798534	0	0.777185877389536	4.15611380220482	2.0885438464098	3.3949328414001	3.13822503510099	3.52731871848335	3.40795408413991	1.83290390446697
TCGA-CC-A7IF	1.77808219178082	1	0	2.52524909799895	3.07360386421374	2.4675504886168	3.8125923208938	0.988835246294837	2.57989417304523	1.93407847477602	3.99616399031903	1.93407855028331	3.49637322340362	2.37943334960102	3.27457788622694	1.60730824848503	2.3528374361547	3.1417383175921	1.72123225511992	2.42298801087602	3.09355637336463	3.3535651552276	3.19298771339135	2.54789557426761	1.16673517344523	1.35860325471412	2.06144207564985	3.08755583267836	2.09253654073929	0	3.35999030737142	1.49859446890585	2.32381116940597	1.81165310277341	2.69330645181589	2.57333596195521	1.35860325471412
TCGA-EP-A3RK	0.994520547945206	0	0.508141504824875	2.28328121572276	2.78882590202474	2.51799638189408	3.71325187590662	1.53369136614624	2.48338985016451	2.0687712971514	3.97058916054153	2.04988286885193	3.33805032103206	1.85150208085237	3.25161062512501	1.28268911912391	2.15085075317533	3.31154793015806	2.00897960729918	2.41271422509305	3.15058143056294	3.21697030953475	3.19979479009918	2.85936319081975	2.26274262131326	1.5952328552645	2.32962352910089	3.52573462375392	2.50366253173754	0	3.68778637853855	0	1.38074584770881	1.16269433439881	1.98674582008329	1.85150208085237	2.26274262131326
TCGA-CC-5258	0.353424657534247	1	0.937426205329881	2.37937734115442	2.62093397598206	2.60650929175612	3.83238978304623	0.937426205329881	1.8712973707132	2.33096659915994	3.90000846907364	1.0874325613096	3.50707812457685	2.49975431688092	3.14893516174329	1.20671766962732	2.27396214606287	3.42605354210837	0	2.24615135894205	3.31510309087374	3.16072464329615	2.80405752513383	2.49975431688092	0	3.07310665957285	2.42130151575404	3.17809922559297	0	1.30487657559017	3.28817792605718	1.45905106419101	2.33834967511145	2.15847062540088	2.81091186757907	2.89272870332801	1.98612193039416
TCGA-FV-A2QQ	1.9972602739726	0	0.593863727923002	2.51075311835435	3.02897976680165	2.47937363344428	3.70193754536136	1.98497626519254	2.53908114548581	2.01259209252616	4.04316845349099	2.10634815198365	3.42303268073948	2.28174180473844	3.34362538988861	0.914517529903371	2.24209966233039	3.13657165171538	1.40055202858001	2.53363361247951	2.90632469811314	3.31525748720927	3.28123413945658	2.71911628842087	2.46582525209193	1.80734618342118	1.84963848057021	3.75585669966617	2.24209966233039	1.12612092586986	3.85928720674675	0	2.72734901239315	2.50473999766875	2.91898517204489	2.77186050539832	2.08504571207563
TCGA-DD-AAEA	1.57534246575342	0	1.75792831771406	2.26091109052121	2.86883059310992	2.61499913140645	3.80094795962617	1.15094707265906	2.26778677221583	1.6383327805978	3.87362883455908	2.11604397425583	3.69730546803484	2.59254008627136	3.42279976621145	1.70214943025033	2.13654709343887	3.44508717337461	2.07118286668421	2.89311702885992	3.11155379397094	3.477083330376	3.29133755134392	3.02318278983564	1.05404854041072	1.23371832496971	2.03354087922329	3.13854732938083	2.44212219286092	0.366179399604212	3.37888757665946	0.366179399604212	1.97668073714802	1.67137168808668	2.14637339989299	2.20839258708879	3.31091898765253
TCGA-DD-AACZ	0.468493150684932	1	0.474629479918316	1.94410066330477	2.69206074182935	2.70530815886798	3.76433676980013	1.92009710321497	1.7357564987311	2.35712405891721	3.88545321389807	1.33113249562529	3.04805733758802	2.00835636785254	2.87783765897533	1.23295767584724	2.26585509096811	3.52922174768074	1.77265505002554	1.69544588570629	3.34756860416001	2.89545089716738	2.95804007236679	2.74881001389157	0.76212409068216	1.65111462289151	1.92009710321497	3.15034908946763	0.962430863303924	1.33113249562529	3.42940804046203	0.474629479918316	1.1133581184747	1.1133581184747	1.65111462289151	1.98810280209844	2.80557873714612
TCGA-DD-AADY	1.52054794520548	0	0.830614249305557	2.89224466995066	3.21334989491454	2.6959954161035	3.77342322513437	2.21332603390661	2.71261532437562	1.40786604713002	3.81503100592041	0.830614979396792	3.38384462272914	2.03889279892833	3.2628690274363	0.830614979396792	2.18651054111034	3.25690899215389	0.387922414045199	2.50135669580688	3.22063850692094	3.12376017712883	3.1612278088094	2.33462373426878	2.11456275840261	1.40786604713002	1.92570466103668	3.61135160783141	1.9440389121877	0	3.80533902768676	0	3.0321014780938	2.47607040517089	3.17386768836988	3.08873895996998	3.03706437234499
TCGA-RC-A7SH	1.28219178082192	0	0.296418876253276	2.07211677933075	2.62790855861747	2.37300501432703	3.69426726815147	1.83877915747139	2.66774757606414	1.56941871234945	3.58873394133582	1.28676933458968	3.39453163363555	2.10716036910639	3.26771093331267	0.676473234927743	2.26578963506956	3.3291410377232	0.920315102465378	2.23824443266863	2.88798687879408	3.21938268184295	3.16447518359516	2.59232056531781	2.52754266322065	2.15407170755763	1.90067486727435	3.81975314878454	2.03338909890694	0.510960299408354	3.90308646843756	1.88606042580982	3.10922631397918	2.92864255686545	3.27085855680342	3.13818018574429	2.54730192434437
TCGA-BW-A5NO	0.0547945205479452	0	0.850070892198759	1.53541941805774	2.50124040261702	2.56269155915814	3.84869200787937	0.995983143883602	2.30561282247863	0	3.99728739387859	2.57129168397203	3.25291283201693	2.18408868417605	3.26645488506893	1.36599643966019	1.86175730245493	3.3641819693754	2.7216823408147	2.17421173424932	3.16723806216494	3.1122202275793	3.36936577764902	3.15409577484689	2.15357980414364	0.850070892198759	2.29875411085351	3.6219667960762	2.08337020918767	0	3.8391089929885	0.661072505087433	1.29416507200443	0.400216347623506	1.53541941805774	1.29416477785901	2.81084068994822
TCGA-DD-A73E	0.120547945205479	0	0	2.37830718998044	2.87468624685289	2.44483734992831	3.75198422078816	0.508795339514344	1.98755113297221	1.28363664152388	3.9148774816622	0	3.69495211408895	2.52778564879009	3.4292780059437	1.98755113297221	1.98755116935215	3.12620265185816	0	2.46226074829892	3.17457345019001	3.6064341854989	3.32530741256577	2.57358398319162	0	1.53461615627408	2.12098173768434	2.51861142607468	2.19305598913466	0	2.9391845565071	0.508795339514344	2.03077690709502	1.46402366696388	2.55776953661055	2.32155583154278	3.5152627064208
TCGA-DD-AAW1	5.44931506849315	0	0	2.49757335676292	3.03072354093436	2.45893369801056	3.75282932869831	1.70475880139192	2.18180829658281	0.721816053257862	3.74069044032369	2.34942818180329	3.68147801772696	2.76677444334403	3.43401810382926	1.96183673506527	1.75257661362068	3.17912577059182	1.88718982464561	2.73714609287796	2.57315728171385	3.5829637415689	3.45078435393689	3.00292631425191	1.1492319163067	0.859000749380185	1.14923230658324	3.25593237428961	2.29536118886231	0.322272338558399	3.47756603890602	0.549446502948038	2.46209088615379	1.98813113096213	2.73830707341976	2.6652236583512	3.24495949642306
TCGA-CC-A123	0.6	0	0.971229147822947	2.52498803875381	2.66248746997571	2.52813659461766	3.88114319736645	1.55598946434145	2.39611040262225	2.15400493290874	3.86800238949323	0	3.47670250571538	2.15400490049312	3.00987067236507	0.826659200671632	1.92189553595064	3.51080211296828	0.385444511488108	2.78628194556468	3.27868831343317	3.09648448191785	2.96123313671051	2.90140465066485	0	3.10518503374253	2.062287805741	3.40941930094065	1.73458143277002	0	3.51134506844594	0	2.1437411518435	2.18311414469156	2.65064259109555	2.68998592119766	1.45974887173799
TCGA-G3-A7M9	0.153424657534247	1	1.73016469573844	2.51747798393119	2.91073670988465	2.46788575456317	3.81245172975768	1.23289930357518	2.58251007207519	1.85078730395627	4.00948163477439	0	3.38740515651364	2.53517457888007	3.21675516900384	1.23289930357518	2.65456053386532	3.31920525341868	0.794795460957369	2.49207116404241	3.4258808125326	3.29636846413226	3.04766904202059	2.9576850674611	2.51133051873456	2.71434215576123	2.47499938257067	3.78007788415398	0.937364506870369	2.15528863639885	3.83549657715696	2.37121265790045	2.94423829092298	2.66190763101009	3.15653469836408	3.26621588505365	3.03919188846851
TCGA-DD-A4NN	2.46301369863014	1	0	2.03863192256751	2.85629320921374	2.58643529337604	3.73024651112304	1.24620290287453	2.42531124099199	1.12647284672412	3.71366145146153	0	3.43618191214905	1.90620748131074	3.17003916219298	1.61472119719723	2.32837762343759	3.67374923023783	0.483406258115457	2.21308541076252	3.22543625216639	3.12416233135794	3.31014404910513	2.52121658702923	1.99933364563276	1.95553387821833	2.47460144722588	3.71529436307758	1.90620748131074	0	3.81588966239131	0.483406258115457	3.00716192784911	2.78530858971314	3.17146819612293	3.05318725846109	2.35180741116506
TCGA-BC-4073	0.964383561643836	0	0	2.42232499647466	2.57346486172954	2.39125707829446	3.90160885051365	2.33144436718229	2.50754478817427	2.17429049329389	3.96242454230599	1.45517758657313	3.35393324434027	2.11733798132787	3.07847076708343	0.682640891195283	2.12948155109737	3.09711276178266	1.13966070658472	2.42721090600929	3.20305358973316	3.00133602011425	3.18903281197209	2.57928894968953	1.60637850177081	1.86184748541777	1.96695919861781	3.62378533932187	1.9072590321081	0.682640891195283	3.75922774300393	1.39226867260268	2.50004306212318	1.68545849712195	2.77943409415223	3.09269166116052	1.78269577524179
TCGA-FV-A4ZP	6.81095890410959	1	0	1.7715243314584	2.355445202005	2.31969778308012	3.60160557866889	1.82326989019738	2.16122089036462	1.56488637599434	3.66608963999985	0	3.33364491569659	2.01384222368002	3.09502283359812	0.980021058087383	2.01384222368002	3.42324418808844	1.46879098758941	2.39758681517163	3.3408332651585	2.90534200306249	3.3003378866378	2.89779623053191	2.50449576867584	1.34946169939768	2.70387616128652	3.85538076745273	0.980021058087383	0.647713941455465	4.00200874397599	1.34946169939768	3.03182739303335	2.82885838622567	3.2506962720751	3.02841953554879	3.08735142694546
TCGA-G3-AAV4	0.073972602739726	1	0	2.56465136450295	2.94306289733327	2.46822115118762	3.7864497013493	1.83225978833064	1.89115951725791	1.85284650107699	3.90547309599054	0.7765575759023	3.74036564149735	2.57200358160898	3.46270979962788	1.65102412898054	1.92615301943534	3.19759973554606	0.354654699165738	2.02867788063017	2.47166166356124	3.5628639102295	3.46697900075409	2.70091113604665	0.354654699165738	1.21229920120833	0.596595437137014	2.70833001933778	2.52473776250174	0.354654699165738	3.07838349074177	1.40411329196181	1.68196723814906	0.776556902154278	2.361540625787	1.58203567191562	2.67064177040618
TCGA-DD-AAVU	6.03287671232877	0	0	1.81708041556884	2.64845304085874	1.9990850412715	3.63462594360834	1.22840116415274	2.10887179920078	0.589796270778863	3.77233380048889	1.12082137030524	3.61302171626557	2.60697919451695	3.28593449732421	1.68340514645349	1.78735167634779	3.19501533070482	1.12082137030524	2.55982815810574	2.27777674624997	3.45207350322236	3.43698591539295	2.73747434299454	2.43309472038179	1.46204331174302	0.24935820028052	3.68103693070656	2.25629295549979	0.24935820028052	3.78817419394678	0	2.32062278887791	1.78735167634779	2.67801687877272	2.29002881762632	1.05833984177545
TCGA-DD-AAVQ	7.47397260273973	0	0	2.49249789460618	2.93899922719132	2.51325436173833	3.75194540319547	1.76950712217412	2.69836609683161	1.75551616647639	4.11781908750316	0.745990048259422	3.4617627426748	2.17911650044309	3.24211795949451	1.34727292903886	2.32435261183917	3.25553484379647	1.03932933652667	2.52948850129827	3.19502598008131	3.22104637226523	3.21597642260181	3.00116827213425	2.66177109872485	1.78305620638786	2.41285911721616	3.86191722251457	2.33945876218876	0.90962158920949	3.93194923148343	1.03932933652667	3.30052213167058	3.31599880008655	3.50401381183622	3.42316947947712	3.00878516067987
TCGA-G3-A5SI	2.1041095890411	1	0.686558076961418	2.29282791473051	2.96712340729963	2.59628160853252	3.88581124755237	2.0226823839091	2.54213284564864	1.45986153015967	3.87916838972262	1.02613502724558	3.42783328551794	2.08212188648996	3.09379444297346	1.24226188909312	2.09559912730968	3.48561202125922	1.72475468328102	2.34136218042377	3.40779055148914	3.16628343932487	3.12151939388218	3.05487564662834	2.46687359038372	1.02613502724558	2.7913445824368	3.79700758069352	2.22686789490804	0	3.94875422847044	2.75645764614733	2.57348880799337	2.32144589448324	2.83645591444295	2.734593116204	0.686558076961418
TCGA-ED-A82E	1.11780821917808	0	0	1.66663499142392	2.49362632867433	2.47130955743532	3.87758803785765	0.995516791468929	2.41228439400199	1.83778387077493	3.85001805840036	0	3.30462083139764	1.78127975977311	3.31242714408926	1.12265456493535	2.24443400001152	3.06948057323664	0.169282249852661	2.89668562687564	3.13878116925574	3.21794456503981	3.32358142785861	2.5594598019065	2.60206025794223	1.59599715729432	2.32092149286703	3.8574484030678	0	0	4.00551546160655	2.63977942673655	3.15229290717751	2.95551057452444	3.35426014579878	3.25941839150045	0.619829442110639
TCGA-YA-A8S7	1.12876712328767	1	0.69094320891763	2.23390906865446	2.83380424122677	2.34515298168954	3.73316054002685	1.64386537682749	2.68217180372581	1.64386519216369	3.84976196564157	0.523185953280876	3.66310326943433	2.56263546767187	3.36617683922057	1.80141575166077	2.61375009152633	3.47945688305554	0.69094320891763	2.9574318741901	3.50703701054909	3.4036946450806	3.13622422068121	2.90479715043453	2.52730731950593	1.71839599831501	2.78676805329262	3.70360131343305	1.24755230320055	0	3.84575378661642	1.90151635017287	2.85020656445085	2.61888917847183	3.11784571997658	2.9165397012535	3.17943431150434
TCGA-RC-A6M5	0.0410958904109589	0	0.262508207092814	2.64153849191105	3.09447325036086	2.4146204730944	3.75945087418897	1.92360232666787	2.80341569058012	1.60455464045477	3.92812502031911	2.09956388758105	3.6321551805689	2.60517453972931	3.43410054173742	1.55240958424442	2.49934090327409	3.09173867214916	1.01968341367235	2.54905113121527	2.99010824909517	3.45880459205586	3.23828942612134	2.62673939628937	1.86015529815306	2.12796737185175	1.75088095521194	3.48754048798524	0.939951166601153	2.63890697602405	3.70986284641325	0.614587733950213	2.55268048227347	1.80121416877171	2.67008716487553	2.6518158271747	1.49384082452105
TCGA-EP-A12J	0.904109589041096	0	0	2.69218622289661	2.85315133377114	2.43978276924753	3.89589083593185	1.99731748519835	2.87106327846868	1.53104767741455	3.96196072020125	2.19760000287747	3.86824330152188	2.9841198649418	3.41727984535746	1.4494418867844	1.68897394713171	3.08209135795234	1.56720697816485	2.47553085587707	3.29473801225984	3.60585060187317	3.34488538009191	2.89406585296743	1.35184923899984	0.557344307755384	2.05586175756626	3.4144626601522	2.53620064454624	0.327641840968889	3.68791026168889	0	2.73021196355023	2.25767380365419	2.89027857924204	2.88119712605183	2.10643274786382
TCGA-BC-A69I	1.06027397260274	0	0	2.61905188078617	3.10370408390812	2.46640193503058	3.78897424164585	0	2.28237939737383	0.594520268628653	3.90917796328834	1.708360040006	3.74099429825761	2.56043543579959	3.4733585325108	1.98570931450963	2.14619813338189	3.36413232918036	2.06313600932491	2.78124914113954	2.47325089824211	3.48830079962961	3.31143977093016	3.16275515020656	1.76112516362959	1.40140880310826	1.40140907618105	3.39390195049842	2.41352771366141	0.594520268628653	3.70374055422585	2.0631359748019	2.2564895240715	1.95596997655771	2.71111140716481	2.4295972458653	2.63098112987199
TCGA-EP-A3JL	0.83013698630137	0	0.915232218135838	2.67662968417023	2.97983221486036	2.59076892505817	3.71581692984009	2.26175561143796	2.66591110664959	2.11107519369555	3.66951649549308	2.55633074718569	3.50324139415442	2.43418875415858	3.34810718379436	1.42228473221579	1.9368863862038	3.29807504978459	2.30164892326159	2.65187877147473	3.31000766617514	3.34941419703622	3.36537080608435	2.9085265687148	1.00901645403199	1.7990432783294	2.48512805531251	3.32388977803225	2.23415308197316	0.507231099076175	3.45072796058021	0.293942033734571	2.50279798872816	2.2283506119938	2.8387299115879	2.65758007838949	2.50523768295729
TCGA-LG-A9QD	1.0027397260274	0	0.783125875723636	2.79010987236584	3.22325020400322	2.40794588823933	3.74641534248131	1.85950725533667	2.62927771561858	1.41151654693203	3.94400875741064	2.24335915459127	3.66798278174682	2.52955001918606	3.25396706609855	1.58923438581589	2.28989134577477	3.05250548593109	2.19761664022879	2.6699513365146	2.83432753814465	3.36854990321687	3.28698962669028	2.63907403706	1.96471094510728	1.74498466085985	1.21974130191273	3.52771611236162	2.12538997799879	0	3.73741354274101	1.83896878480565	2.68496035254807	2.03489301717664	2.86150589562365	2.75431135640916	1.91556300503458
TCGA-HP-A5MZ	0.249315068493151	1	0.828495672763863	2.25205312303406	3.02027539180271	2.6197816783079	3.74026837758903	1.55796157388823	2.58345192981671	1.46175290887115	4.10217268946883	2.33293880365167	3.49865392319577	1.99240524639238	3.38610470820374	1.73646845679948	2.35596447659458	3.44788736613817	2.4209325357325	2.42981869045236	3.04790721647044	3.2432958998604	3.23609650786455	3.0149319700406	2.17526257685144	1.63793417290551	2.26698878861539	3.66518726787552	2.25960459261623	0	3.85282806847504	1.18751541167686	2.68942736457538	2.35596447659458	2.99364682983111	2.77389237982922	2.07675947832828
TCGA-CC-A8HV	0.764383561643836	1	0.9157468957127	2.12751155338671	2.78583341359378	2.64638296245435	3.7370901799304	0.594859985193498	2.41383475520531	1.28191571349557	3.44625352979724	1.64885866764125	3.46957598489131	1.92417082115494	3.26702489169791	1.12741623188485	2.56071771759962	3.36592689312444	0.594859985193498	2.37894855495964	3.21348068791416	3.17712015194221	3.13759429592199	2.73344001029147	3.00319772167933	2.42197374985472	2.47354790568344	4.01057469656142	1.40185204141109	0	4.08605298748379	1.28191571349557	3.36966730231543	3.13938709272935	3.51996265024018	3.33229912406291	3.05779732640058
TCGA-LG-A6GG	1.06027397260274	0	1.53398269042376	2.19255337372435	2.91462217274209	2.57317616648076	3.90526488797541	1.43740390956313	1.68282091627296	0	4.13924077732945	1.43740390956313	3.33837466483727	1.74218756068339	3.16653122450432	1.43740390956313	1.84091302274929	3.42000569636977	1.53398269042376	1.98699936199527	3.32582616524763	2.97462741608203	3.23368412400658	2.7785632969648	2.22565986458341	1.43740390956313	2.19255337372435	3.66864385610058	2.52281459702422	0	3.89217377951616	0.622551453198743	1.16299093020133	0.622551453198743	1.43740390956313	1.16299093020133	1.53398269042376
TCGA-DD-A39X	4.64109589041096	1	0.474406449204307	2.52921371269494	2.99429582748126	2.70511091869139	3.7443960849939	2.3710137694003	2.75755572892025	1.9664319070473	3.83620697840973	2.46552960194451	3.64159956271555	2.54121992661668	3.41156336303498	1.65079097765363	2.16621301686001	3.12138242895368	1.91980014583972	2.69411695566511	2.55274330584073	3.45583626126806	3.2667587357589	2.82356566989854	1.484613845593	1.60165796487269	1.33079282609821	3.4384125477132	1.6507911154882	0	3.62702719250306	0.474406449204307	2.61945482349678	2.07970762753177	2.71149210936081	2.63669062051964	1.9664319070473
TCGA-ED-A4XI	1.05753424657534	0	1.55043134313974	2.45323704619729	3.19802999636014	2.62805895179389	3.85273937700764	1.73345673578591	2.52578525415281	1.37168152132374	3.90119872245656	1.0974489899783	3.55588006896188	2.27251953413741	3.40363448570264	1.93013137300707	2.76686077972805	3.41265499611235	1.61990126087188	2.73164487357582	3.09557289954314	3.27226526074507	3.29644889067309	2.83206729158727	2.40105862665825	2.03843266973596	2.22006925552716	3.74992497595112	2.44630917185544	1.78086816917311	3.96666145352788	0.887397372106696	3.12833167877849	2.77759014599315	3.32244189135921	3.12015466786237	2.59235106630419
TCGA-G3-A7M5	1.22465753424658	0	1.53341259241068	2.79998321921617	3.18865041520585	2.69890613973426	3.85002543183776	1.92726858363729	2.29862946137515	2.068536852189	3.6116934270584	1.96774000084784	3.69293987303309	2.60749508230922	3.46471256646994	2.12317739160744	2.09688161318393	3.38886777507788	2.46143358154232	2.83844821783384	3.33392668575384	3.49617728496848	3.0184433034984	2.99823600277223	1.53341259241068	1.04382777226532	2.57280904497439	3.37198802494166	2.55371403089986	0	3.67156607721908	0.70166544369449	2.5112087002633	1.26041492027036	2.73832927731012	2.5112087002633	2.068536852189
TCGA-G3-A3CG	1.84383561643836	0	1.07886931886232	2.54663926391186	2.97819312144063	2.63291197922079	3.76395832451522	2.70111498551125	2.63467083735464	1.99818188867023	3.62965652957545	2.28203356911302	3.6598476050054	2.7038344663511	3.43832746785943	1.89764776965023	2.25843911448344	3.36730893895465	2.18348203630163	2.29868564440685	3.31838954554782	3.47447193171086	3.25344909207757	2.9529361477985	0.328151710792409	1.45045215027166	2.46370374347026	2.96384507086031	2.01063362870081	1.16101599904859	3.21637488221174	0.869917271704109	1.66240983279315	1.29617538982838	1.94391491456128	1.53204505365359	1.89764776965023
TCGA-DD-A4ND	6.11506849315068	0	1.85553306387968	2.4539928857171	3.12296989001976	2.43461667268728	3.77877265240569	1.42216037961613	2.59129037771595	0.537406905552784	3.94027305486334	1.9986494021902	3.59598782733634	2.2830409558924	3.47141476126407	1.68904951914526	2.72879001235021	3.49355147559105	2.13725781842033	2.61010240562816	3.19478115058084	3.31381815726931	3.2595936260968	2.77160818686302	1.85553314361182	2.06450102478325	2.29363460094903	3.63329101450694	2.21125574845801	1.20421197313491	3.80009872426881	1.32434299078639	2.95936404801631	2.54483320839638	3.14777168944757	2.97241585054296	3.03716965044548
TCGA-DD-AACO	5.13972602739726	0	0.874199230008371	2.30387807384975	2.89821609330641	2.49994665860205	3.8505092050486	2.17417580539995	2.74610230250451	1.8617165356828	3.91334344670283	1.86171645629166	3.60743446813273	2.46786640488622	3.28106881590958	1.60623734615059	2.21389143677481	3.16101283771407	1.72019220744288	2.65878170596374	3.28870867966044	3.42979029549794	3.12086241742802	2.57919699878407	1.75249963011519	1.56095095029905	2.23215032080614	3.46240366782097	2.12936430021571	0	3.60977970805635	2.23215032080614	2.07813056448589	1.51087646870369	2.42711042264954	2.37436955943374	1.75249963011519
TCGA-G3-AAV1	0.983561643835616	1	0	2.52393251800103	2.99053807002295	2.19145867690002	3.72967926310692	1.53260342493736	2.06785620603113	1.72195578854445	4.03027604723473	0.464948833451399	3.45661697033851	1.90713214024461	3.08212786605532	0.948304728242516	2.12810698035926	3.11063814111822	0.464948833451399	2.58236600755762	2.71749431261742	3.25923843451256	3.39210292617137	2.48497475483981	1.39912738838672	0.749256642834773	1.31632910934686	3.21771370550938	2.53192444800219	0.464948833451399	3.51063782066629	0.749255870388218	1.99584323951857	1.09872488198024	2.38095680464507	1.95399394658084	2.01517568175593
TCGA-XR-A8TF	1.8986301369863	1	0	2.62171793093768	3.11914835754029	2.37034146721242	3.91659796903364	1.5913871147344	2.44268762197265	1.10249238826181	3.97246108746143	2.01838029159316	3.27483518068753	1.32014422536267	3.23368111796388	0	2.11702356785193	3.31431122388545	2.1447464290767	2.463437190987	2.48284059211555	3.02772075368963	3.15167708868665	2.67400126174975	2.463437190987	2.14474636382805	0	3.70554361275345	2.58475016847647	0.752561842354409	3.89394807257645	0.752561842354409	1.97874166330465	1.68508907731211	2.43175248892669	1.82815230963073	1.10249238826181
TCGA-DD-AACX	0.465753424657534	0	0	1.84024672776368	2.58717870081436	2.60360581332404	3.87660793048177	2.32054755446741	1.95106944297768	1.45863786558663	3.87649248807239	2.50233953896259	3.47797629966485	2.58717870081436	3.29551912294441	1.65096854361202	1.72359896947284	3.25000970218789	2.13227527637524	2.85854787284213	2.25222004868594	3.43849900648822	3.43562147389448	2.74505886154359	0.417891607173458	1.02493010652177	0.417891607173458	2.58717870081436	2.64996782446848	0	2.99113127578881	0.417891607173458	1.14313725063928	1.02493010652177	1.93122340133036	1.75587379736927	1.60974569712867
TCGA-2Y-A9H8	1.73424657534247	1	1.26256364978045	2.03670267738701	2.7437413394514	2.82715645195402	3.65594661159455	1.92524727468496	1.92524727468496	1.15472000650361	3.95093237222795	2.20310901513072	3.19622354908413	1.58103032331694	3.26012406609236	0.743295218756849	2.22454979031885	3.40515580319844	2.35236223787125	2.10109080573011	3.41256459000865	2.98003649068158	3.15311433042659	2.69697326641094	2.71749444422426	2.27287224746505	2.5294411742167	3.85659993384417	0	0.26329502919558	3.90521135079236	2.64657337498961	3.44746933067548	3.29325702422761	3.50663159395583	3.32890362953908	3.12390044158143
TCGA-DD-AAW0	5.52054794520548	0	0.289602907317831	2.52907015007169	3.08483729455352	2.45146988338185	3.71663401638081	1.84175128499537	2.72339652494193	1.77168967130817	3.54827228373949	1.95380026882042	3.55074956766604	2.39846907583949	3.30907080517843	1.21509338666938	2.46816332345261	3.10874391372797	1.71040615322282	2.56420427857707	2.93190483310367	3.36432177377383	3.12232407785138	2.64030077430981	0.664260457043983	1.94139617336007	1.84175120449791	3.04694700340183	2.20911774792933	0.9062662159901	3.27579700479957	0.289602907317831	2.35859366247417	1.52307040257859	2.60062441209526	2.52013863521021	1.92858878120314
TCGA-2Y-A9GW	3.48219178082192	1	0.257033194094041	2.42505017879898	2.83811183567271	2.26156649856266	3.68904705830724	1.81973598448321	2.7566107176063	1.29426772509125	3.69200387997625	2.03278499104192	3.55127217233149	2.47494125498928	3.28456189655664	1.19613072504187	2.30398669919454	3.13752862314646	1.93491353248314	2.49277833012588	3.20649494631887	3.32429577756448	3.32030296498281	2.73603329035581	2.57671650772748	1.7203310055224	2.30794229544261	3.82042418440951	1.80469610097008	1.07699368515847	3.89565316914937	1.48078496740466	2.59546496692196	2.37190933220831	2.88532381344901	2.61017794731688	1.91200466544523
TCGA-DD-A4NI	1.53698630136986	0	1.49914021273885	2.56419034988489	3.19444184967189	2.66773956152767	3.84668465969763	1.82332178647453	2.44779393187296	1.18405173056579	3.67392666066901	2.02266324672145	3.62565355939224	2.46685835032173	3.4553366902717	2.25700126178525	2.25700126178525	3.36067062355658	2.35680921255083	2.83868477813487	3.13664453664372	3.42358825502186	3.34416123825594	3.09237304754605	1.18405173056579	1.18405109561576	2.41673464288419	3.17045196977689	2.68100143185156	0.443145127409715	3.55066897777976	2.07138787680956	2.1528641974837	1.49914021273885	2.48909382177542	2.1528641974837	1.87697657123405
TCGA-DD-AAD0	0.375342465753425	0	0	1.60252724108584	2.42623074695957	2.38994533188868	3.57123050044272	1.55286036429767	2.6237535763538	0.442034636775641	3.74668651792837	1.52592789155101	3.6086032773442	2.57756669173137	3.30557929190397	1.66827832079603	1.32347994606572	2.9714731257226	1.49739899191226	2.58985316135481	3.14587967915396	3.5470703746357	3.29822302223672	3.05150849869568	0.442033468617297	0.251406558135559	1.92283146727662	2.90577396005088	2.50051139464805	0	3.25000143758713	0	1.18228434483098	0.718474034145333	1.46709872788524	1.12589406489905	2.05437979408069
TCGA-2Y-A9HA	0.0986301369863014	1	0	2.14144793064596	2.97498805694474	2.35892083155035	3.75501441099852	1.95199630164494	2.48439214693533	1.61077833590142	4.03249833201759	1.80524300271712	3.61056635627842	2.61873289370093	3.39754088496149	1.86024466738007	2.350205199077	3.20161841484114	1.86024494553265	2.89002995337235	2.73179994878117	3.53230132277801	3.47472547478541	2.89064038799526	2.25302742118358	1.64024993466387	1.47001914598438	3.61992546956038	2.19474232695167	0.712137566727549	3.74292012418736	1.54556460503563	2.14144793064596	1.32961290991311	2.42805363382078	2.26471966114928	1.47001935429655
TCGA-DD-A118	9.41643835616438	0	0.814020743342631	2.47588797585252	2.67195464109802	2.05721377212129	3.84420939319254	1.65803201746773	2.49699837111637	2.02705621675637	4.09367545532962	2.03738092164399	3.42297605294528	2.04742901339685	3.06485845590198	0.514283883471833	2.03738085135428	3.22003816661737	1.1002113698295	2.29475680056457	2.88988872974417	2.99470925322785	2.87700665779379	2.36084642416025	1.29156312900012	0.680413841673791	1.3428629350229	3.57499008473984	1.6317078756348	0.298632393737815	3.69605984606615	0.298632393737815	1.1002117735949	0	1.68290898825719	1.80832042141352	2.4188224627605
TCGA-ED-A8O5	1.11232876712329	0	0	2.68993356080913	3.23790968196965	2.43348354468521	3.76681134838201	0.769215369389971	2.34050558552134	1.42190022730531	4.05672859689055	0	3.6877397488789	2.60942091029139	3.42333855345449	1.78010495716425	2.44474304218674	3.2397076133948	0	2.73456487204473	3.27031003978372	3.482489681041	2.86538093933128	2.26222184957588	2.5832301548785	0.479990725356094	2.31644268094712	3.71994706705038	2.25225381304677	0	3.92879454090891	0.479990725356094	3.07245085666982	2.70567537937861	3.31156251933518	3.12008421397075	2.92682408167255
TCGA-CC-A7II	1.09315068493151	0	1.18951401005479	2.28276596845178	2.66584933996861	2.58982699292706	3.66524130740136	1.48961743186042	2.34029136442561	2.59733999403623	3.90047327885929	0.526934169110841	3.49351258734339	2.54447475268872	3.26525099605709	1.84232881912331	2.66584933996861	3.23790645533687	0	2.10855155410011	2.42455209830003	3.2610598692008	3.03277917362618	2.79323523285656	2.58599317852536	3.33227699391265	1.18951337750424	3.95310643136922	0	0	3.91110211335001	2.56181978243928	2.67988405385834	2.58599317852536	2.91184015743176	2.9202673810184	1.55990877624393
TCGA-2Y-A9H3	4.15342465753425	0	0.286455371674891	2.51330831271961	2.89053918563164	1.94775920435302	3.84865835080372	0.495917484239503	2.24933532191264	1.44542393865889	4.05960644668003	0.790142785544037	3.37668702826252	2.09770675962127	3.18594538406307	0.899711764737736	2.31230099810727	3.07633489220525	0.899711764737736	2.67464251368262	3.10561878003263	3.14585187218801	3.1930772694302	2.05405416846766	1.57796821960145	1.57796802630726	1.60605850076799	3.37220044741145	0.286455371674891	1.07387184041451	3.5978350437558	0.495917484239503	2.06320802253655	1.78391589680419	2.44959351631221	2.46075081896926	2.54578935511818
TCGA-G3-A5SK	2.03835616438356	0	1.44891416257768	2.56005409771412	3.24840914132257	2.77221315772186	3.83602095787406	2.50393053028576	2.22998191847724	0	3.63644551224877	2.53974321691103	3.63302705963775	2.33615939646755	3.3607023641862	1.8697182473845	2.50865632176313	3.35248933619051	2.55610613706244	2.50865632176313	3.02799019001683	3.35440984391357	3.17398607728771	3.20857172660183	1.80501668667451	1.83862790555347	2.16782483316316	3.44952954913591	2.60017934432473	0	3.75723088574721	2.12441846606094	1.63591640971624	0	1.76849305495136	1.72857099055632	2.15393890076284
TCGA-G3-AAV0	1.3041095890411	0	2.41252260269096	2.78577548582603	3.1864675007867	2.43655388880002	3.82944447294075	2.12730525215677	2.80279910434938	1.04887102710887	3.35936262549875	2.53656322552659	3.76802105010812	2.68323512232016	3.39589748348445	1.97215807781405	2.5170977456473	3.0955112269701	2.53656322552659	2.85764252901972	3.28196553558888	3.55763582064449	3.00584072393652	3.08848779195936	2.60147743361669	1.60375717109645	2.10106000341973	3.68268469741823	2.401618016324	0.313152494496382	3.86837869807949	0	1.94569234479997	1.46281425852339	2.31236931523739	1.98474467550851	1.87057612180416
TCGA-G3-A7M7	0.989041095890411	0	1.18211917318561	2.42080529143574	2.95412009684484	2.47911133212714	3.77614077106248	2.34193057091347	2.58824301531595	1.49723607905516	3.64246725635924	2.03800812097013	3.55345573772662	2.60007439118943	3.36406978262473	1.72549416516385	2.1389646599208	3.25851839707979	2.08472397678183	2.72166315991404	2.40429551499432	3.38865772388779	3.36334295649341	2.84449878221313	1.87525576240482	1.60236732065455	0.718334092732658	3.5787165450971	1.89966965926653	0.914146119533897	3.7105159978744	1.06319718281025	2.74620732328045	2.50850479135236	2.99866604472749	2.95899450742728	1.18211917318561
TCGA-RC-A7SF	1.58630136986301	0	0.571905681632755	2.38709713995255	2.87693466110315	2.37555740145077	3.76973082705339	2.29203376824663	2.60736099621756	1.40611114575076	3.90835177676337	1.46892061017178	3.52324648570618	2.44852677956736	3.2481008845974	1.37151972113728	1.94026366625851	3.17225377870009	1.20461896855261	2.71058669210046	2.5807213859642	3.41725268803431	3.35913290896743	2.624214035861	2.47724411730251	0.797799167307809	0.887246842725049	3.7553885860179	1.79542634512111	0	3.8890257995314	0	2.56248837894217	2.06847690217211	2.78028584392286	2.55452981661655	2.32808755595349
TCGA-G3-A3CH	2.13698630136986	0	0.344850421251552	2.7985090757773	3.18026411248273	2.76684835845993	3.87160909295426	1.97210759146827	2.88307106038189	2.23066975363233	3.93238239609072	2.20121410130472	3.6121021818347	2.63649699656045	3.44043503334752	1.77063895711723	2.23765233916516	3.26854646908057	1.63322087077902	2.49787939595449	2.61930970570854	3.50143006220256	3.37246403351529	2.88722586095786	1.79360053149951	1.87463150377691	0.582440775489795	3.36112847771662	2.03806099001998	1.328942078046	3.60279683506527	2.20881897063834	2.45219443415466	1.69338329160603	2.75651629343584	2.56980224888844	1.90984140736779
TCGA-2Y-A9GT	4.44931506849315	1	2.08809816607296	2.69535804120052	3.07376386085203	2.63931529528742	3.85212301943638	1.93575655413415	2.30350197064795	1.4042791632841	3.88796074294745	2.83678498907752	3.69084067833944	2.68183670565643	3.35609393494476	1.64193947975231	2.00022792781064	3.08820470491431	2.60469264024064	2.53916526443916	3.18718751244431	3.47160264703842	3.10815173332508	3.0131667227149	1.82938441355496	1.59270387397989	1.88604984827021	3.43142011242503	2.37801797063704	0	3.69240945443855	2.67717151775192	2.4095742316279	1.64193947975231	2.68868392683529	2.48840137810948	1.97990571067434
TCGA-2Y-A9H6	0.978082191780822	0	0.228016405962506	2.44951401910454	3.03081110064989	2.54226017975287	3.6639296519182	2.07718812761551	2.75260765419464	1.21966306513658	3.63634388392445	2.14402655690397	3.43406435559969	2.08379938344064	3.32370460292635	1.43749845857025	2.48052548174541	3.01489361417664	2.26067478291148	2.43842196966904	3.09324883751034	3.21350978770511	3.26343475826526	2.52253637487989	2.82215132251212	1.73606254517344	2.12112965125153	3.78821501460508	1.33980087204805	1.06601105025563	3.90502437874308	1.51924971289136	2.30151041791927	2.07045575903356	2.43386892676058	2.09667388675951	3.12529233377737
TCGA-CC-A8HU	0.942465753424658	1	1.24749615907834	2.25707979347296	2.79291307982728	2.52491173717345	3.85979625543414	1.03123037800991	2.20242022924499	1.87073396279948	3.95557287805146	0.690896826407632	3.40797602119694	1.91599747546739	3.18407912839334	0	2.35770828577005	3.41512790383267	1.61596304287167	2.57078725807416	3.26739366388309	3.0261472647632	3.15165889027224	2.45274541553434	2.08638870296845	1.52078901733095	2.43402233529383	3.35822329979954	2.02706241126598	2.77671280327024	3.56455486654471	0	2.66265366831919	2.22163373526929	2.96341719188572	2.8706499750769	1.40219132674687
TCGA-BC-A3KF	0.0219178082191781	0	0	2.60112269936803	3.10828191308231	2.50492936298541	3.85702073619257	2.27377653593601	2.07627945608417	2.05822580905236	3.69272628526211	2.70439674830526	3.63290797868549	2.67762640424103	3.3812470692985	1.5211648410207	2.05822580905236	3.29983159685074	2.2195838948637	2.84873732001836	3.14704200672146	3.53496905411272	3.27804215649625	2.81973768048874	1.68607851498522	1.72999261390721	2.18236975238874	3.38431842155321	2.2531364631196	0.794631126384773	3.64408239816352	0.997895738124283	2.59424638795002	1.87107546513762	2.90930322546182	2.88038545658364	2.98423841289793
TCGA-DD-A11B	0.0383561643835616	1	1.40917019030379	2.58624792221911	2.73408804105121	2.396150335166	3.84644037104367	1.4758736865266	2.33437376758484	1.00199170774342	3.95913855974403	2.05371599444453	3.74510798942078	2.68303124662498	3.41812393875146	1.13471551205715	1.8705503196094	3.1606194233089	1.82975893708217	3.02772540628005	3.24977407426048	3.39775872218636	2.94522160325704	2.76667930411925	1.00199170774342	1.2424172071737	1.95227186840203	3.41276593331063	2.65080407187947	0.255000915143991	3.5338125964785	1.63402160635436	2.3003352652742	2.34841914719814	2.80038458850661	2.81630720604676	3.06008858811254
TCGA-DD-AACK	0.0246575342465753	0	1.6952266208226	2.24799515147604	2.8344275832823	2.39245503558234	3.71287926252776	1.61201555531761	2.25988912055263	0.962208288265486	3.85500396404895	1.42866833462822	3.41991329644756	2.37246843549591	3.1399871319107	1.3821036755171	1.93921311000369	3.19160776579801	1.13915708466791	2.56024235777196	3.27474322480229	3.31266158714416	3.18580276409764	2.631698215102	0.713223958815603	0.962208288265486	2.08943998085319	2.95716334754192	2.0384784645036	0	3.24384058881314	2.18860848303915	1.84386480675006	1.21076301884672	2.10799645923846	2.00419401601109	3.36705246327565
TCGA-DD-AAD8	3.33972602739726	0	0	2.14140162811826	2.71760336670372	2.87339924492476	3.82486214957792	2.29510335532882	2.8418040501126	1.19918007219748	3.93956230853298	2.13324401297624	3.45360506011547	2.51260787965331	3.29216055001456	1.81505617014083	1.79584365124578	3.22758614104571	2.16480542171725	2.61241317796137	3.31068479919843	3.36223374997394	3.14687548672168	2.76381942343374	2.56583695523802	1.37054228966771	2.2330994228637	3.73764687585619	2.39579882504854	2.36838652207504	3.89567547297412	2.64599888123349	0.951137087360009	0.839111372014675	1.4598385586257	1.60085565800663	2.52987623004306
TCGA-G3-A6UC	1.83835616438356	0	0	2.52056913820612	2.98727960389717	2.59727672259406	3.85349192298929	1.3367686231515	2.22950612668814	1.20148393854755	3.84213961282687	2.44673419895672	3.67627627837553	2.60157539156236	3.50649552846392	2.07912984892298	1.53273182724927	3.12200178417955	2.32824855534909	2.63937742120108	3.44503620008083	3.60652092274926	3.46769484117687	3.16300922783676	0.767051833337703	0.348938634278568	2.65560311046391	2.45747052942019	2.75016771305118	0	2.92967858808408	0	2.06796445660792	1.57154959481803	2.59727672259406	2.22950612668814	1.39333964279175
TCGA-DD-A73C	1.92054794520548	0	2.42088980790197	2.81825465140709	3.23363449282618	2.72239500278073	3.85427192774989	1.66496039804949	2.44911548983975	2.16196731049781	3.93911008527564	0	3.77306190917068	2.83007485428818	3.47316892661924	2.04793509280204	2.16196731049781	3.15644891253601	0	2.56011853356044	2.74654418108984	3.61791133346279	3.03687137183643	2.92641126818178	2.04793512769073	1.35555218396684	1.45311101248097	3.50101630030194	2.49867018398962	0.560065742370163	3.75447435133118	0	0.872401697991377	0.872401697991377	1.45311080171302	0	2.61442742511339
TCGA-DD-AAW2	5.08219178082192	0	0	2.70487448695775	3.22038122227309	2.25901433076738	3.74185053588867	1.78364162597061	2.21298720856129	1.3828868908406	3.92082335990055	1.67655943868604	3.66818302994014	2.58192252324116	3.45099379756338	1.97696313701133	2.03178027528461	3.31209027515251	0.674890232304706	2.70128797316165	3.04859174035105	3.539756093507	3.3837159030988	2.74748001705684	0.674890232304706	1.22810201245055	1.97696313701133	3.11085680920616	2.31796305926092	0.295532729035382	3.31002840954681	0	2.48481355144754	1.99984270159828	2.69022442532829	2.51469563801382	1.01237916207969
TCGA-UB-AA0U	0.895890410958904	0	1.06184765673535	2.70008339505243	3.11852764295947	2.30775345929864	3.77672026631097	1.19587235407104	2.70008339505243	1.30389049109313	3.54366386224454	1.87042047312058	3.63878103631893	2.54202940473239	3.34247852695451	1.53615114940179	2.66086385336307	3.0608630714641	1.80784997005026	2.83559039728717	3.09135862391324	3.51557503266956	3.178539005665	2.51437925797791	0.779310576315036	2.02481411116855	1.7906250506051	3.11302617834018	2.13425390118651	1.19587235407104	3.36913974288244	0.888284474421029	2.70793680128114	2.28042981219174	2.96115355178905	2.74780753548743	1.50420915935702
TCGA-BC-A3KG	1.36438356164384	0	0.603507423442831	2.32626322154517	2.78479973650448	2.73363903326984	3.87550809728254	2.16157315669469	2.48771991943755	1.93399499904885	3.8942726659247	1.63777372539951	3.60604294434184	2.63287425280164	3.28138258801322	1.98604949714812	1.63777372539951	3.51467253863544	1.7193430154175	3.04299551386921	3.39296628351149	3.48942022684749	3.16163058572146	2.9990679163428	2.29515138663626	1.63777386448337	2.49850399361501	3.68559224548725	2.28267556926157	3.08878762825408	3.81869454674625	1.005791169165	1.00579167208533	0	1.33629652918515	0.926388514086332	3.2391326675968
TCGA-G3-A5SM	1.42465753424658	0	1.70817288626646	2.24816345831242	2.95778677427469	2.46348390858172	3.75030405381363	1.59386477939151	2.63548957498239	1.00892110938572	3.94262188477098	1.74059366241164	3.61579460196697	2.44621159830308	3.40218326179847	2.09425390914956	2.36529754746307	3.39771902577766	2.05352392300296	2.55009693845515	2.98647794392229	3.32415837800992	3.3180310220067	3.00135299202417	2.08117226921128	2.02365566681166	1.67318439587909	3.5091648349808	2.24816345831242	0.671967952118985	3.79997190850408	2.20402368091204	2.43718956665766	2.00778430227083	2.74191119257559	2.40332755612536	1.87367061446654
TCGA-BC-A10R	0.843835616438356	1	0	2.52899213938999	2.65710768743937	2.50924510349081	3.90971793895922	2.35159472047457	2.68017641112271	1.71982864205057	3.83477631155137	2.13692783916204	3.59331873709043	2.26116415261442	3.18735226325019	1.00629493561396	2.23284102101666	3.03084058024541	1.87450344053442	3.01741878279559	3.29635373517831	3.18201709172299	2.85388387887853	2.57148816738509	1.98649165109893	2.12370598753975	2.09570845516664	3.66813063260759	0.603906828073861	0	3.8840157635218	1.92315511481545	2.9455647625147	2.72008072146033	3.30305612147808	3.24225167422423	3.17475710996114
TCGA-ED-A7PY	1.06849315068493	0	0	2.51101942344946	3.02061420615379	2.59976576903552	3.74795231415788	1.69315166687909	2.44848100235832	0.759998786267485	3.42154568618415	0.473027004670879	3.39779521454194	2.04386199027761	3.27291792013206	1.48254846040254	2.16456638230675	3.42388353824391	1.11094708592801	2.30875807719062	2.58005098239061	3.19147947541809	3.19470321865206	2.24430761244903	1.86511044141649	1.6487934290354	1.48254866691342	3.63374223396828	2.28265855021698	0.473027004670879	3.74679954549406	0	2.73816445878798	2.596575306065	2.98538759693957	2.85635604352195	2.69512925064928
TCGA-CC-5261	0.265753424657534	1	0	2.45775622810949	2.77133357342191	2.68245430380737	3.79629113838986	2.06938730308661	2.8495413862628	1.92652856279202	4.0846437868374	1.92652856279202	3.57715720719539	2.19089329086489	3.30689003715058	0.768569020396496	2.33997644154924	3.22634302654826	0.638949061571045	2.52169261851456	2.43298102082324	3.23820983430228	3.01977210847633	2.72721772906894	2.23082395808828	2.06079120044816	1.18368011003238	3.72992122240796	1.88767335383781	1.42116872829522	3.85737908665834	1.120655975883	3.00247051852397	2.79002289286264	3.23700533073022	3.26091569587735	3.27018453819178
TCGA-DD-A3A8	0.0301369863013699	1	0	2.75972086748752	3.17498957899753	2.59852623693196	3.80382672567846	1.62295283430406	2.38659466392978	1.90041975678884	4.03012513281201	2.28679156783552	3.7477199438886	2.7574423354919	3.52435346484184	2.01676372498934	1.82641303284097	3.26255974120091	2.08541887730244	2.91441565417657	3.10367504923204	3.65811389041617	3.36500993675802	2.78963056473889	0	0	1.93289909748452	2.69562708151289	2.56303143131565	0	3.09543382027795	0	2.45538219785778	2.19292322076612	2.81813230602811	2.77724568732828	3.087400040217
TCGA-DD-A4NO	6.15068493150685	0	0	1.99359524229375	2.79283228571192	2.34077385827675	3.71080014229571	1.21885777890009	2.07076410511974	0.358154179476159	4.03010609409801	1.46147423474793	3.54310036249948	2.16265959977003	3.28244993200798	1.35414017296118	1.76968267863953	3.40195069623562	1.85871735771434	2.55870911935926	2.98977748574518	3.23175204857364	3.27513692891858	2.80627577425055	1.21885777890009	1.62411203364171	1.93186615237104	3.42311192901781	2.27008180208549	0	3.64288638436156	0.358154179476159	2.4115862621046	1.96395202077851	2.68926218680781	2.50214586075795	2.14417862148022
TCGA-DD-A39Z	1.64657534246575	1	0.55540154148623	2.62352124303519	3.03355611980539	2.77338619343415	3.78218433214307	1.73693026213201	2.3169765301467	1.87769812222728	3.94214908892236	1.07525556604329	3.61824539912166	2.58670323988855	3.35964308593855	1.44681662791243	1.73693039197774	3.22429564137032	0.326318971550461	2.41278656460249	3.33536888651734	3.44362701879125	3.18373612595254	2.61986922451323	2.85617671744643	1.07525508676421	2.49161257581216	3.8839117499975	2.18062086152395	0.555402621363843	3.99362725830174	0.72877723717346	2.43099087002797	1.87769804371075	2.72251874745374	2.60280660795475	2.08487198188799
TCGA-CC-A7IE	0.594520547945205	1	0.554835672614903	2.35918561766451	2.70260065443258	2.64898911300222	3.72551799586942	2.52642080134281	2.62485656124401	2.24262579615855	3.90209890104028	0	3.35966815928326	1.90977544623947	2.96488050982788	0.554835672614903	2.21620172329531	3.40564611215055	0.554835672614903	2.22967085225115	3.44490666576481	2.9602623862769	3.1046061502075	2.83115246963742	1.0744929000702	2.13963507130231	2.92824739732191	3.30001949524147	0	1.52769678566784	3.39260383114294	1.99441223877885	2.99637927308066	2.85867523201134	3.21645511348385	3.08026499563452	2.99796105970336
TCGA-DD-AACL	0.293150684931507	1	0.798237441085799	2.12887712561611	2.9231325946146	2.49791287981832	3.78225289015307	1.37201119855518	1.7736242980583	2.11318289614616	4.04635252024403	0.502120675078954	3.37310500712718	2.47226066559064	3.13273712590368	1.6898979001057	2.58613157170153	3.54422635050642	0.798238187746893	2.57881486538666	3.32197235609225	3.24272497357448	3.17042528941907	3.13669583112099	2.47757211318561	3.13127826058503	2.47226066559064	3.8267605415213	1.95561254632808	2.4196869017357	3.84608402796222	1.37201119855518	1.00181117614865	0.798238187746893	1.37201097559976	1.73376470186737	2.89896675334371
TCGA-G3-A5SJ	1.91232876712329	0	0.292393170294816	1.69370911821729	2.54379827327836	2.57002024233226	3.77747735903974	1.71616383404503	2.37801722128883	1.0057272250091	3.98841928826534	1.37604528219708	3.39781106502251	1.94671764940928	3.10675979410422	1.45842914822367	2.14711874538453	3.31766796718205	1.56088288418433	2.63653808524488	3.20836552225906	3.10592712576287	3.35407013716802	2.78707956289273	2.3347530054579	1.52908394710026	2.42246561650424	3.666684659816	1.56088288418433	0.504895939907047	3.87446792113453	2.04597441232555	3.24228289795432	2.87998922016943	3.4222381550787	3.29532173203115	1.4950327009772
TCGA-DD-A11C	1.81369863013699	0	1.77888396129011	2.44484506068485	2.70943019979094	2.83919661114376	3.97563022296262	1.46694670912697	2.59521325428786	1.77888408741429	4.08454180627076	2.55964723411555	3.44377761661961	2.36519918214884	3.22816816923683	0.57041697778548	1.73144377224743	3.11163990446494	2.63044188788881	2.76565395472362	2.30547601050245	3.29986250720984	3.19522545232146	2.80042497194666	2.1563712446179	1.98623838406802	0.885385767009585	3.74319529716288	2.47166790580237	1.24943909091082	3.90649854286458	2.42303818199105	0.57041697778548	0	1.09531522098341	1.24943909091082	1.54832593984607
TCGA-RC-A6M6	0.0246575342465753	0	0	2.2582275824541	2.7306339351656	2.47087479488341	3.64497720138504	1.50605708408695	2.11327002648363	1.80617447959425	3.7568708911472	0	3.1945546699339	1.5793876533938	3.01638395931537	0.678472107305063	2.2372048048143	3.1017960525059	0	1.93384408109922	2.51515825456386	2.88246009424945	3.22366627375526	2.69025598745347	2.37376941211342	2.08763544514319	0.678471205870473	3.81303507496686	0	0.41276667837227	3.85343625995142	1.45017323806291	3.1035809258716	2.91134713446152	3.32261713459137	3.23045867550761	2.83871412108998
TCGA-DD-AAVP	7.53972602739726	0	0	2.58483640366406	3.05151554616042	2.48773512076153	3.68691803593539	1.13493809969042	2.4311501489193	1.13493809969042	3.42403895307647	1.13493809969042	3.67660064316569	2.46211675424486	3.38305827661304	1.75595397552492	2.15714230172031	3.08846976248561	0.890319753279648	2.88534542818282	2.64302752171424	3.52490005595772	3.3419643769722	3.05203244038117	0.281980085866688	1.06399096007384	0.890320375940383	2.76641218968307	2.12865666891225	0	3.19185723928878	0	1.87236458021478	1.85759776442942	2.47775129940383	2.36161874923849	3.25736343170886
TCGA-BC-A69H	1.21643835616438	0	0	1.83575708375247	2.54220081140848	2.03682172891544	3.61286418136011	0.55028869430559	1.83575700291986	0	3.90102734746437	0.860065883648626	3.47629575845456	2.44004899550499	3.08535593623655	1.6522484851	2.01371693776584	3.20401715254834	0.860065883648626	2.446746742222	3.25869325867245	3.17212775698781	3.09988547747372	2.48985833656971	1.96283146367327	3.04298333091293	2.23790440619192	3.68963815404032	1.43986974419909	0.55028869430559	3.80214210636701	1.06836112245498	2.38853670674373	1.87146416192427	2.71214302670235	2.42619265840989	3.31585091568964
TCGA-DD-A4NV	5.52876712328767	0	1.56756053648059	2.68915354164111	3.19710611010667	2.33056700454813	3.76197921723944	0	2.49728610977251	1.38924409655164	3.84557073924883	2.02886261178068	3.7052145638465	2.6032705006127	3.43516451029134	1.91309927199399	2.53714495520046	3.2270002878557	2.36060756156118	2.87574586253544	2.95288872937544	3.46647821004636	3.18219553086546	2.95392654773354	1.56756053648059	1.69688186584596	1.26923846147114	3.11946292256246	2.15464736484921	1.26923846147114	3.44412277346299	1.91309927199399	2.47838710394561	1.94542079989508	2.76779545944269	2.42122383792097	1.83943520554
TCGA-DD-A11A	0.216438356164384	0	0.937563906172443	2.60362152659923	2.66311768733779	2.40765928786884	3.95789382144668	2.23445827818964	2.50071079843536	2.11343803679709	4.09546590759435	1.61671112810283	3.61311361154383	2.32351539777313	3.15006173089075	1.03198916225522	1.78278034650283	3.07154219876936	1.74136511505155	2.90625861448708	2.84074086929848	3.28406465721383	3.04718779290887	2.6436645871506	2.35826242383949	1.69558855481102	1.18493264502238	3.76452521744619	2.19637195754999	0.523695029128187	3.97929961037217	0	0.826152338758935	0	1.40296682495747	1.30502243620125	2.07777550126351
TCGA-G3-A7M8	1.17808219178082	0	0	2.83555915153624	3.23631213627524	2.4875150074497	3.84696972281177	0.841174002756717	2.72249430976022	1.73450083834187	4.01257139978293	1.85304870503719	3.65237331205645	2.69495280476549	3.39245286487523	2.01957461011192	2.2586981575067	3.56576680439813	1.73450083834187	2.93038067818679	3.02947516655119	3.48691948883467	3.19852951337833	2.73636926278517	1.9166609536756	1.20144058981477	1.04813872370652	3.3927525289439	2.37404896460646	1.04813872370652	3.68632108397987	1.32156766464654	2.3118235592941	1.20144021340908	2.77006316805719	2.65513907265691	1.32156766464654
TCGA-BC-A10X	2.10958904109589	1	2.11669112287226	3.00663446388476	3.2360448159474	2.73400655166082	3.8584528284853	2.26796240118644	2.99392955039309	2.32644473196879	3.6779757598098	2.20407653295595	3.77599678237097	2.75548732485783	3.4637172646417	1.6793760528098	2.70666426223604	3.03729646608291	1.85355059790992	2.80008503234882	2.85512501681584	3.51325284552235	3.11482375054835	2.89987340894738	1.28497837418816	2.55360895973997	1.52110351746136	3.38661783861029	2.34534328823339	1.75318604268472	3.62761092342536	1.91932444442027	2.60968192743267	2.32644473196879	2.83630631759207	2.81074271730401	2.3999763168179
TCGA-DD-AAE6	0.386301369863014	0	0	2.22373249526899	2.85476312437875	2.83310797120321	3.75182976876699	2.1020651777513	2.28163083869085	1.0634372947368	4.04812183986563	1.81601837479775	3.42583913043837	2.2882086440662	3.17160655615734	1.57343706126678	2.1130593107605	3.49248555060206	1.79210733031857	2.95952810334324	3.21303915761171	3.2785661849509	3.29774414319263	2.13408944805422	0.371424483598329	3.18108242923281	2.0415154071543	2.83405006166716	2.56378006397184	0	3.16335018823239	0	2.27491932062804	1.68043346637725	2.73190321440914	2.61870428428566	3.37719574323097
TCGA-ZS-A9CF	6.60821917808219	0	1.76850169336408	2.26281138701668	2.80249812598025	2.78677713697996	3.86476079494336	1.86272159485323	2.43499406872413	1.76658335299413	3.85979249423317	2.65259337085597	3.61853416634172	2.80385765395622	3.48685496138091	1.99585980594521	1.99420316244331	3.06932977747255	2.77418032027151	2.45745335102735	2.86494532010048	3.64135998110387	3.27188029394314	2.72037237965338	0.650670826840107	1.23686159498174	1.56395054062912	2.91677271049386	2.14781466270743	0.1695568428168	3.29680019944205	2.32321946459245	2.24667189845063	1.82880427234626	2.67013248726496	2.50968365687201	2.66884749497633
TCGA-DD-AAVS	4.99452054794521	0	0.941131933583947	2.50123879727733	2.93859259310921	2.42398126254973	3.66722766281802	1.30878314800739	2.39312763260562	1.42852475367214	3.65076992326763	0	3.56259931351411	2.23429655124599	3.22777213780082	1.05713421370111	2.13905335863538	3.27070017189767	0	2.54616949246606	3.17026880279236	3.28252270198724	3.22198746699214	2.38845760274399	2.54338244304711	2.56234261858402	2.33191260691579	3.82520580801752	1.89422046577027	0.615555098189478	3.90919817689318	0.36789839173021	3.3020154168801	3.17601808285399	3.4632365837169	3.37378975970714	1.05713421370111
TCGA-DD-AADU	1.51780821917808	0	0	2.46970099216146	3.02053816831708	2.38758047280002	3.74411417491945	1.69391042042868	2.66890061491389	1.50915113757194	3.7338886679632	1.05590620440965	3.54967316246472	2.35451385605455	3.26943939348142	1.50915113757194	1.92359289549643	3.12145086331022	0	2.38758047280002	2.39532912496318	3.45851147602617	3.42424388902432	2.45746782396823	1.74187759178196	1.32950177685877	1.209365771885	3.38102687673918	2.20164609266271	0	3.59927658345428	0	0.541109083279208	0.541109083279208	1.20936614622855	0	2.50893360883591
TCGA-DD-A1EG	3.75890410958904	1	0	2.39654790105943	2.79751857978962	2.50775111137165	3.74558255862111	2.13134135368434	2.47586834420143	2.04580426330971	3.73919807399848	1.76274680423902	3.56012375630952	2.51625801385459	3.32958567277414	1.27352227514277	2.24307546165477	3.22589502278653	1.53655840165901	2.51415435898906	3.24660533836456	3.40728289907744	3.2267185376279	2.75779556452748	1.32037954085451	1.66363335721268	2.27191792523494	3.34941489061592	2.04580412354868	0.267900455697496	3.48284987029022	1.6636332205996	2.74904057770382	2.42629492348854	3.03160503879416	2.87223856178485	1.93477625766306
TCGA-G3-A25Z	1.79452054794521	0	1.4764542741709	2.65766241139104	2.83952879004963	2.61914541221978	3.89330601640637	2.04283275088178	2.60625606345036	1.47645406678581	3.44834778558789	2.70992188624771	3.58420239697534	2.58266007080097	3.31674740605517	1.47645406678581	2.0317674680229	3.11943631162609	2.12113329915238	2.80421252760044	3.13933240630175	3.41240695850426	3.16226689207627	2.67283274678282	1.89896392942708	1.70015212706376	1.98395785309745	3.60555026505469	1.98395792603878	0.319864142391894	3.78602316356773	2.24584147875593	0.967220410792774	1.14435837579895	1.6741141733203	1.38732156462659	1.06241077471201
TCGA-CC-A9FS	0.578082191780822	0	0.351840986577114	2.679071504195	3.13850488194583	2.46811263754426	3.69887761036612	1.27887454132396	2.36743209930466	1.39882852589684	3.67710297916198	2.29864400583542	3.57351025749749	2.17093991695935	3.36213385667477	1.20699216646085	2.41583934271504	3.31440707314685	2.15330280164962	2.58513275273481	2.51551818917812	3.36620139353227	3.19802979199116	3.33738380154083	2.41988628301099	1.80577022019712	0.912888416736066	3.65969270415835	2.24078986705074	0.59254477437899	3.8311203166933	1.20699216646085	2.45764839518898	2.32686899182072	2.76047153839818	2.42782368690749	2.69781815817581
TCGA-DD-AAC9	0.950684931506849	0	0	2.40069822923476	2.89971696500682	2.34767855263318	3.68118542927928	1.34923679954051	2.52437673572684	1.50276375259486	3.45651528152541	2.19921023155357	3.57325760572153	2.39078840030023	3.2992934893536	1.392198484845	2.05188709890836	2.98015921415628	1.73297393964844	2.6060696377865	2.19921060854153	3.39132067089727	3.08462843876801	2.52437673572684	2.53075680835753	1.59283765522351	0.280367360323456	3.72318638333513	2.06963071743373	0.486667526507866	3.88741814665777	2.32782990230183	2.55494816691556	2.01365280803114	2.70262290499738	2.5736467512768	1.88337784441795
TCGA-ZP-A9CY	2.14246575342466	0	1.91419787164173	2.72812644582013	3.08316706508103	2.66785330474697	3.85063662578378	2.19080099220608	2.7230311879055	1.51877581985772	3.91330027218344	1.84421449607008	3.70230269871729	2.629235137128	3.38349182918688	2.07073759365517	2.54745772618724	3.15544324268714	1.91419787164173	2.82479513886063	3.22777079800765	3.4855843557156	3.2500656727609	2.81546722267672	2.28761058862971	1.93506026399228	2.08471299142255	3.6706772078733	2.4277488262794	0	3.87187143785927	2.1698208030377	2.08471299142255	1.69291946948756	2.52358077369569	2.40215868457952	1.46299931656892
TCGA-DD-AAE9	1.97808219178082	0	0	2.25986493258868	2.96456353917972	2.20131345320472	3.67851889098714	0.723222672579405	2.04279591747506	1.44036213998251	3.99104924948851	1.7308629451027	3.60439666454409	2.31728652665826	3.34652520731024	1.28597533584013	1.85444275348758	3.4179088042048	0.44554672598079	2.73750475838472	3.49568542951565	3.42866841501669	3.37184098993274	2.71562138481844	0.44554672598079	0.919567005387557	2.76561907790974	2.62848386081654	2.02586212665873	0.723222672579405	3.05522382401103	0	1.69350462099656	1.55829942688306	1.85444287317621	1.693504487183	1.36890347845597
TCGA-G3-A5SL	1.7013698630137	0	0	2.38985061482306	3.06589302227461	2.11538158576454	3.73086872584547	0	2.1794289767423	0.65623000226504	3.99973117381889	1.28817780790973	3.71090033872779	2.3739977285035	3.35376976582949	1.68997534643032	2.13803938542748	3.36844178541435	1.28817780790973	2.71000798856577	3.26459936175563	3.43325008104245	3.43208122004109	2.72146639332713	1.10761275349181	0.990209620306372	2.34566155481781	3.14281743394603	2.45045684850123	0.65623000226504	3.39608344684516	0.396743355445467	2.24176048237498	1.72256443040389	2.58400798652846	2.42854471865817	1.57514907421316
TCGA-DD-AADQ	1.19452054794521	0	0	1.9247663366258	2.66336620839001	2.25812682621683	3.63684327884226	1.10677577100807	1.47839254050525	0.820003274870785	3.88909273565721	1.10677577100807	3.44164777863754	2.10795378940172	3.11306456318806	1.10677577100807	1.61017144951666	3.02742026717819	1.29821165607345	1.71270322476314	3.11053829065305	3.14496959482062	3.22566029641274	2.5807967696935	2.06269100808602	1.24146619341964	1.96414385989388	3.62619701229402	1.71270309271851	0.820002539389584	3.75646226841734	0.301722603972796	1.77653277334581	0.51891809472964	1.91071831162023	1.8653652200822	1.71270335680777
TCGA-KR-A7K7	1.11506849315068	0	0.374602287626222	1.9897425962688	2.78270202286696	2.46020802553851	3.71486035394461	1.94108741302043	1.84381356383568	2.15848710618351	3.92870101999154	1.4912429060764	2.94107499585874	1.61746009513322	2.72802404179233	0.374602287626222	2.0462928899233	3.35383046035883	0.809223608955571	2.27235655348364	3.2637491292415	2.74623684555767	3.36001498125261	2.8662565318974	2.2924515698255	2.5827832276519	2.61786334159386	3.80503550297408	2.62222112479756	0	3.86321032996303	0	2.97308176162209	2.82755309719025	3.17706979628893	3.07208341365954	2.68036011993304
TCGA-DD-A4NF	1.17260273972603	0	0	2.57932544839785	3.31997864956243	2.61288616181367	3.7399045351606	1.51762940622921	2.23341508905596	0.455085452037767	4.04935676032661	1.62234242659388	3.6579571803399	2.5259679697712	3.45796506909821	1.98283517747171	2.21287456028911	3.37682314014677	1.62234242659388	2.41298855415471	2.48845624081747	3.50424521749282	3.38217643163449	2.8463892696799	0.736062588481391	1.08362968953908	1.51762940622921	2.99380114670407	2.53746709273742	0	3.34762654144545	2.25278131263018	2.16769935513652	1.74483504277154	2.55211583257836	2.2432373044922	3.43144818112972
TCGA-DD-A1EI	0.501369863013699	0	1.20337690064292	2.87076723699628	2.96099090405103	2.25182205419048	3.82694508620367	1.57338693667249	2.85688363217544	2.25182205419048	3.75127791990262	0	3.66575187645208	2.45874536214524	3.34980392212219	1.49236263034816	2.4443541928198	3.38068306156646	0.349934316477635	2.78215802169602	2.66702729332289	3.35024137232999	3.07157794515149	2.8008380813777	0.909487800506464	2.25850191980433	1.39522642367218	3.51018456550397	1.99449982167802	1.33866275712651	3.59965908402199	1.02441521734074	2.47247765956477	2.30183771157931	2.91750620837249	2.75844217322887	1.33866275712651
TCGA-ZP-A9D0	1.96438356164384	0	0	2.54053247133454	3.12577391064324	2.53166092636712	3.81938830212061	1.85772467012194	2.3169323470361	1.70467900215434	3.49892494653171	2.41081920985761	3.60851440609657	2.63902141712102	3.3767996270419	1.70467900215434	2.56560497418472	3.14213467507283	1.91729273055945	2.44287769418811	3.19463883418636	3.48916859814403	3.12998885798298	2.41750555141259	2.43045576322657	1.74836118550398	2.4367303282776	3.57559769465333	2.40398452821817	0	3.7918903184444	1.54047766906021	2.267936341271	1.78804251360587	2.66251497354623	2.32590675030997	2.48799254153407
TCGA-DD-AADD	3.37260273972603	0	0	2.273830771644	2.94916521955617	2.41811032085836	3.76662728015186	1.37343918983826	2.10458454720691	1.09918894265208	3.77590526157354	1.09918941404566	3.28374380919399	1.68193117764904	3.15380499566781	0.889038370984212	1.86382021592792	3.32824994864517	0.573339331238431	2.62913104071829	2.67983371209424	2.99954443318751	3.37789700136771	2.20693804621881	0	2.87606643123163	1.4708199881742	3.02723101560304	2.34930925033901	0	3.2049551023817	0.573339331238431	2.28574265472205	1.78248468185829	2.62538730319361	2.51601925817423	1.86382029520338
TCGA-PD-A5DF	1.75068493150685	1	0.409175296519156	1.7099359540199	2.59722350949676	2.42917755931207	3.77938141439454	1.01074461222094	2.30295480811849	1.44418955222865	3.71837724497448	2.05507824824683	3.42077774236236	2.04045142095164	3.32303638022217	1.74234042884946	2.38348535941698	3.41845105346828	2.41468676453469	2.47706587865017	3.21430101170693	3.26181848312008	3.45272103911014	2.94254607069225	2.60761630302268	1.80066842907526	2.50761513874465	3.78327415289574	2.28112565729125	0.673508393656675	3.95210576473262	1.67496451248898	2.20547215306326	1.30942790939739	2.43846913175472	2.2147627769964	1.82707915909166
TCGA-CC-A8HS	0.821917808219178	1	1.91701234852831	2.66533534863529	3.12422768882673	2.39183858841001	3.74744252824163	1.73836252845622	2.74343168269812	1.15889337873276	3.81929196090924	0.619329709869182	3.68063935213377	2.54366721494078	3.19880780356178	1.15889337873276	2.43555469737292	3.18723094310232	0	2.65796154632662	3.2716745255007	3.39688395718449	2.82748881286201	2.7088377701819	1.83720834968946	0.619329709869182	2.36230851109331	3.55408487632694	1.61040502114501	0.619329709869182	3.66458334765219	2.70573522107224	3.08566109744929	2.76164728481349	3.26803647467427	3.09230976634303	2.72957656684083
TCGA-DD-A73G	9.52876712328767	0	0.333781386159931	2.2480299867109	2.83131472362593	2.26680785495146	3.6961946409826	2.21420275230892	2.35671590006639	1.89085697066016	4.00685667950152	1.54296428971696	3.32838514941987	1.81659384973407	3.20313469056127	1.17215765493055	2.58758010689396	3.19131168900013	0.880275439928439	2.39162586263113	2.99583560732351	3.13645264599119	3.29268314206843	2.53136810967665	2.46799206884515	1.67301691799337	1.83644957214223	3.73110149015823	0.333781386159931	0.333781386159931	3.84145055540858	1.30736970866823	2.35671590006639	1.77382863370531	2.58969566434485	2.48057720683686	3.06655808057845
TCGA-ED-A8O6	0.153424657534247	1	0	1.85251296037216	2.60972043067375	2.36322959691488	3.73387874629643	1.74295850652736	2.06969773337742	1.782706006238	4.13450193394245	1.16381757129585	3.30948309140448	1.74295850652736	3.02561546569935	0	2.28411630084177	3.48806574208089	1.01138986594906	2.06969773337742	3.34371276016519	2.9776005234128	3.15967550437124	2.8887325936125	1.59632144917856	0.508920859717064	2.76814709482306	3.58930870275789	1.28381849890063	0	3.69032669796622	1.01138986594906	3.11730180482049	2.92620043271593	3.3045237456476	3.17131701128641	2.57369810274867
TCGA-UB-A7ME	1.33150684931507	0	0.548345177127543	2.45472022357674	2.87676645843299	2.57220219988454	3.77963869064332	1.99935053286405	2.40982885151556	1.77324955828242	3.63131522179532	1.06573380444099	3.44772151516346	2.04564363400811	3.22957258825664	1.1477235546211	2.64362508614473	3.42009662128195	0.970464883977974	2.39064702439006	3.2731432473098	3.25199135383018	3.24939992050805	2.6485440643133	2.17305321754748	1.62029535549006	2.352837662093	3.71471952311942	2.21618598195629	0.720526526154882	3.78727449915106	1.06573380444099	3.25988201180331	3.12924458303714	3.47797860438927	3.37958457540851	2.59285535149152
