# Supplementary material for: Construction of a Necroptosis-Related miRNA Signature for Predicting the Prognosis of Patients With Hepatocellular Carcinoma
Source: Front Genet. 2022 Apr 12;13:825261. doi: 10.3389/fgene.2022.825261 (PMC9039163; doi:10.3389/fgene.2022.825261)
Supplement: Supplementary file 3 [file DataSheet1.ZIP › raw data/5-/testRisk.txt]

id	futime	fustat	hsa-miR-139-5p	hsa-miR-326	hsa-miR-10b-5p	hsa-miR-500a-3p	hsa-miR-592	riskScore	risk
TCGA-BC-A10Z	0.0931506849315069	1	2.7692746219012	1.86331411193752	4.08200161700653	3.35898863559732	2.56955362521161	5.89428968654084	high
TCGA-CC-A9FW	0.679452054794521	0	2.32102378996347	1.48798451792138	3.77177656959835	3.26799853981889	0.43606693607581	1.55758498175466	high
TCGA-2Y-A9H9	1.90958904109589	0	3.11704014651902	1.35329494517364	3.96965031484295	3.0251426990984	2.5790242098594	0.817928821219593	low
TCGA-ZP-A9CV	2.98082191780822	1	2.94206677346438	1.3930722082258	3.65419386460182	3.20128197316478	0	0.362861515908213	low
TCGA-KR-A7K0	0.178082191780822	1	3.01626281688984	1.19173514477347	3.86088674904497	3.27854612902378	1.03863894542925	0.744302822104221	low
TCGA-HP-A5N0	2.06027397260274	1	3.27351351753355	1.86626794804151	4.12148502125064	3.32776899483997	0.904662817237866	1.47817509728408	high
TCGA-BC-A5W4	1.4986301369863	1	2.65694075743391	0	4.00015821890244	3.5043865551696	0	0.718593334665256	low
TCGA-CC-A7IK	0.717808219178082	1	3.01906650841381	1.29435237162617	4.047435635833	3.30556578023367	1.13974641613716	1.21726501137104	high
TCGA-ED-A97K	0.0164383561643836	0	2.8598195080837	1.42599524751738	3.40202929588046	2.98095580353363	1.7406738740289	0.308336034620855	low
TCGA-5R-AA1D	0.923287671232877	0	3.05114215713798	1.31960822372009	3.82304339796628	3.06979402468336	1.79612155287913	0.56414669171956	low
TCGA-G3-AAV2	1.01917808219178	0	3.12749152879986	1.09476777559931	3.88847968766116	3.19568945764048	0.977691843432262	0.48040157607551	low
TCGA-DD-A4NP	8.5041095890411	0	3.21789373817754	0.928108008212542	3.51881471273691	3.26986126112984	1.73928214424706	0.349601730090146	low
TCGA-DD-A3A0	2.15068493150685	1	2.70661785200953	2.09821471448638	4.19403290274493	3.22875975039052	1.6915716834355	4.44945131019389	high
TCGA-2Y-A9H5	1.52054794520548	1	2.83745294493665	1.65371841470038	3.46734875685601	3.20972729571196	0.655299066229112	0.510682802024256	low
TCGA-G3-A25V	2.35616438356164	0	3.02895519826606	1.91888052089612	3.79761039972603	3.11550778558448	2.28343170600261	1.24381534634604	high
TCGA-G3-A25X	4.87397260273973	0	2.45041271621358	1.85078274424249	3.92085278395933	3.02468252385322	1.60059960381692	1.81248091971844	high
TCGA-DD-A3A7	1.14794520547945	1	2.53443129547088	1.61821351394815	3.84951911830041	3.14417424809318	0.625700007169451	1.12412483922482	high
TCGA-DD-AAE7	1.76438356164384	0	3.12308461488008	1.17743054130013	3.57840516739106	3.16769315801156	2.4861290683803	0.543180067995675	low
TCGA-DD-A114	3.14794520547945	1	2.777454034679	1.71698769085042	3.83530537095398	3.2191960030568	2.19380611539366	2.02918954984013	high
TCGA-DD-A73D	1.8986301369863	0	2.88528685091806	0.971680685080756	4.01193666326468	3.26991232386204	0.576641031408933	0.764317430652079	low
TCGA-CC-5259	0.684931506849315	0	2.42588114813234	2.32238333760874	3.96860736560594	3.26363481771745	0.738161064059319	4.00268769705255	high
TCGA-DD-A4NB	1.07123287671233	0	2.86252538396233	1.334893160091	3.59518341063297	3.32130154066584	0.966030975963148	0.732286314095347	low
TCGA-G3-A3CK	1.6027397260274	0	2.7612840604759	1.64747956376118	3.83300688291558	3.03446886919889	2.17275813946007	1.15573611642156	high
TCGA-MI-A75H	2.04657534246575	0	3.07132950406981	1.78813224426956	3.92212453174061	3.24548388877397	0.577948310164169	0.918693949432422	low
TCGA-DD-A3A2	5.83835616438356	1	3.27995231189785	2.50820145454521	3.52350499984156	3.15049605362094	0	0.392038881546041	low
TCGA-K7-A6G5	1.4027397260274	0	2.90596108521491	1.06371981346034	3.82556559460566	3.29869287238856	0	0.507118703302384	low
TCGA-DD-A4NG	2.1972602739726	1	2.82037245952873	1.14842329681001	4.10257140750175	3.27981476772444	1.92555534183583	1.98871132396647	high
TCGA-DD-AAD1	1.54520547945205	0	3.07941885249029	1.15887276737244	4.10013556087251	3.25662463056147	0.656532065659312	0.783818412097626	low
TCGA-BC-A110	5.7972602739726	1	3.04252947750299	2.06850572526799	3.7451416872076	3.05932187510128	1.6492871079925	0.830608752052927	low
TCGA-DD-AADN	2.46027397260274	0	2.20697185598445	2.16805668835471	3.81528342775734	3.16851755923569	0	2.09751253033777	high
TCGA-BC-A10U	2.29315068493151	1	2.40101891168675	2.04784172765001	3.95873052105981	3.20848677935142	2.67585641185956	6.27089344115779	high
TCGA-DD-A116	4.44383561643836	1	2.88837172839828	2.21129011141835	3.84808206312395	2.95873560567044	0	0.512624569440027	low
TCGA-WQ-A9G7	0.0821917808219178	0	3.16593669360201	1.49853886709947	3.67067505536656	3.38760283212501	1.57947223050593	0.973369633064376	low
TCGA-NI-A4U2	4.90684931506849	1	3.32167992999754	2.42440859083658	3.96605682440639	3.36473168023088	2.43396653769754	3.50782024812777	high
TCGA-RC-A7SK	1.29315068493151	0	3.03852406467406	1.40805502717674	3.35884970558955	3.19369998527189	1.16508173654113	0.319795821860176	low
TCGA-DD-A4NE	1.80821917808219	1	2.88121696205825	0.846117935751636	3.35081063147035	3.4035363140614	2.99921505056512	0.961943548092326	low
TCGA-DD-A113	6.64383561643836	0	2.49942231978886	1.94937760064523	3.99502820232769	3.11115635723756	1.94937760064523	3.03988464463665	high
TCGA-DD-AACW	3.9013698630137	0	3.05916378244719	1.72347442183013	3.31890179884521	3.40030518060159	0	0.412049031365902	low
TCGA-ZP-A9D4	1.08219178082192	0	3.0028901935274	0.895547781094609	3.91622145593297	2.90242518734587	1.04376633175238	0.229071014400307	low
TCGA-MI-A75C	0.797260273972603	0	1.94087313154542	1.28596936026567	3.85739328066871	3.14160108463465	0.919561666434149	2.16660224169637	high
TCGA-4R-AA8I	0.717808219178082	1	2.74476608237584	1.92957393341161	3.9816219497338	3.05497709854901	2.08425670202788	1.90887351961325	high
TCGA-DD-AADG	3.13698630136986	0	3.19387942907304	1.44848959230329	3.9390667250335	3.17645198700583	0.379037556185153	0.465727278426149	low
TCGA-DD-AADI	2.97260273972603	0	2.97030212291552	1.56743763087843	3.67706078520031	3.35056192646191	0.869193594761823	0.905093042145371	low
TCGA-UB-A7MB	1.64657534246575	0	2.89439138028458	1.22509948797919	4.0550721728688	3.39037437102923	2.73836944667379	3.38604934337039	high
TCGA-5C-A9VG	0.898630136986301	0	3.00264632347849	1.063387660154	3.84513781974524	3.06909449497644	0.206965481560593	0.263368056158314	low
TCGA-G3-AAV7	0.989041095890411	0	2.51933290749097	1.84502441937571	3.98675121641134	3.43572027294222	1.8850362695838	6.50296732314756	high
TCGA-WJ-A86L	0.945205479452055	0	2.53477169091965	0.792265912900559	3.85873390534049	3.28650412053918	0.497541755495704	0.840692343957577	low
TCGA-2Y-A9H4	3.97808219178082	0	3.02637745597386	1.17682539407807	4.00783354649272	3.01695212668083	2.26622560176113	0.732921901839898	low
TCGA-EP-A2KA	0.978082191780822	0	2.36870033272567	1.78477955533369	3.45086785797291	3.09666771420652	0.919667831626321	0.837123124452496	low
TCGA-ED-A7XP	1.0958904109589	0	2.95744515433695	1.90567679784963	3.80777452041044	3.32095309515756	1.17010458976681	1.54297362488222	high
TCGA-DD-AAVY	5.3972602739726	0	2.97840248047723	1.23825620479146	3.84322336546646	3.26339788913476	0	0.492235500915101	low
TCGA-DD-AADP	1.25479452054795	0	3.03290223341147	1.06968752653465	3.72826376424373	3.18181834436859	0.861307573680078	0.379367374228778	low
TCGA-2Y-A9HB	0.712328767123288	0	3.09005888277277	1.16453722766454	3.40942651086151	3.13520255853285	1.31929479443702	0.241753890523498	low
TCGA-DD-AAVX	4.70684931506849	0	3.171876721072	1.15969395711234	3.81921684157294	2.99041943953297	0	0.160228363741189	low
TCGA-ED-A459	1.11780821917808	0	2.75340431208281	1.55185474357383	3.95757219180154	3.54602689094148	2.3781663894175	6.02644184073002	high
TCGA-DD-AAEK	2.92328767123288	0	3.05975706830478	1.17835356375077	3.71806690810684	3.1211304139952	0	0.231714642960606	low
TCGA-K7-AAU7	0.983561643835616	0	2.64005530662684	1.29989545311465	3.71917295707883	2.99363009306538	1.69874139929761	0.631618914866106	low
TCGA-DD-AACE	5.98356164383562	0	3.20684979962257	1.21386920182273	3.87478499747912	3.258909876764	0	0.369868874779637	low
TCGA-DD-AAD2	1.8027397260274	0	2.98162173055519	1.59081243853227	3.57018664304436	3.17105201127133	0.820202331332141	0.453963136355982	low
TCGA-DD-AA3A	1.12328767123288	1	2.85370284814892	1.68757329165252	3.58209645915952	3.02434688019504	2.91383866914844	0.934004450530801	low
TCGA-WQ-AB4B	1.08219178082192	0	2.89196411932712	1.38550696651334	4.00288527117629	3.14480002984643	1.26548274469707	0.969012222076835	low
TCGA-KR-A7K2	1.8	0	2.8961253433902	1.10892183316723	4.01209341760858	3.33837934323099	0	0.801011051238913	low
TCGA-DD-AACM	4.84657534246575	0	2.77635423710031	1.37606306871502	4.08360625550947	3.19969247568957	0.196498145463961	0.955943329322395	low
TCGA-UB-A7MF	0.586301369863014	1	2.2846066972841	1.29582145353223	3.8865527517816	3.06594382837959	0.731615898292894	1.08304314135667	high
TCGA-G3-A25U	4.48219178082192	0	3.01050385665745	2.12334494751902	4.03587807437262	3.08543092808718	2.44843815759214	2.15455932590409	high
TCGA-G3-A25S	1.13972602739726	1	2.59917892166522	1.60582469831616	3.93640605277633	3.24960936815925	0	1.21618571566457	high
TCGA-CC-A3MA	0.83013698630137	1	2.78781126850562	1.87703258043607	3.28178059633659	3.15992097270495	2.71752664367083	0.988506303665961	high
TCGA-DD-A73F	2.97260273972603	0	2.56146371448319	1.73575264350055	3.94161236769101	3.15371528640412	1.55721327319077	2.08062949947573	high
TCGA-DD-AAEB	1.30958904109589	0	3.21225275161303	1.33383610236779	4.02308623830038	3.0524556998815	0.294470186159262	0.323919668732431	low
TCGA-DD-A39Y	0.468493150684932	1	2.7636278137883	2.33470776185929	3.68580802426283	3.34480833320537	1.32849401324544	2.63189387641233	high
TCGA-FV-A3I0	2.32328767123288	0	2.10181763008229	2.0299072322527	3.27909363453425	2.97171378881888	1.81106537479586	1.12307896112094	high
TCGA-NI-A8LF	1.66027397260274	0	3.18981018719427	1.03225554539669	4.07794523587121	3.1017241753382	0	0.291911603684317	low
TCGA-G3-A3CJ	1.62739726027397	0	3.06920796409737	1.93365579854693	4.05761868941747	3.10667113079561	0	0.684232664422552	low
TCGA-CC-A3MB	0.863013698630137	1	3.10024419222338	2.19797959495002	3.39588291404001	3.30565245116954	0	0.491583991971313	low
TCGA-2Y-A9H7	3.2	0	3.08407596962529	1.32185272652979	3.98497477094956	3.37748777888639	1.00808890611252	1.19604088877768	high
TCGA-DD-A3A5	8.56164383561644	1	3.00984636730553	1.46866380333052	3.45044131525131	3.01959745313574	1.61949607175532	0.29890581253883	low
TCGA-KR-A7K8	2.48219178082192	0	2.86703644051117	2.17326507473632	4.02926542043338	3.19504667997579	0.660091736982811	1.74040075209021	high
TCGA-DD-AAD5	3.68493150684932	0	2.64221982300836	1.87159174615515	3.55540217959583	3.1184549167622	1.4852799739511	0.988032398163407	high
TCGA-MI-A75I	1.72602739726027	0	2.77044922374388	2.06640036559646	3.99842311141857	3.42008496283421	2.31667680545303	6.45933278145501	high
TCGA-2Y-A9GX	6.69041095890411	0	3.01086342672675	1.51667480215468	3.4777335320044	3.17837252814114	1.37698711013549	0.456841065156442	low
TCGA-DD-AACF	1	1	3.00665806918775	1.94950647102439	3.93328651628806	3.28666576217475	0.380025880037544	1.19673596712652	high
TCGA-DD-A73B	0.775342465753425	1	2.78670800962157	1.25685185265213	3.93894910969372	3.27221523692218	2.67723174150341	2.33222432246288	high
TCGA-G3-A3CI	0.493150684931507	0	3.133308335529	2.17436275988454	3.96979623517742	3.5426991621823	2.26732673446258	5.72276543891313	high
TCGA-DD-A1EK	1.52876712328767	1	2.41805147496637	2.25291192398402	3.88165057401871	3.39983683625678	0.425307292774795	4.28888689188569	high
TCGA-2Y-A9GV	6.93698630136986	1	3.15071548897349	1.80946284882666	3.97591479060354	3.28300037512215	2.69753413615752	2.44613780502087	high
TCGA-DD-AAE2	1.74794520547945	0	3.15801582694327	1.51820108997267	3.30882258780076	3.03254915536261	0.363990194377244	0.125528407526426	low
TCGA-DD-A1EF	1.07945205479452	1	2.56386829370774	2.02050796185423	3.99989093714947	3.23952858703465	0.295027072211937	2.14760365968355	high
TCGA-T1-A6J8	0.063013698630137	0	2.98857893675795	1.38972819736038	3.67418337391217	3.31808811807554	1.43253914778195	0.881350601011355	low
TCGA-DD-AACV	4.19452054794521	0	2.99330180308898	0.699926382515492	3.9998620447079	3.30546242490207	0.428392843828204	0.544603908955112	low
TCGA-GJ-A3OU	2.40821917808219	0	2.85099317601759	1.79337492046163	3.78449060286562	3.13649136412245	0.867159513183656	0.825297777716369	low
TCGA-CC-A7IJ	1.04657534246575	0	2.50407491243577	1.34215305600499	4.08958372357448	3.38411433969897	2.32232356995053	5.4578281734939	high
TCGA-RC-A6M4	0.0602739726027397	0	2.69438515764385	0.924703068364787	3.78518155543685	3.30862577118708	2.23598384282788	1.46597233560183	high
TCGA-CC-A7IL	0.761643835616438	1	2.65728251093021	1.05923156328924	4.02052251401667	3.32037600245133	0.714909718943447	1.371856608473	high
TCGA-DD-AACG	1.28493150684932	1	2.60126823155596	1.20792357884485	3.91714087645654	3.25814329269772	0	0.880594034127094	low
TCGA-BD-A3ER	3.05479452054795	0	2.98566729602403	1.82936862192586	3.71341941110224	3.18709603768978	1.82936874371286	1.0873024657615	high
TCGA-K7-A5RG	1.42191780821918	0	2.87609748002215	0.744196322738637	3.74658153203081	3.28183973853639	1.31047210953589	0.593706075809742	low
TCGA-BC-A10Q	3.10958904109589	1	2.2700059192217	1.70759979495661	3.53614018064998	2.9711199762883	1.53405143975451	0.933872025203799	low
TCGA-CC-A7IG	0.819178082191781	1	2.66854138484748	1.90129135902848	3.79790948469361	3.30754722933697	2.44670993245672	3.63413854237347	high
TCGA-BC-A10S	3.8986301369863	1	2.93466361312444	2.15449351576383	4.08932370164861	3.15185008391556	0.963704123018892	1.73269988483042	high
TCGA-ED-A7XO	1.16986301369863	0	3.32422908877657	2.1017001594658	3.83416499551619	3.30711036857053	1.63002704059639	1.34059023154075	high
TCGA-DD-AACC	4.61643835616438	1	3.17500060085705	1.53011769898647	3.74477766209828	3.20338974386297	0	0.344427203435858	low
TCGA-DD-AADF	0.315068493150685	1	2.60680006214138	1.5255777609514	3.83899694246042	3.19383548861187	1.7096654671411	1.67986089672708	high
TCGA-DD-AAVV	6.72602739726027	0	2.94029623947459	1.52155941085621	4.08873312644873	3.18981149946635	0.630574242018519	1.01135811319684	high
TCGA-ED-A66Y	0.810958904109589	1	2.247479631388	1.22143755654303	3.83053094549758	3.33762398553698	2.05382298316841	3.63136429057503	high
TCGA-5C-AAPD	0.0547945205479452	0	2.81414637125988	1.37837955512447	3.77789371485893	3.28380267839701	1.33162898149289	1.13275228403112	high
TCGA-BD-A2L6	3.73424657534247	0	3.14421408132672	2.04271860627792	3.97158938839135	3.39733351684396	0	1.32761801436046	high
TCGA-DD-A4NH	1.89041095890411	0	2.37987601708502	0.855069825511183	3.94911755559935	3.4291791932999	1.70073803663048	3.07715217776723	high
TCGA-DD-AAVR	6.88493150684932	0	3.1351258730866	1.75461817395109	3.80170727265155	3.17229068366068	0	0.435026741889254	low
TCGA-DD-AADA	3.37808219178082	0	3.08594114991373	0.68350989110963	3.89745414162585	3.27627311247626	0	0.311500925257178	low
TCGA-DD-A4NQ	1.02191780821918	1	2.83572572035991	1.19240774410451	3.94442088687295	3.46447931907921	1.34724015441271	2.06958278526385	high
TCGA-DD-AAEI	4.19452054794521	0	2.91094482990679	1.35179729316882	3.53998994871481	3.24562291982544	0.488386466609895	0.422981133672581	low
TCGA-FV-A3I1	0.676712328767123	1	2.71709838489484	1.78127128147767	3.65574039939381	3.25568204812678	0.911220793455638	1.13164346366218	high
TCGA-G3-AAV6	0.178082191780822	1	2.75728333500194	1.57275111454968	4.20445152177632	3.30525853797523	0.842343544186648	2.43715790856519	high
TCGA-G3-AAV5	0.96986301369863	0	2.89869857265357	1.11578902780356	3.78554921261633	3.27633417835852	0.764268268166823	0.645108169736228	low
TCGA-DD-AAED	2.09041095890411	0	2.58031309751481	1.73782730377509	3.59396155900694	3.31446666210116	0.802135632093761	1.34003805789179	high
TCGA-BC-A10Y	1.94794520547945	1	2.84025865376877	1.62518144638838	4.16101311191172	3.22762201162467	0.852692922151535	1.71463305456889	high
TCGA-XR-A8TG	2.46027397260274	0	2.66446199622897	0.67574332046788	3.8538681236614	3.10673217742446	1.74487021044327	0.648632990166958	low
TCGA-5R-AA1C	0.997260273972603	0	2.93599998779635	0.402648730667287	3.96848769207859	3.22219507292009	0.22641925258404	0.322312443821541	low
TCGA-DD-AADE	3.29315068493151	0	3.02831351086115	1.29972944146014	3.99530408478611	3.08874662490971	0.665591150711255	0.497543312215983	low
TCGA-DD-AACS	4.94246575342466	0	2.91755144350948	1.22741036385602	3.43185153990929	3.24226301729808	0.295215435689854	0.292614582645779	low
TCGA-DD-A4NL	4.68767123287671	0	3.23254533657013	1.67844740779357	4.03455107829792	3.39867433831762	1.74575751225635	2.02531100590003	high
TCGA-DD-AAC8	0.0438356164383562	1	2.68114591888152	1.26202398521664	3.97212326522248	3.28027888964013	1.6003372236189	1.86109305325954	high
TCGA-DD-AADS	1.2986301369863	0	3.0216068992819	1.2290118371198	3.82374596752569	2.97471786003734	0.27079730354796	0.222899796333515	low
TCGA-DD-AAE3	1.55068493150685	0	3.1886905265342	1.86530230177607	3.82279926310649	3.04260646616661	1.65303345659207	0.630150236277428	low
TCGA-CC-A5UE	0.745205479452055	1	2.46650778445522	1.97586676446719	3.99080012986181	3.57377442379846	0.828010829348133	7.39747627657142	high
TCGA-2Y-A9H1	3.36712328767123	1	2.85249132749483	1.3434122569792	3.93210660455794	3.07604915358175	0	0.431160136209631	low
TCGA-DD-A3A3	1.46575342465753	1	2.7886293588051	1.48877766248724	3.88824527855969	3.01977248202895	0.587031188065653	0.534601676664027	low
TCGA-K7-A5RF	1.72876712328767	0	3.13865852885826	2.02621259470376	3.9071109264056	3.23095982999704	2.38009882415335	2.00253679220536	high
TCGA-2Y-A9GZ	2.32328767123288	1	3.26515571115045	0.956267835610511	3.98963219212437	3.19190179260872	1.78407366480172	0.582085486312638	low
TCGA-DD-AADL	1.74246575342466	0	2.98696744422628	1.70276927590584	3.67732114770991	3.39521838825612	0	0.779017244171449	low
TCGA-UB-A7MC	1.36986301369863	0	3.06659393344644	0.678886256920034	3.51371357549365	3.39574773876431	0.678886256920034	0.319758182818768	low
TCGA-ED-A7PX	0.0164383561643836	0	2.67966342413562	1.56472091121506	3.80695350845801	3.19448326592918	2.16538115457608	1.80735205108401	high
TCGA-DD-AADB	3.4027397260274	0	2.73365055081649	1.61616132465012	3.75845754534492	3.34010953640664	0.39641961116331	1.17193404034599	high
TCGA-XR-A8TE	2.53424657534247	0	3.15724926337103	1.52539289098903	3.68639922682553	3.29349349946735	0.615684658781357	0.531652870437645	low
TCGA-2Y-A9GS	1.98356164383562	1	2.90853811636268	1.57285135769066	3.84220656713145	3.25335025581663	0.78546199955954	0.944719071791739	low
TCGA-FV-A4ZQ	0.0328767123287671	0	2.44757893207681	0.889143612436006	3.93348133392525	3.41450254797526	1.89926977002912	2.93527983895615	high
TCGA-GJ-A9DB	0.183561643835616	1	2.81143722339097	0.854931917776909	3.73858102001241	3.14026203921424	2.48616362429799	0.762946530724915	low
TCGA-UB-AA0V	0.86027397260274	0	3.18808579520993	2.02262561069539	3.77221379126528	3.10500467424494	1.30864220999818	0.680062342447116	low
TCGA-5R-AAAM	0.126027397260274	1	3.29704389602432	1.86675798543621	4.02097552222336	3.14265805442614	1.64492832541648	0.98777543080101	high
TCGA-O8-A75V	1.47397260273973	0	2.92771165939008	1.6407194332597	4.04066579753537	3.17147178298734	0	0.765565652628582	low
TCGA-BC-A216	3.7013698630137	0	2.71576927587012	1.89632145573562	3.99213069474973	3.23653555418366	1.43088770656294	2.49350163785298	high
TCGA-FV-A495	0.00273972602739726	0	3.10020329449768	1.11200747287806	3.77170781824142	3.31942212245679	1.4275444949097	0.714217651138721	low
TCGA-EP-A26S	0.649315068493151	0	2.99466720644578	1.12249395269873	4.09909006444375	2.90265866408341	0.878655195961582	0.34634466129183	low
TCGA-EP-A2KB	0.915068493150685	0	2.72951165876942	1.43879610997752	3.809070296757	3.25923130748857	0	0.751693025943281	low
TCGA-CC-5262	0.282191780821918	1	2.81717505202802	2.03330261187301	4.03532755501135	3.16629889902245	1.25848105535386	1.98817896322055	high
TCGA-DD-AACH	0.534246575342466	1	2.82519440833938	1.74685117176023	3.77668105596878	3.06438916818976	1.53888908569249	0.877605726517144	low
TCGA-2Y-A9H2	4.74246575342466	0	2.68295488690762	1.78110691022079	3.63801158557454	2.96075884129413	2.39415441112209	0.93121953089098	low
TCGA-DD-A39V	1.76164383561644	1	2.75328821681593	1.87217054351169	4.05658032044715	3.09474567013799	0.590921874985645	1.2245673688039	high
TCGA-DD-AAEH	2.14794520547945	0	3.12367602846316	1.46786671782107	3.7409231469815	3.28134479473313	0.296770317116442	0.490917844269971	low
TCGA-MI-A75E	1.38904109589041	0	3.02911677732165	1.77514496167725	3.6339762159448	3.15434162716349	1.80251460739092	0.781653608456451	low
TCGA-DD-AACN	3.56712328767123	0	3.0445781605319	1.41479009193401	4.0725799592284	3.27299445592188	0.665887350546779	1.01018520009987	high
TCGA-DD-AAE1	1.51232876712329	0	3.04140483820808	1.19663234768646	4.02044840046592	3.41822783000201	0	0.896344799982855	low
TCGA-G3-A25W	2.56164383561644	0	2.80370238607153	2.33422755461387	3.92659494834001	3.22203949496479	2.00069272402506	3.42866394484288	high
TCGA-DD-AAE0	1.52054794520548	0	2.6324127802609	1.31517655149877	3.98714391116865	3.13918048504209	1.55290156976147	1.40086148184014	high
TCGA-ED-A7PZ	0.0164383561643836	0	2.57299780587838	1.89119907156647	3.88953701192894	3.29401325558417	1.05378142564579	2.56303958935269	high
TCGA-DD-AADW	1.60821917808219	0	2.93053413502957	1.31919205666958	3.79095230093523	3.31342591617756	1.56373382416497	1.13072273584403	high
TCGA-DD-A1EA	6.61643835616438	0	2.6929593392414	1.91787665938127	3.89572587582776	3.19881085172845	0.666609452207147	1.4701213628774	high
TCGA-DD-AACP	1.13698630136986	0	2.60740749217067	1.3259116995047	3.94521254650799	3.40563723605771	0.343277732245447	1.74626250055601	high
TCGA-BC-A10T	2.29315068493151	1	2.75559788126461	2.15966392890924	3.7183748994197	2.95557232012136	1.33233615012479	0.822015214366803	low
TCGA-G3-A7M6	1.73150684931507	0	2.91640800491633	1.19639345654534	3.83698694282102	3.26298291873579	1.19639307882052	0.839473439337103	low
TCGA-DD-AACT	4.27945205479452	0	3.20113085313584	1.58138803120497	3.54782654398594	3.24644633564055	0.354299024789577	0.330560813295305	low
TCGA-WX-AA47	1.52328767123288	1	2.98584916696463	1.18706060253369	3.7109620352902	2.94417022856478	0.828082749548419	0.218487686406646	low
TCGA-DD-A1EH	4.0958904109589	0	2.43524354843507	1.24928913927425	4.16218477442562	3.27162643817941	0.570305829012546	2.20561852678008	high
TCGA-DD-AACU	4.29315068493151	0	2.97834152124873	1.69022353120704	3.69722854768475	3.36821591319448	0	0.746767686898372	low
TCGA-DD-A119	0.610958904109589	1	2.71063337153308	1.79604768919763	3.79946551828236	3.28354789699367	0	1.07658883985312	high
TCGA-DD-A1EJ	2.75342465753425	1	2.44059836224512	1.73115321408281	3.83018785347153	3.34327527304386	0.919860541147138	2.66310698717721	high
TCGA-WX-AA44	1.68493150684932	0	2.84945511476004	1.13380147846624	3.89379682756068	3.31797710631483	2.80967381789883	2.17573767965561	high
TCGA-2Y-A9H0	10.0684931506849	0	2.44039573650693	1.35275005186555	3.93613482769109	3.49150039443214	0	2.4229572219673	high
TCGA-DD-A39W	2.26575342465753	1	2.9733284942727	2.09942044570549	4.02191914945522	3.33995090963991	0.459155434141442	1.94504731470766	high
TCGA-BC-A217	1.15342465753425	0	2.01789198512314	1.36984277766214	3.82920223097861	3.25256340901787	2.44355440587464	5.1208835941816	high
TCGA-LG-A9QC	1.16438356164384	0	3.18250473496904	1.30511515337469	3.94216435947205	3.22705426161522	0.406628529567697	0.494694645874884	low
TCGA-UB-A7MD	0.142465753424658	1	3.09170606182747	2.02072922421063	3.98851510674763	3.30099583005338	0.526958599911349	1.36527700235093	high
TCGA-CC-A3M9	0.821917808219178	1	2.83400518622328	2.55043782012601	3.99402054890884	3.34578945765411	1.57579579457283	5.15602056531588	high
TCGA-CC-A5UC	0.950684931506849	1	3.10156654391908	1.92148279489307	3.99670057351584	3.53407916274249	1.45928157055041	3.56746042684975	high
TCGA-CC-A1HT	0.276712328767123	1	2.29630359980521	2.38342574769319	3.96975287590239	3.09018198077143	2.12900473957708	5.47124985727471	high
TCGA-3K-AAZ8	1.08493150684932	0	3.07135054667634	0	3.87961126274159	3.19917330196371	0.745025420060499	0.197699123019489	low
TCGA-BC-4072	4.08219178082192	1	2.71813581915856	1.9579545924817	3.87117805190669	3.0150658059919	1.15107654969746	1.03067232396254	high
TCGA-DD-AACQ	1.18356164383562	1	2.7119455958497	1.78738845579587	4.10145433091391	3.3953253543508	0.512457901529647	2.9204469734096	high
TCGA-CC-5264	0.279452054794521	1	2.50817066849407	1.72326352692769	3.75125052547604	3.36297783557687	1.93247369440832	3.42750832458162	high
TCGA-DD-AAD3	3.54794520547945	0	2.97448861909947	1.27328050383098	3.35904004193375	3.23198761323356	1.09291325215819	0.338501896088711	low
TCGA-ED-A627	1.15890410958904	0	3.14446805148278	0.919396149077872	3.80973599973503	3.30131882084282	1.50271386056677	0.602805289601479	low
TCGA-QA-A7B7	0.257534246575342	0	2.84349153581996	1.96681250202305	3.71627611705192	3.3193633592983	1.71391572110716	2.03095067703462	high
