# Supplementary material for: Construction of a Necroptosis-Related miRNA Signature for Predicting the Prognosis of Patients With Hepatocellular Carcinoma
Source: Front Genet. 2022 Apr 12;13:825261. doi: 10.3389/fgene.2022.825261 (PMC9039163; doi:10.3389/fgene.2022.825261)
Supplement: Supplementary file 3 [file DataSheet1.ZIP › raw data/6-/test.multiCox.txt]

id	HR	HR.95L	HR.95H	pvalue
Age	1.02680061735238	1.00403110727704	1.05008649647774	0.0208007514180492
Sex	1.03226013162246	0.598058193845986	1.78170116269927	0.909227645010098
Grade	1.35010555293458	0.795968193705535	2.29002241355779	0.265495693281029
riskScore	1.33438132345311	1.15058089551514	1.54754309177302	0.000136181801957079
