# Supplementary material for: Construction of a Necroptosis-Related miRNA Signature for Predicting the Prognosis of Patients With Hepatocellular Carcinoma
Source: Front Genet. 2022 Apr 12;13:825261. doi: 10.3389/fgene.2022.825261 (PMC9039163; doi:10.3389/fgene.2022.825261)
Supplement: Supplementary file 3 [file DataSheet1.ZIP › raw data/6-/test.uniCox.txt]

id	HR	HR.95L	HR.95H	pvalue
Age	1.0243497580831	1.00333617158712	1.04580344713884	0.0229116827323998
Sex	0.830656565310614	0.4907241147162	1.4060656666377	0.489622342576737
Grade	1.06703727016227	0.64501178899393	1.76519027302006	0.800543377129437
riskScore	1.32213635557608	1.14561022668772	1.52586324913499	0.000133950660950277
