# Supplementary material for: Construction of a Necroptosis-Related miRNA Signature for Predicting the Prognosis of Patients With Hepatocellular Carcinoma
Source: Front Genet. 2022 Apr 12;13:825261. doi: 10.3389/fgene.2022.825261 (PMC9039163; doi:10.3389/fgene.2022.825261)
Supplement: Supplementary file 3 [file DataSheet1.ZIP › raw data/6-/train.multiCox.txt]

id	HR	HR.95L	HR.95H	pvalue
Age	1.00181095060138	0.98091160558932	1.02315557796043	0.866420167835917
Sex	1.02666962779546	0.587791474656999	1.793238878214	0.926302099760345
Grade	0.955087039493243	0.54110948551386	1.68577945393383	0.874050100004593
riskScore	1.67247306115046	1.41570997525258	1.97580450033555	1.46751214123129e-09
