# Supplementary material for: Construction of a Necroptosis-Related miRNA Signature for Predicting the Prognosis of Patients With Hepatocellular Carcinoma
Source: Front Genet. 2022 Apr 12;13:825261. doi: 10.3389/fgene.2022.825261 (PMC9039163; doi:10.3389/fgene.2022.825261)
Supplement: Supplementary file 3 [file DataSheet1.ZIP › raw data/6-/train.uniCox.txt]

id	HR	HR.95L	HR.95H	pvalue
Age	1.00253899727486	0.982063920099552	1.02344095988681	0.809664672546874
Sex	0.937287847674344	0.546179647011239	1.60846072204505	0.814170254298872
Grade	1.10854328143326	0.638115672497029	1.92577656336522	0.714591250242572
riskScore	1.66895048954516	1.41480261400956	1.96875218420695	1.2276074122148e-09
