# Supplementary material for: Construction of a Necroptosis-Related miRNA Signature for Predicting the Prognosis of Patients With Hepatocellular Carcinoma
Source: Front Genet. 2022 Apr 12;13:825261. doi: 10.3389/fgene.2022.825261 (PMC9039163; doi:10.3389/fgene.2022.825261)
Supplement: Supplementary file 3 [file DataSheet1.ZIP › raw data/9-/hsa-miR-10b-5p.txt]

ARSK, CADM1, EPHA4, H3F3B, MAPRE1, NCOA6, NCOR2, NR2C2, NR4A3, PIK3CA, RORA, CREB1, CRLF3, CSMD1, CSRNP3, SLC24A4, SON, TFAP2C, TIAM1, TRIM2, XPNPEP3, ZMYND11, ZNF445, LIX1L, SDC1
