# Supplementary material for: Construction of a Necroptosis-Related miRNA Signature for Predicting the Prognosis of Patients With Hepatocellular Carcinoma
Source: Front Genet. 2022 Apr 12;13:825261. doi: 10.3389/fgene.2022.825261 (PMC9039163; doi:10.3389/fgene.2022.825261)
Supplement: Supplementary file 3 [file DataSheet1.ZIP › raw data/9-/hsa-miR-139-5p.txt]

ZBTB34, UHMK1, USP6NL, CIAPIN1, TPD52, IGF1R, STAMBP, TCF12, DCBLD2, TNPO1, B3GALNT2, NANOGNB, NR5A2, PAPD4, PDE4D, ROCK2, RREB1, JUN, FOS, HNRNPF, LCOR
