# Supplementary material for: Construction of a Necroptosis-Related miRNA Signature for Predicting the Prognosis of Patients With Hepatocellular Carcinoma
Source: Front Genet. 2022 Apr 12;13:825261. doi: 10.3389/fgene.2022.825261 (PMC9039163; doi:10.3389/fgene.2022.825261)
Supplement: Supplementary file 3 [file DataSheet1.ZIP › raw data/9-/hsa-miR-326.txt]

UBE4A, USH1G, DAB2IP, DCAF7, EPHB3, NF2, RBM20, SLC27A4, SMO, TBL1XR1
