# Supplementary material for: Construction of a Necroptosis-Related miRNA Signature for Predicting the Prognosis of Patients With Hepatocellular Carcinoma
Source: Front Genet. 2022 Apr 12;13:825261. doi: 10.3389/fgene.2022.825261 (PMC9039163; doi:10.3389/fgene.2022.825261)
Supplement: Supplementary file 3 [file DataSheet1.ZIP › raw data/9-/miRDB.txt]

miRNA	gene
hsa-miR-10b-5p	ACKR2
hsa-miR-10b-5p	ANKFY1
hsa-miR-10b-5p	ADAMTS2
hsa-miR-10b-5p	ADGRL1
hsa-miR-10b-5p	ARSK
hsa-miR-10b-5p	ATF2
hsa-miR-10b-5p	BACH2
hsa-miR-10b-5p	ALX3
hsa-miR-10b-5p	BAZ1B
hsa-miR-10b-5p	BBX
hsa-miR-10b-5p	BCL6
hsa-miR-10b-5p	BAP1
hsa-miR-10b-5p	C14orf28
hsa-miR-10b-5p	C3orf18
hsa-miR-10b-5p	C4orf19
hsa-miR-10b-5p	C6orf132
hsa-miR-10b-5p	CABP4
hsa-miR-10b-5p	CADM1
hsa-miR-10b-5p	CADM2
hsa-miR-10b-5p	CAMK2G
hsa-miR-10b-5p	BCR
hsa-miR-10b-5p	BDNF
hsa-miR-10b-5p	BLOC1S5
hsa-miR-10b-5p	BORA
hsa-miR-10b-5p	BTBD11
hsa-miR-10b-5p	CELF1
hsa-miR-10b-5p	CEP350
hsa-miR-10b-5p	CHL1
hsa-miR-10b-5p	CLCC1
hsa-miR-10b-5p	CNIH4
hsa-miR-10b-5p	CNN1
hsa-miR-10b-5p	CNOT9
hsa-miR-10b-5p	COPS7B
hsa-miR-10b-5p	ANKRD13A
hsa-miR-10b-5p	APAF1
hsa-miR-10b-5p	ARHGAP12
hsa-miR-10b-5p	ARHGEF12
hsa-miR-10b-5p	ARL13A
hsa-miR-10b-5p	ARNT
hsa-miR-10b-5p	ARRDC3
hsa-miR-10b-5p	CTDSPL
hsa-miR-10b-5p	CYTH1
hsa-miR-10b-5p	DAZAP1
hsa-miR-10b-5p	DCAF4L1
hsa-miR-10b-5p	DENND6A
hsa-miR-10b-5p	DOCK11
hsa-miR-10b-5p	DOK5
hsa-miR-10b-5p	DPH3
hsa-miR-10b-5p	EBF2
hsa-miR-10b-5p	EFHC1
hsa-miR-10b-5p	EIF5A2
hsa-miR-10b-5p	ELAVL2
hsa-miR-10b-5p	ELOVL2
hsa-miR-10b-5p	EPHA4
hsa-miR-10b-5p	EPHA5
hsa-miR-10b-5p	ERI2
hsa-miR-10b-5p	FAM196A
hsa-miR-10b-5p	FAM91A1
hsa-miR-10b-5p	FBXO30
hsa-miR-10b-5p	FIGN
hsa-miR-10b-5p	CAPRIN1
hsa-miR-10b-5p	CCDC88A
hsa-miR-10b-5p	CCNB3
hsa-miR-10b-5p	CDK6
hsa-miR-10b-5p	CECR6
hsa-miR-10b-5p	FXR1
hsa-miR-10b-5p	FZD4
hsa-miR-10b-5p	GABRB2
hsa-miR-10b-5p	GABRG1
hsa-miR-10b-5p	GALNT1
hsa-miR-10b-5p	GGCX
hsa-miR-10b-5p	GOLGA3
hsa-miR-10b-5p	GPATCH2L
hsa-miR-10b-5p	GRM3
hsa-miR-10b-5p	GTF2H1
hsa-miR-10b-5p	H3F3B
hsa-miR-10b-5p	HAS3
hsa-miR-10b-5p	HEG1
hsa-miR-10b-5p	HERC6
hsa-miR-10b-5p	HNRNPK
hsa-miR-10b-5p	HOXA1
hsa-miR-10b-5p	HOXA3
hsa-miR-10b-5p	IFFO2
hsa-miR-10b-5p	IFNAR2
hsa-miR-10b-5p	IGDCC4
hsa-miR-10b-5p	INF2
hsa-miR-10b-5p	IRAK4
hsa-miR-10b-5p	ITSN1
hsa-miR-10b-5p	JARID2
hsa-miR-10b-5p	KCNA6
hsa-miR-10b-5p	KCNJ6
hsa-miR-10b-5p	KCTD17
hsa-miR-10b-5p	KIAA1161
hsa-miR-10b-5p	KIAA1462
hsa-miR-10b-5p	KIAA1549
hsa-miR-10b-5p	KL
hsa-miR-10b-5p	KLF11
hsa-miR-10b-5p	KLHDC10
hsa-miR-10b-5p	KLHL29
hsa-miR-10b-5p	LANCL1
hsa-miR-10b-5p	FLRT2
hsa-miR-10b-5p	FNBP1L
hsa-miR-10b-5p	FRS2
hsa-miR-10b-5p	FUS
hsa-miR-10b-5p	FUT1
hsa-miR-10b-5p	LRP12
hsa-miR-10b-5p	LRRC8C
hsa-miR-10b-5p	LTBP1
hsa-miR-10b-5p	M6PR
hsa-miR-10b-5p	MAP3K7
hsa-miR-10b-5p	MAP4K4
hsa-miR-10b-5p	MAPKBP1
hsa-miR-10b-5p	MAPRE1
hsa-miR-10b-5p	MDGA2
hsa-miR-10b-5p	MED1
hsa-miR-10b-5p	MLLT10
hsa-miR-10b-5p	MMAA
hsa-miR-10b-5p	MSR1
hsa-miR-10b-5p	MTF2
hsa-miR-10b-5p	MYBL1
hsa-miR-10b-5p	MYCBP
hsa-miR-10b-5p	NCOA6
hsa-miR-10b-5p	NCOR2
hsa-miR-10b-5p	NDUFA4
hsa-miR-10b-5p	NFAT5
hsa-miR-10b-5p	NONO
hsa-miR-10b-5p	NR2C2
hsa-miR-10b-5p	NR4A3
hsa-miR-10b-5p	NR6A1
hsa-miR-10b-5p	NSD2
hsa-miR-10b-5p	PAFAH1B1
hsa-miR-10b-5p	PAPD5
hsa-miR-10b-5p	PAPOLG
hsa-miR-10b-5p	PATL1
hsa-miR-10b-5p	PDE4A
hsa-miR-10b-5p	PDZD8
hsa-miR-10b-5p	PIK3CA
hsa-miR-10b-5p	PLA1A
hsa-miR-10b-5p	PLA2G15
hsa-miR-10b-5p	POLH
hsa-miR-10b-5p	POPDC2
hsa-miR-10b-5p	PRKAA2
hsa-miR-10b-5p	PRLR
hsa-miR-10b-5p	PRRT3
hsa-miR-10b-5p	PTP4A2
hsa-miR-10b-5p	PURG
hsa-miR-10b-5p	RAP2A
hsa-miR-10b-5p	RB1CC1
hsa-miR-10b-5p	RBMS3
hsa-miR-10b-5p	RNF112
hsa-miR-10b-5p	RNF165
hsa-miR-10b-5p	RNF2
hsa-miR-10b-5p	RNF20
hsa-miR-10b-5p	RORA
hsa-miR-10b-5p	RPRD1A
hsa-miR-10b-5p	CREB1
hsa-miR-10b-5p	CREBL2
hsa-miR-10b-5p	CRLF3
hsa-miR-10b-5p	CSDE1
hsa-miR-10b-5p	CSMD1
hsa-miR-10b-5p	CSRNP3
hsa-miR-10b-5p	SERTM1
hsa-miR-10b-5p	SGCD
hsa-miR-10b-5p	SH3D19
hsa-miR-10b-5p	SHANK3
hsa-miR-10b-5p	SIM2
hsa-miR-10b-5p	SIX4
hsa-miR-10b-5p	SKA2
hsa-miR-10b-5p	SLC24A4
hsa-miR-10b-5p	SLC25A53
hsa-miR-10b-5p	SLC35E1
hsa-miR-10b-5p	SLC35F5
hsa-miR-10b-5p	SLC38A2
hsa-miR-10b-5p	SMIM10L1
hsa-miR-10b-5p	SMIM7
hsa-miR-10b-5p	SMTNL2
hsa-miR-10b-5p	SMURF1
hsa-miR-10b-5p	SON
hsa-miR-10b-5p	SPAG9
hsa-miR-10b-5p	SSPN
hsa-miR-10b-5p	SUSD6
hsa-miR-10b-5p	SVOP
hsa-miR-10b-5p	TBX5
hsa-miR-10b-5p	TFAP2C
hsa-miR-10b-5p	TFRC
hsa-miR-10b-5p	TIAM1
hsa-miR-10b-5p	TMEM132B
hsa-miR-10b-5p	TMEM170B
hsa-miR-10b-5p	TMEM183A
hsa-miR-10b-5p	TMEM268
hsa-miR-10b-5p	TNFSF8
hsa-miR-10b-5p	TRIM2
hsa-miR-10b-5p	TRMT10A
hsa-miR-10b-5p	UBE2I
hsa-miR-10b-5p	UNC5D
hsa-miR-10b-5p	USP12
hsa-miR-10b-5p	USP25
hsa-miR-10b-5p	USP46
hsa-miR-10b-5p	UTP14C
hsa-miR-10b-5p	VDR
hsa-miR-10b-5p	VTA1
hsa-miR-10b-5p	WDR26
hsa-miR-10b-5p	XPNPEP3
hsa-miR-10b-5p	XRN1
hsa-miR-10b-5p	ZBTB6
hsa-miR-10b-5p	ZC2HC1C
hsa-miR-10b-5p	ZDHHC21
hsa-miR-10b-5p	ZMYND11
hsa-miR-10b-5p	LANCL3
hsa-miR-10b-5p	LATS1
hsa-miR-10b-5p	ZNF107
hsa-miR-10b-5p	ZNF154
hsa-miR-10b-5p	ZNF367
hsa-miR-10b-5p	ZNF43
hsa-miR-10b-5p	ZNF445
hsa-miR-10b-5p	ZNF492
hsa-miR-10b-5p	ZNF510
hsa-miR-10b-5p	ZNF608
hsa-miR-10b-5p	ZNF660
hsa-miR-10b-5p	ZNF704
hsa-miR-10b-5p	ZNF780B
hsa-miR-10b-5p	LIX1L
hsa-miR-10b-5p	SERAC1
hsa-miR-10b-5p	LCA5
hsa-miR-10b-5p	LHFPL4
hsa-miR-10b-5p	SAP30BP
hsa-miR-10b-5p	SDC1
hsa-miR-10b-5p	SERF2
hsa-miR-10b-5p	SERP1
hsa-miR-10b-5p	RTN4R
hsa-miR-139-5p	ZBTB34
hsa-miR-139-5p	ZEB1
hsa-miR-139-5p	ZBTB10
hsa-miR-139-5p	WASHC4
hsa-miR-139-5p	URI1
hsa-miR-139-5p	UGT2A3
hsa-miR-139-5p	UHMK1
hsa-miR-139-5p	UNC45A
hsa-miR-139-5p	WDR47
hsa-miR-139-5p	USP24
hsa-miR-139-5p	USP6NL
hsa-miR-139-5p	CBLL1
hsa-miR-139-5p	YWHAQ
hsa-miR-139-5p	CIAPIN1
hsa-miR-139-5p	CLDND1
hsa-miR-139-5p	CLIC5
hsa-miR-139-5p	CLPX
hsa-miR-139-5p	ZEB2
hsa-miR-139-5p	ZFAND3
hsa-miR-139-5p	ZNF107
hsa-miR-139-5p	ZNF181
hsa-miR-139-5p	WASL
hsa-miR-139-5p	WTAP
hsa-miR-139-5p	YPEL2
hsa-miR-139-5p	YWHAG
hsa-miR-139-5p	CHFR
hsa-miR-139-5p	ZNF792
hsa-miR-139-5p	ZRANB2
hsa-miR-139-5p	TOX
hsa-miR-139-5p	TP53BP2
hsa-miR-139-5p	TPD52
hsa-miR-139-5p	TRIM44
hsa-miR-139-5p	TRIM9
hsa-miR-139-5p	TRMT10C
hsa-miR-139-5p	ZNF493
hsa-miR-139-5p	CCT8
hsa-miR-139-5p	CD164
hsa-miR-139-5p	CDC42
hsa-miR-139-5p	ZNF678
hsa-miR-139-5p	UBE3A
hsa-miR-139-5p	UBR3
hsa-miR-139-5p	C18orf65
hsa-miR-139-5p	C1orf141
hsa-miR-139-5p	C2orf49
hsa-miR-139-5p	C3orf70
hsa-miR-139-5p	C5orf52
hsa-miR-139-5p	CAAP1
hsa-miR-139-5p	PPEF2
hsa-miR-139-5p	CBX1
hsa-miR-139-5p	PPP2R1B
hsa-miR-139-5p	PPP3CB
hsa-miR-139-5p	PRDM16
hsa-miR-139-5p	PRKAA1
hsa-miR-139-5p	PRKD3
hsa-miR-139-5p	PRKX
hsa-miR-139-5p	PROSER1
hsa-miR-139-5p	PRPF4B
hsa-miR-139-5p	CLVS1
hsa-miR-139-5p	CMYA5
hsa-miR-139-5p	CNOT4
hsa-miR-139-5p	CSRNP2
hsa-miR-139-5p	CTDSPL2
hsa-miR-139-5p	ZNF532
hsa-miR-139-5p	ZNF630
hsa-miR-139-5p	ZNF677
hsa-miR-139-5p	DDX3X
hsa-miR-139-5p	DIP2C
hsa-miR-139-5p	DIS3
hsa-miR-139-5p	DMD
hsa-miR-139-5p	DNAJC5
hsa-miR-139-5p	DPY19L1
hsa-miR-139-5p	DPY30
hsa-miR-139-5p	DPYSL5
hsa-miR-139-5p	DSC2
hsa-miR-139-5p	TROVE2
hsa-miR-139-5p	TSPAN3
hsa-miR-139-5p	TSPAN5
hsa-miR-139-5p	TTC14
hsa-miR-139-5p	UBE2D1
hsa-miR-139-5p	UBE2F
hsa-miR-139-5p	C17orf75
hsa-miR-139-5p	PLCB1
hsa-miR-139-5p	PLEKHG1
hsa-miR-139-5p	PLXNC1
hsa-miR-139-5p	PMP22
hsa-miR-139-5p	POF1B
hsa-miR-139-5p	PPARGC1B
hsa-miR-139-5p	IGF1R
hsa-miR-139-5p	PPP2CA
hsa-miR-139-5p	SPATA5
hsa-miR-139-5p	SPTBN1
hsa-miR-139-5p	SRSF4
hsa-miR-139-5p	SSX2IP
hsa-miR-139-5p	STAMBP
hsa-miR-139-5p	STX16
hsa-miR-139-5p	TBX1
hsa-miR-139-5p	TCEANC
hsa-miR-139-5p	TCF12
hsa-miR-139-5p	TEK
hsa-miR-139-5p	TET3
hsa-miR-139-5p	TGIF1
hsa-miR-139-5p	THBS1
hsa-miR-139-5p	CYP24A1
hsa-miR-139-5p	DCBLD2
hsa-miR-139-5p	DDIT4
hsa-miR-139-5p	TMEM69
hsa-miR-139-5p	TMF1
hsa-miR-139-5p	TMPO
hsa-miR-139-5p	TNPO1
hsa-miR-139-5p	TOP1
hsa-miR-139-5p	ATP5G3
hsa-miR-139-5p	ATP7A
hsa-miR-139-5p	ATRX
hsa-miR-139-5p	ATXN1
hsa-miR-139-5p	AXL
hsa-miR-139-5p	AZIN1
hsa-miR-139-5p	B3GALNT2
hsa-miR-139-5p	BAZ2B
hsa-miR-139-5p	BMPR1A
hsa-miR-139-5p	BTG3
hsa-miR-139-5p	C16orf59
hsa-miR-139-5p	MLIP
hsa-miR-139-5p	MNT
hsa-miR-139-5p	MORN4
hsa-miR-139-5p	MOSPD1
hsa-miR-139-5p	MRPL42
hsa-miR-139-5p	MSL3
hsa-miR-139-5p	MUT
hsa-miR-139-5p	MYCBP
hsa-miR-139-5p	MYLK
hsa-miR-139-5p	NANOGNB
hsa-miR-139-5p	NAPG
hsa-miR-139-5p	NDFIP1
hsa-miR-139-5p	NDRG2
hsa-miR-139-5p	NDRG4
hsa-miR-139-5p	NDUFB5
hsa-miR-139-5p	NECTIN3
hsa-miR-139-5p	NEMP2
hsa-miR-139-5p	NME7
hsa-miR-139-5p	NPTX1
hsa-miR-139-5p	NR5A2
hsa-miR-139-5p	NRK
hsa-miR-139-5p	NUFIP2
hsa-miR-139-5p	NXPH1
hsa-miR-139-5p	OTUD4
hsa-miR-139-5p	PAK2
hsa-miR-139-5p	PAK5
hsa-miR-139-5p	PAPD4
hsa-miR-139-5p	PARVG
hsa-miR-139-5p	PAXBP1
hsa-miR-139-5p	PCDH10
hsa-miR-139-5p	PCDH7
hsa-miR-139-5p	PDE3A
hsa-miR-139-5p	PDE4A
hsa-miR-139-5p	PDE4D
hsa-miR-139-5p	DTWD1
hsa-miR-139-5p	DYNLL2
hsa-miR-139-5p	EBF1
hsa-miR-139-5p	EDC3
hsa-miR-139-5p	EFCAB1
hsa-miR-139-5p	EFCAB14
hsa-miR-139-5p	EIF4G2
hsa-miR-139-5p	ELAVL2
hsa-miR-139-5p	ELFN1
hsa-miR-139-5p	ELOVL5
hsa-miR-139-5p	EME1
hsa-miR-139-5p	EPM2AIP1
hsa-miR-139-5p	ERBIN
hsa-miR-139-5p	ETS1
hsa-miR-139-5p	FAF2
hsa-miR-139-5p	FAM222B
hsa-miR-139-5p	FAM76B
hsa-miR-139-5p	FAM91A1
hsa-miR-139-5p	FAR2
hsa-miR-139-5p	FBN2
hsa-miR-139-5p	FBXL16
hsa-miR-139-5p	FGA
hsa-miR-139-5p	FHL5
hsa-miR-139-5p	PSMA5
hsa-miR-139-5p	PSPH
hsa-miR-139-5p	PTPN4
hsa-miR-139-5p	PTPRU
hsa-miR-139-5p	RAB11FIP1
hsa-miR-139-5p	RAD54B
hsa-miR-139-5p	RASGRF1
hsa-miR-139-5p	RBM8A
hsa-miR-139-5p	REM1
hsa-miR-139-5p	REV1
hsa-miR-139-5p	RFX7
hsa-miR-139-5p	RICTOR
hsa-miR-139-5p	RNF11
hsa-miR-139-5p	ROBO2
hsa-miR-139-5p	ROCK2
hsa-miR-139-5p	RPRD1A
hsa-miR-139-5p	RPS6KB1
hsa-miR-139-5p	RRAGD
hsa-miR-139-5p	RREB1
hsa-miR-139-5p	RUFY3
hsa-miR-139-5p	SC5D
hsa-miR-139-5p	SCAPER
hsa-miR-139-5p	SCN3A
hsa-miR-139-5p	SDAD1
hsa-miR-139-5p	SEC63
hsa-miR-139-5p	SEL1L3
hsa-miR-139-5p	SEPT11
hsa-miR-139-5p	SESN3
hsa-miR-139-5p	SLC12A5
hsa-miR-139-5p	SLC25A3
hsa-miR-139-5p	SLC9A2
hsa-miR-139-5p	SLITRK4
hsa-miR-139-5p	ADGRL4
hsa-miR-139-5p	AEBP2
hsa-miR-139-5p	AJAP1
hsa-miR-139-5p	AKAP1
hsa-miR-139-5p	AKIRIN2
hsa-miR-139-5p	ANAPC7
hsa-miR-139-5p	ANK2
hsa-miR-139-5p	ANKRD50
hsa-miR-139-5p	AP1S2
hsa-miR-139-5p	APLP2
hsa-miR-139-5p	APPBP2
hsa-miR-139-5p	AQP1
hsa-miR-139-5p	ARHGEF7
hsa-miR-139-5p	TMED10
hsa-miR-139-5p	TMEM132D
hsa-miR-139-5p	TMEM245
hsa-miR-139-5p	TMEM33
hsa-miR-139-5p	ARX
hsa-miR-139-5p	ASH1L
hsa-miR-139-5p	ATL2
hsa-miR-139-5p	ATP2B2
hsa-miR-139-5p	LRP12
hsa-miR-139-5p	LRPPRC
hsa-miR-139-5p	LSG1
hsa-miR-139-5p	LY9
hsa-miR-139-5p	LYPLA1
hsa-miR-139-5p	MAP2
hsa-miR-139-5p	MAP3K7
hsa-miR-139-5p	MARCH7
hsa-miR-139-5p	MAT2A
hsa-miR-139-5p	MBNL3
hsa-miR-139-5p	MED4
hsa-miR-139-5p	MEIS2
hsa-miR-139-5p	MFAP3L
hsa-miR-139-5p	MGAT4A
hsa-miR-139-5p	HOXA9
hsa-miR-139-5p	HOXB2
hsa-miR-139-5p	HRNR
hsa-miR-139-5p	HSF5
hsa-miR-139-5p	HTR7
hsa-miR-139-5p	ICK
hsa-miR-139-5p	IGFBP5
hsa-miR-139-5p	IPO11
hsa-miR-139-5p	IQCJ-SCHIP1
hsa-miR-139-5p	JAKMIP2
hsa-miR-139-5p	JDP2
hsa-miR-139-5p	JUN
hsa-miR-139-5p	KAT6A
hsa-miR-139-5p	KBTBD2
hsa-miR-139-5p	FKBP14
hsa-miR-139-5p	FMR1
hsa-miR-139-5p	FOS
hsa-miR-139-5p	FOXP2
hsa-miR-139-5p	FSBP
hsa-miR-139-5p	FYTTD1
hsa-miR-139-5p	GABBR2
hsa-miR-139-5p	GABRA1
hsa-miR-139-5p	GALNT3
hsa-miR-139-5p	GALNT7
hsa-miR-139-5p	GATM
hsa-miR-139-5p	GDE1
hsa-miR-139-5p	GDF10
hsa-miR-139-5p	GLIPR1L1
hsa-miR-139-5p	GNA13
hsa-miR-139-5p	GOT2
hsa-miR-139-5p	GPD1L
hsa-miR-139-5p	PDK1
hsa-miR-139-5p	PELI1
hsa-miR-139-5p	PFN2
hsa-miR-139-5p	PHF6
hsa-miR-139-5p	PHKA1
hsa-miR-139-5p	PIEZO1
hsa-miR-139-5p	PIKFYVE
hsa-miR-139-5p	PITPNA
hsa-miR-139-5p	HNRNPF
hsa-miR-139-5p	LRFN5
hsa-miR-139-5p	KBTBD8
hsa-miR-139-5p	KCND2
hsa-miR-139-5p	KDM3B
hsa-miR-139-5p	KIF13A
hsa-miR-139-5p	KIF3A
hsa-miR-139-5p	ARL15
hsa-miR-139-5p	ARL8B
hsa-miR-139-5p	ARMC2
hsa-miR-139-5p	ARRDC3
hsa-miR-139-5p	LCOR
hsa-miR-139-5p	LMO4
hsa-miR-139-5p	LRCH2
hsa-miR-139-5p	GULP1
hsa-miR-139-5p	GPM6A
hsa-miR-139-5p	GPR37
hsa-miR-139-5p	GRM1
hsa-miR-139-5p	HMGCR
hsa-miR-139-5p	H2AFV
hsa-miR-139-5p	HARS2
hsa-miR-139-5p	HIPK1
hsa-miR-139-5p	KPNA4
hsa-miR-139-5p	KIF9
hsa-miR-139-5p	KLHL28
hsa-miR-326	TREML2
hsa-miR-326	TPM3
hsa-miR-326	UBIAD1
hsa-miR-326	TRPV3
hsa-miR-326	TRPV6
hsa-miR-326	TSPAN14
hsa-miR-326	WSCD1
hsa-miR-326	WDFY1
hsa-miR-326	WFDC1
hsa-miR-326	WNT7B
hsa-miR-326	TULP4
hsa-miR-326	TSPAN18
hsa-miR-326	TTYH3
hsa-miR-326	TUFT1
hsa-miR-326	UBE4A
hsa-miR-326	ZHX3
hsa-miR-326	ZMIZ2
hsa-miR-326	ZNF185
hsa-miR-326	ZNF197
hsa-miR-326	ZNF322
hsa-miR-326	ZNF398
hsa-miR-326	ZNF577
hsa-miR-326	ZNF609
hsa-miR-326	ZNF747
hsa-miR-326	TYR
hsa-miR-326	UBE2O
hsa-miR-326	UBE2W
hsa-miR-326	ZPBP2
hsa-miR-326	ZXDB
hsa-miR-326	ZZEF1
hsa-miR-326	UBQLN4
hsa-miR-326	UBXN10
hsa-miR-326	UCP3
hsa-miR-326	ULK3
hsa-miR-326	UNC119B
hsa-miR-326	USH1G
hsa-miR-326	VAMP2
hsa-miR-326	ZNF84
hsa-miR-326	ZNF865
hsa-miR-326	ZNHIT3
hsa-miR-326	VPS39
hsa-miR-326	VSIG10L
hsa-miR-326	WASF2
hsa-miR-326	TMEM178B
hsa-miR-326	TMEM266
hsa-miR-326	TMEM41B
hsa-miR-326	TNC
hsa-miR-326	TNFAIP2
hsa-miR-326	TNFAIP8L2
hsa-miR-326	TNFRSF11A
hsa-miR-326	TNFRSF8
hsa-miR-326	TNR
hsa-miR-326	TNS1
hsa-miR-326	TOM1L2
hsa-miR-326	TOMM34
hsa-miR-326	TOMM40L
hsa-miR-326	TOR2A
hsa-miR-326	CSNK1G1
hsa-miR-326	CSNK1G3
hsa-miR-326	CTCF
hsa-miR-326	CTNS
hsa-miR-326	CTXN2
hsa-miR-326	CYP8B1
hsa-miR-326	DAB2IP
hsa-miR-326	DAG1
hsa-miR-326	DBX2
hsa-miR-326	DCAF7
hsa-miR-326	DCP1A
hsa-miR-326	DDX11
hsa-miR-326	DGKG
hsa-miR-326	DHX33
hsa-miR-326	DMBX1
hsa-miR-326	DNAJB12
hsa-miR-326	DNAJB2
hsa-miR-326	DNAJC27
hsa-miR-326	DNM1L
hsa-miR-326	DOCK5
hsa-miR-326	VASH1
hsa-miR-326	VDR
hsa-miR-326	VLDLR
hsa-miR-326	DYSF
hsa-miR-326	E2F2
hsa-miR-326	EBF1
hsa-miR-326	EFNA3
hsa-miR-326	EFTUD2
hsa-miR-326	EGR4
hsa-miR-326	EHD4
hsa-miR-326	EHMT2
hsa-miR-326	EIF4EBP2
hsa-miR-326	XIRP1
hsa-miR-326	YBEY
hsa-miR-326	YBX2
hsa-miR-326	YIPF6
hsa-miR-326	ZBTB12
hsa-miR-326	ZCCHC14
hsa-miR-326	ZHX2
hsa-miR-326	ARPIN
hsa-miR-326	ARPP21
hsa-miR-326	ARVCF
hsa-miR-326	ASTN1
hsa-miR-326	ASTN2
hsa-miR-326	ATG16L1
hsa-miR-326	ATP2B2
hsa-miR-326	ATP6V1G2
hsa-miR-326	ATP8B2
hsa-miR-326	ATRIP
hsa-miR-326	ATXN1
hsa-miR-326	ATXN1L
hsa-miR-326	B4GALT1
hsa-miR-326	BAHD1
hsa-miR-326	BCL2L13
hsa-miR-326	BCL2L2
hsa-miR-326	BCL3
hsa-miR-326	BEND3
hsa-miR-326	BHLHE40
hsa-miR-326	BICD2
hsa-miR-326	BNC2
hsa-miR-326	DPYD
hsa-miR-326	DPYSL5
hsa-miR-326	DSG2
hsa-miR-326	BTBD11
hsa-miR-326	C16orf45
hsa-miR-326	C16orf52
hsa-miR-326	C16orf54
hsa-miR-326	C16orf82
hsa-miR-326	C19orf25
hsa-miR-326	C1orf105
hsa-miR-326	C1orf106
hsa-miR-326	C2CD2
hsa-miR-326	C2CD2L
hsa-miR-326	C2orf68
hsa-miR-326	C2orf71
hsa-miR-326	C9orf24
hsa-miR-326	C9orf3
hsa-miR-326	CABLES1
hsa-miR-326	CACNA1E
hsa-miR-326	CALCR
hsa-miR-326	CAPN12
hsa-miR-326	CASKIN1
hsa-miR-326	CBFA2T3
hsa-miR-326	CBX2
hsa-miR-326	CCDC174
hsa-miR-326	CCDC97
hsa-miR-326	CD177
hsa-miR-326	CD47
hsa-miR-326	CDC20B
hsa-miR-326	CDC42EP1
hsa-miR-326	CDCA5
hsa-miR-326	CDH3
hsa-miR-326	CDH5
hsa-miR-326	CDK15
hsa-miR-326	CEBPA
hsa-miR-326	CELF2
hsa-miR-326	CELF5
hsa-miR-326	CEP85
hsa-miR-326	CERS6
hsa-miR-326	CFAP70
hsa-miR-326	BPIFB4
hsa-miR-326	BRPF3
hsa-miR-326	BSDC1
hsa-miR-326	CKM
hsa-miR-326	CLCN6
hsa-miR-326	CLDN16
hsa-miR-326	CLIC5
hsa-miR-326	CLSTN1
hsa-miR-326	CMKLR1
hsa-miR-326	CMTM8
hsa-miR-326	CNBP
hsa-miR-326	CNDP2
hsa-miR-326	COL23A1
hsa-miR-326	COL4A1
hsa-miR-326	COPS7A
hsa-miR-326	CORO2B
hsa-miR-326	CPSF7
hsa-miR-326	CRCP
hsa-miR-326	CROCC
hsa-miR-326	CRTC3
hsa-miR-326	CRY2
hsa-miR-326	KIF9
hsa-miR-326	KLF1
hsa-miR-326	KLF14
hsa-miR-326	KLF3
hsa-miR-326	KLHL14
hsa-miR-326	KLHL21
hsa-miR-326	KLK5
hsa-miR-326	KMT2A
hsa-miR-326	KREMEN1
hsa-miR-326	KRTAP19-3
hsa-miR-326	LAMC3
hsa-miR-326	LARP1
hsa-miR-326	LAT2
hsa-miR-326	LCE2A
hsa-miR-326	LDOC1
hsa-miR-326	LETM2
hsa-miR-326	LGI2
hsa-miR-326	LMNB2
hsa-miR-326	LMOD1
hsa-miR-326	LPIN2
hsa-miR-326	LRRC15
hsa-miR-326	LRRTM1
hsa-miR-326	LZTS1
hsa-miR-326	LZTS2
hsa-miR-326	MAGI3
hsa-miR-326	MAML3
hsa-miR-326	MAPK4
hsa-miR-326	MARK2
hsa-miR-326	MAU2
hsa-miR-326	MDM1
hsa-miR-326	MEGF6
hsa-miR-326	METAP1
hsa-miR-326	METTL9
hsa-miR-326	MEX3C
hsa-miR-326	ELFN1
hsa-miR-326	ELK1
hsa-miR-326	ELMO2
hsa-miR-326	EMILIN3
hsa-miR-326	EML2
hsa-miR-326	ENG
hsa-miR-326	EPHB3
hsa-miR-326	EPHX2
hsa-miR-326	EPN2
hsa-miR-326	ERBIN
hsa-miR-326	ERN1
hsa-miR-326	ETS1
hsa-miR-326	EXD2
hsa-miR-326	FAF2
hsa-miR-326	FAIM2
hsa-miR-326	FAM104B
hsa-miR-326	FAM107A
hsa-miR-326	FAM163A
hsa-miR-326	FAM167A
hsa-miR-326	FAM168A
hsa-miR-326	FAM189A1
hsa-miR-326	FAM212B
hsa-miR-326	FAM53B
hsa-miR-326	FAM53C
hsa-miR-326	FBXO10
hsa-miR-326	FBXO21
hsa-miR-326	FBXO41
hsa-miR-326	FGD3
hsa-miR-326	FGF11
hsa-miR-326	FGF9
hsa-miR-326	FHOD1
hsa-miR-326	FLNC
hsa-miR-326	FNDC1
hsa-miR-326	FNDC3A
hsa-miR-326	FRAS1
hsa-miR-326	FSHR
hsa-miR-326	FUT8
hsa-miR-326	GATA5
hsa-miR-326	GCK
hsa-miR-326	GGT5
hsa-miR-326	GGT7
hsa-miR-326	GID4
hsa-miR-326	GLI2
hsa-miR-326	GLOD5
hsa-miR-326	GLT1D1
hsa-miR-326	GLYCTK
hsa-miR-326	GMEB2
hsa-miR-326	GNAO1
hsa-miR-326	GPD2
hsa-miR-326	GPI
hsa-miR-326	GPR83
hsa-miR-326	GRIP2
hsa-miR-326	GRIPAP1
hsa-miR-326	GRPEL2
hsa-miR-326	GTF2H1
hsa-miR-326	H2BFM
hsa-miR-326	H6PD
hsa-miR-326	HEYL
hsa-miR-326	HIC2
hsa-miR-326	HIP1
hsa-miR-326	HPS4
hsa-miR-326	HSD17B13
hsa-miR-326	HSDL1
hsa-miR-326	HTR4
hsa-miR-326	IGFBP4
hsa-miR-326	IGFN1
hsa-miR-326	CHD2
hsa-miR-326	CHL1
hsa-miR-326	CHRDL1
hsa-miR-326	CHRM1
hsa-miR-326	TK2
hsa-miR-326	TLK2
hsa-miR-326	TLL1
hsa-miR-326	TLN1
hsa-miR-326	TMEM127
hsa-miR-326	TMEM164
hsa-miR-326	JADE1
hsa-miR-326	JMJD6
hsa-miR-326	KAZN
hsa-miR-326	KCNH1
hsa-miR-326	KCNQ4
hsa-miR-326	KCNV1
hsa-miR-326	KCTD14
hsa-miR-326	KHNYN
hsa-miR-326	KIAA0319
hsa-miR-326	KIAA1328
hsa-miR-326	KIAA1644
hsa-miR-326	ABAT
hsa-miR-326	ABCC1
hsa-miR-326	ABL1
hsa-miR-326	ABLIM1
hsa-miR-326	ACAP3
hsa-miR-326	ACER2
hsa-miR-326	ACP2
hsa-miR-326	ADAM17
hsa-miR-326	ADAM29
hsa-miR-326	ADAMTS18
hsa-miR-326	ADGRD1
hsa-miR-326	ADGRF2
hsa-miR-326	ADGRG2
hsa-miR-326	ADGRL1
hsa-miR-326	ADRA2B
hsa-miR-326	AFAP1
hsa-miR-326	AGAP1
hsa-miR-326	AJAP1
hsa-miR-326	ALAD
hsa-miR-326	ALDH1A2
hsa-miR-326	ALDH1L2
hsa-miR-326	ALKBH8
hsa-miR-326	ALPI
hsa-miR-326	ALS2CL
hsa-miR-326	AMOT
hsa-miR-326	ANGEL1
hsa-miR-326	ANKFY1
hsa-miR-326	ANKS6
hsa-miR-326	APOL1
hsa-miR-326	APOL2
hsa-miR-326	APPL1
hsa-miR-326	ARC
hsa-miR-326	ARFGEF3
hsa-miR-326	ARHGAP32
hsa-miR-326	MFGE8
hsa-miR-326	MFSD4B
hsa-miR-326	MGLL
hsa-miR-326	MICAL2
hsa-miR-326	MIEF1
hsa-miR-326	MIEF2
hsa-miR-326	MMP24
hsa-miR-326	MOB3C
hsa-miR-326	MRAS
hsa-miR-326	MTA3
hsa-miR-326	MTMR3
hsa-miR-326	MTMR8
hsa-miR-326	MTR
hsa-miR-326	MTRR
hsa-miR-326	MUC15
hsa-miR-326	MYD88
hsa-miR-326	MYL9
hsa-miR-326	MYO1C
hsa-miR-326	MYO1D
hsa-miR-326	MYO6
hsa-miR-326	NAV2
hsa-miR-326	NAV3
hsa-miR-326	NCALD
hsa-miR-326	NCAN
hsa-miR-326	NDC1
hsa-miR-326	NDUFAF4
hsa-miR-326	NDUFC2-KCTD14
hsa-miR-326	NEDD4L
hsa-miR-326	NEPRO
hsa-miR-326	NF2
hsa-miR-326	NFAM1
hsa-miR-326	NFASC
hsa-miR-326	NFATC2
hsa-miR-326	NHS
hsa-miR-326	NINJ1
hsa-miR-326	NKAIN1
hsa-miR-326	NKD1
hsa-miR-326	NLK
hsa-miR-326	NLRP14
hsa-miR-326	NPAS3
hsa-miR-326	NR2E3
hsa-miR-326	NR5A1
hsa-miR-326	NRARP
hsa-miR-326	NRGN
hsa-miR-326	NRP1
hsa-miR-326	NSUN2
hsa-miR-326	NTN1
hsa-miR-326	NXPH3
hsa-miR-326	OSBPL3
hsa-miR-326	OTOP2
hsa-miR-326	OTP
hsa-miR-326	OTULIN
hsa-miR-326	OXR1
hsa-miR-326	OXSR1
hsa-miR-326	PADI2
hsa-miR-326	PAFAH2
hsa-miR-326	PAG1
hsa-miR-326	PALM
hsa-miR-326	PAPPA
hsa-miR-326	PAX8
hsa-miR-326	PCNX1
hsa-miR-326	PDE10A
hsa-miR-326	PDK2
hsa-miR-326	PDLIM2
hsa-miR-326	PDXK
hsa-miR-326	PFKFB4
hsa-miR-326	IGLON5
hsa-miR-326	IGSF5
hsa-miR-326	INO80D
hsa-miR-326	INPP5K
hsa-miR-326	IQCD
hsa-miR-326	IQSEC3
hsa-miR-326	ITGA5
hsa-miR-326	ITGB8
hsa-miR-326	ITPKA
hsa-miR-326	ITPRIP
hsa-miR-326	PPP1R14C
hsa-miR-326	PPP1R1B
hsa-miR-326	PPP1R3F
hsa-miR-326	PPP1R9B
hsa-miR-326	PPP2R5B
hsa-miR-326	PPP3CB
hsa-miR-326	PPP4R1
hsa-miR-326	PRAMEF12
hsa-miR-326	PRKAB2
hsa-miR-326	PRKCB
hsa-miR-326	PRKCE
hsa-miR-326	PRND
hsa-miR-326	PROM2
hsa-miR-326	PRR14L
hsa-miR-326	PRSS46
hsa-miR-326	PRX
hsa-miR-326	PSMB11
hsa-miR-326	PTPN9
hsa-miR-326	PURG
hsa-miR-326	RAB3IP
hsa-miR-326	RABL3
hsa-miR-326	RALGAPA1
hsa-miR-326	RALGPS1
hsa-miR-326	RALGPS2
hsa-miR-326	RAP2A
hsa-miR-326	RARG
hsa-miR-326	RASL12
hsa-miR-326	RASSF1
hsa-miR-326	RASSF4
hsa-miR-326	RBM20
hsa-miR-326	RBSN
hsa-miR-326	RCOR1
hsa-miR-326	RFC1
hsa-miR-326	RFT1
hsa-miR-326	RFWD3
hsa-miR-326	RHOT1
hsa-miR-326	RIMS4
hsa-miR-326	RIT1
hsa-miR-326	RNASE13
hsa-miR-326	RNF112
hsa-miR-326	RNF150
hsa-miR-326	RNF216
hsa-miR-326	RRP7A
hsa-miR-326	RTL8B
hsa-miR-326	RUNX3
hsa-miR-326	ARHGEF28
hsa-miR-326	ARHGEF37
hsa-miR-326	ARID3B
hsa-miR-326	ARIH1
hsa-miR-326	ARNT2
hsa-miR-326	ARPC5L
hsa-miR-326	SEC63
hsa-miR-326	SETD1B
hsa-miR-326	SH3BP4
hsa-miR-326	SH3PXD2A
hsa-miR-326	SIRPA
hsa-miR-326	SKP2
hsa-miR-326	SLC11A2
hsa-miR-326	SLC19A2
hsa-miR-326	SLC1A4
hsa-miR-326	SLC22A15
hsa-miR-326	SLC23A2
hsa-miR-326	SLC25A34
hsa-miR-326	SLC25A42
hsa-miR-326	SLC25A48
hsa-miR-326	SLC27A4
hsa-miR-326	SLC28A1
hsa-miR-326	SLC2A10
hsa-miR-326	SLC35F6
hsa-miR-326	SLC38A3
hsa-miR-326	SLC39A3
hsa-miR-326	SLC5A3
hsa-miR-326	SLC6A6
hsa-miR-326	SLC7A14
hsa-miR-326	SLC8A2
hsa-miR-326	SLC9A3
hsa-miR-326	SLC9A5
hsa-miR-326	SLCO1A2
hsa-miR-326	SLCO2A1
hsa-miR-326	SMIM8
hsa-miR-326	SMO
hsa-miR-326	SMTNL2
hsa-miR-326	SMYD1
hsa-miR-326	SNCB
hsa-miR-326	SNPH
hsa-miR-326	SOGA1
hsa-miR-326	SORD
hsa-miR-326	SPATA5
hsa-miR-326	SPOCK1
hsa-miR-326	SPRYD3
hsa-miR-326	SPSB1
hsa-miR-326	SRPRA
hsa-miR-326	SSBP4
hsa-miR-326	SSH2
hsa-miR-326	SSTR3
hsa-miR-326	ST8SIA3
hsa-miR-326	STK35
hsa-miR-326	STRADA
hsa-miR-326	STX6
hsa-miR-326	SUDS3
hsa-miR-326	SUPT3H
hsa-miR-326	SUSD2
hsa-miR-326	SUV39H1
hsa-miR-326	SV2B
hsa-miR-326	SYNDIG1L
hsa-miR-326	SYNPO2L
hsa-miR-326	SYS1
hsa-miR-326	SYT2
hsa-miR-326	SYT9
hsa-miR-326	TAGLN2
hsa-miR-326	TBC1D13
hsa-miR-326	TBL1XR1
hsa-miR-326	TESMIN
hsa-miR-326	TFAP4
hsa-miR-326	THBD
hsa-miR-326	TIMM8A
hsa-miR-326	TIRAP
hsa-miR-326	PLEKHM1
hsa-miR-326	PLEKHM3
hsa-miR-326	PML
hsa-miR-326	PPIL1
hsa-miR-326	SCARA3
hsa-miR-326	SAMD12
hsa-miR-326	SAMD14
hsa-miR-326	SAMD4B
hsa-miR-326	PIK3CG
hsa-miR-326	SEC14L1
hsa-miR-326	SEC14L4
hsa-miR-326	SEC14L5
hsa-miR-326	PIK3R5
hsa-miR-326	PIP4K2C
hsa-miR-326	PHF24
hsa-miR-326	PIP5K1C
hsa-miR-500a-3p	ABCC4
hsa-miR-500a-3p	ADAMTSL3
hsa-miR-500a-3p	RUFY3
hsa-miR-500a-3p	RREB1
hsa-miR-500a-3p	RTN4RL1
hsa-miR-500a-3p	SCN1A
hsa-miR-500a-3p	SAMD12
hsa-miR-500a-3p	SATB1
hsa-miR-500a-3p	SCML2
hsa-miR-500a-3p	RNFT2
hsa-miR-500a-3p	RP2
hsa-miR-500a-3p	RPRD2
hsa-miR-500a-3p	SIGLEC6
hsa-miR-500a-3p	SIM1
hsa-miR-500a-3p	SLC35F1
hsa-miR-500a-3p	SLC4A7
hsa-miR-500a-3p	SLC7A14
hsa-miR-500a-3p	SOCS2
hsa-miR-500a-3p	SP8
hsa-miR-500a-3p	SRCIN1
hsa-miR-500a-3p	SRGAP2C
hsa-miR-500a-3p	ST3GAL6
hsa-miR-500a-3p	STAU2
hsa-miR-500a-3p	TENM2
hsa-miR-500a-3p	TET3
hsa-miR-500a-3p	THAP11
hsa-miR-500a-3p	TIMM8A
hsa-miR-500a-3p	TLK1
hsa-miR-500a-3p	TMEM215
hsa-miR-500a-3p	TMOD2
hsa-miR-500a-3p	TP53INP2
hsa-miR-500a-3p	TPRA1
hsa-miR-500a-3p	TPRG1L
hsa-miR-500a-3p	TSHZ3
hsa-miR-500a-3p	UBE2H
hsa-miR-500a-3p	UBE2V1
hsa-miR-500a-3p	UGGT1
hsa-miR-500a-3p	WAPL
hsa-miR-500a-3p	XIRP2
hsa-miR-500a-3p	ZBTB43
hsa-miR-500a-3p	ZFHX4
hsa-miR-500a-3p	ZFX
hsa-miR-500a-3p	ZNF711
hsa-miR-500a-3p	ZNF85
hsa-miR-500a-3p	ZNF98
hsa-miR-500a-3p	ZRANB2
hsa-miR-500a-3p	SEC24C
hsa-miR-500a-3p	SFRP2
hsa-miR-500a-3p	SGTB
hsa-miR-500a-3p	SH3RF3
hsa-miR-500a-3p	SHPRH
hsa-miR-500a-3p	SHROOM1
hsa-miR-500a-3p	KCNA1
hsa-miR-500a-3p	KCNJ3
hsa-miR-500a-3p	KCNK10
hsa-miR-500a-3p	KCTD9
hsa-miR-500a-3p	KIAA1522
hsa-miR-500a-3p	KIF26B
hsa-miR-500a-3p	KLF9
hsa-miR-500a-3p	KLHL34
hsa-miR-500a-3p	LACTB
hsa-miR-500a-3p	LBP
hsa-miR-500a-3p	LCOR
hsa-miR-500a-3p	LIMCH1
hsa-miR-500a-3p	LIN54
hsa-miR-500a-3p	LMOD3
hsa-miR-500a-3p	LRP2
hsa-miR-500a-3p	LRRTM3
hsa-miR-500a-3p	MBD2
hsa-miR-500a-3p	MBNL1
hsa-miR-500a-3p	MGAT1
hsa-miR-500a-3p	MIA2
hsa-miR-500a-3p	MOB1B
hsa-miR-500a-3p	MTDH
hsa-miR-500a-3p	MYNN
hsa-miR-500a-3p	NAALADL2
hsa-miR-500a-3p	NDUFA6
hsa-miR-500a-3p	NFASC
hsa-miR-500a-3p	NFAT5
hsa-miR-500a-3p	NIPAL3
hsa-miR-500a-3p	NR1D2
hsa-miR-500a-3p	NRF1
hsa-miR-500a-3p	NRG4
hsa-miR-500a-3p	NSG1
hsa-miR-500a-3p	OLFM4
hsa-miR-500a-3p	OSBPL3
hsa-miR-500a-3p	OTULIN
hsa-miR-500a-3p	PDE3B
hsa-miR-500a-3p	PDE8A
hsa-miR-500a-3p	PDS5B
hsa-miR-500a-3p	PHACTR3
hsa-miR-500a-3p	PHOX2B
hsa-miR-500a-3p	PIH1D3
hsa-miR-500a-3p	PIKFYVE
hsa-miR-500a-3p	PLPPR4
hsa-miR-500a-3p	PLXDC2
hsa-miR-500a-3p	PPM1H
hsa-miR-500a-3p	PPP2R2C
hsa-miR-500a-3p	PPP2R5E
hsa-miR-500a-3p	PPP3CC
hsa-miR-500a-3p	PPP4R1
hsa-miR-500a-3p	PRAMEF14
hsa-miR-500a-3p	PRAMEF2
hsa-miR-500a-3p	PRKCE
hsa-miR-500a-3p	PRKCZ
hsa-miR-500a-3p	PRR11
hsa-miR-500a-3p	PRR14L
hsa-miR-500a-3p	PRRC2B
hsa-miR-500a-3p	PRRC2C
hsa-miR-500a-3p	PTPRJ
hsa-miR-500a-3p	RAB14
hsa-miR-500a-3p	RAB21
hsa-miR-500a-3p	RAI2
hsa-miR-500a-3p	RBM12B
hsa-miR-500a-3p	RBM33
hsa-miR-500a-3p	RBMS1
hsa-miR-500a-3p	RNF10
hsa-miR-500a-3p	RNF144A
hsa-miR-500a-3p	CAMK4
hsa-miR-500a-3p	CARD8
hsa-miR-500a-3p	CCDC40
hsa-miR-500a-3p	CCDC6
hsa-miR-500a-3p	CDH19
hsa-miR-500a-3p	CDK6
hsa-miR-500a-3p	CELSR3
hsa-miR-500a-3p	CEP19
hsa-miR-500a-3p	CHODL
hsa-miR-500a-3p	CNKSR2
hsa-miR-500a-3p	CNNM3
hsa-miR-500a-3p	CPNE8
hsa-miR-500a-3p	CREBZF
hsa-miR-500a-3p	CSMD1
hsa-miR-500a-3p	DAAM1
hsa-miR-500a-3p	DCTN4
hsa-miR-500a-3p	DDX19A
hsa-miR-500a-3p	DDX3X
hsa-miR-500a-3p	DHRS4
hsa-miR-500a-3p	DHRS4L1
hsa-miR-500a-3p	DHRS4L2
hsa-miR-500a-3p	DLG3
hsa-miR-500a-3p	DMRTA2
hsa-miR-500a-3p	DOCK4
hsa-miR-500a-3p	DRD1
hsa-miR-500a-3p	EFCAB11
hsa-miR-500a-3p	EIF4E
hsa-miR-500a-3p	EIF5
hsa-miR-500a-3p	ELAVL2
hsa-miR-500a-3p	FAM155B
hsa-miR-500a-3p	FBXW7
hsa-miR-500a-3p	FCF1
hsa-miR-500a-3p	FOXG1
hsa-miR-500a-3p	FRS2
hsa-miR-500a-3p	GAN
hsa-miR-500a-3p	GAREM1
hsa-miR-500a-3p	GJB5
hsa-miR-500a-3p	GLCCI1
hsa-miR-500a-3p	GOLGA2
hsa-miR-500a-3p	GPM6A
hsa-miR-500a-3p	GRIA1
hsa-miR-500a-3p	GRIK2
hsa-miR-500a-3p	HDHD2
hsa-miR-500a-3p	HIPK1
hsa-miR-500a-3p	HLF
hsa-miR-500a-3p	HNRNPA0
hsa-miR-500a-3p	HPCAL4
hsa-miR-500a-3p	IBSP
hsa-miR-500a-3p	IGF2BP3
hsa-miR-500a-3p	IL2RA
hsa-miR-500a-3p	ITGA6
hsa-miR-500a-3p	ITPRIP
hsa-miR-500a-3p	JADE1
hsa-miR-500a-3p	JAKMIP3
hsa-miR-500a-3p	JMY
hsa-miR-500a-3p	KBTBD2
hsa-miR-500a-3p	ARIH1
hsa-miR-500a-3p	ARMC8
hsa-miR-500a-3p	ASCC3
hsa-miR-500a-3p	ATL1
hsa-miR-500a-3p	AXL
hsa-miR-500a-3p	BHMT2
hsa-miR-500a-3p	BOD1L1
hsa-miR-500a-3p	BTBD11
hsa-miR-500a-3p	C12orf74
hsa-miR-500a-3p	AFF3
hsa-miR-500a-3p	ALG10
hsa-miR-500a-3p	ARHGAP29
hsa-miR-500a-3p	ARID1B
hsa-miR-500a-3p	C5orf30
hsa-miR-500a-3p	CA10
hsa-miR-500a-3p	CACNB1
hsa-miR-592	DPH6
hsa-miR-592	ENPP4
hsa-miR-592	DSE
hsa-miR-592	DYRK1A
hsa-miR-592	EAF1
hsa-miR-592	FAM126B
hsa-miR-592	ERBB3
hsa-miR-592	ERC2
hsa-miR-592	F8
hsa-miR-592	HLTF
hsa-miR-592	HOMER1
hsa-miR-592	ID2
hsa-miR-592	IL1RL1
hsa-miR-592	IMPAD1
hsa-miR-592	INO80D
hsa-miR-592	INO80E
hsa-miR-592	IQCB1
hsa-miR-592	KATNAL1
hsa-miR-592	KCNA2
hsa-miR-592	KCND2
hsa-miR-592	KCNT2
hsa-miR-592	KCTD10
hsa-miR-592	KDM2A
hsa-miR-592	KIAA1147
hsa-miR-592	KLHL12
hsa-miR-592	KLHL29
hsa-miR-592	L3MBTL3
hsa-miR-592	LAMC1
hsa-miR-592	LARP4
hsa-miR-592	LMO3
hsa-miR-592	LOC100132146
hsa-miR-592	LRRC4C
hsa-miR-592	LRRFIP2
hsa-miR-592	FAM13C
hsa-miR-592	FAM46A
hsa-miR-592	FAM91A1
hsa-miR-592	FAT1
hsa-miR-592	FERMT1
hsa-miR-592	FGFR1OP2
hsa-miR-592	FOXN2
hsa-miR-592	G3BP2
hsa-miR-592	GM2A
hsa-miR-592	GOLGA1
hsa-miR-592	GPD2
hsa-miR-592	GPR158
hsa-miR-592	GPR65
hsa-miR-592	HEG1
hsa-miR-592	HEXIM1
hsa-miR-592	HIPK3
hsa-miR-592	ABCA1
hsa-miR-592	ABHD13
hsa-miR-592	ABL2
hsa-miR-592	ACOX1
hsa-miR-592	ACTA1
hsa-miR-592	ACVR2A
hsa-miR-592	ADNP
hsa-miR-592	AKAP6
hsa-miR-592	AKAP7
hsa-miR-592	ALPK1
hsa-miR-592	AMER1
hsa-miR-592	ANKRD22
hsa-miR-592	ANKRD36B
hsa-miR-592	AP1S3
hsa-miR-592	ARHGEF4
hsa-miR-592	ATMIN
hsa-miR-592	ATP1A4
hsa-miR-592	ATXN7
hsa-miR-592	AXIN2
hsa-miR-592	BARX1
hsa-miR-592	BCCIP
hsa-miR-592	BCL11A
hsa-miR-592	BCL11B
hsa-miR-592	BEND4
hsa-miR-592	BOD1L1
hsa-miR-592	BST1
hsa-miR-592	C2orf88
hsa-miR-592	C5orf24
hsa-miR-592	C8orf37
hsa-miR-592	CARTPT
hsa-miR-592	CCDC149
hsa-miR-592	CD24
hsa-miR-592	CDK14
hsa-miR-592	CERS6
hsa-miR-592	CFAP44
hsa-miR-592	CHGB
hsa-miR-592	CHMP3
hsa-miR-592	CLDND1
hsa-miR-592	CLIP1
hsa-miR-592	CLPX
hsa-miR-592	CLVS1
hsa-miR-592	CNTNAP2
hsa-miR-592	COL8A2
hsa-miR-592	CORO2B
hsa-miR-592	CRISP1
hsa-miR-592	CRISPLD1
hsa-miR-592	CSGALNACT2
hsa-miR-592	CSNK1A1
hsa-miR-592	CTSV
hsa-miR-592	CXADR
hsa-miR-592	CYP1B1
hsa-miR-592	DCLK1
hsa-miR-592	DDX6
hsa-miR-592	DEK
hsa-miR-592	DENND4C
hsa-miR-592	DLG2
hsa-miR-592	SPAG9
hsa-miR-592	SPARC
hsa-miR-592	SPATA5
hsa-miR-592	SPHKAP
hsa-miR-592	SRSF3
hsa-miR-592	STPG2
hsa-miR-592	STX16
hsa-miR-592	SYNPO2
hsa-miR-592	SYT14
hsa-miR-592	TAF2
hsa-miR-592	TARBP2
hsa-miR-592	TECTB
hsa-miR-592	TESK1
hsa-miR-592	TFAP2A
hsa-miR-592	THRB
hsa-miR-592	TLX1
hsa-miR-592	TMED2
hsa-miR-592	TMEM189
hsa-miR-592	TMEM87A
hsa-miR-592	TMX3
hsa-miR-592	TNFSF10
hsa-miR-592	TNKS
hsa-miR-592	TPGS2
hsa-miR-592	TRABD2B
hsa-miR-592	TRDN
hsa-miR-592	TRIM35
hsa-miR-592	TRIP12
hsa-miR-592	TSC22D1
hsa-miR-592	TTC39C
hsa-miR-592	TXNL1
hsa-miR-592	UBE2D3
hsa-miR-592	UBE2G1
hsa-miR-592	UBE2K
hsa-miR-592	UNC5D
hsa-miR-592	USP38
hsa-miR-592	VPS36
hsa-miR-592	XG
hsa-miR-592	YAF2
hsa-miR-592	ZC3H15
hsa-miR-592	ZCCHC14
hsa-miR-592	ZMYND11
hsa-miR-592	ZNF134
hsa-miR-592	ZNF230
hsa-miR-592	ZNF280B
hsa-miR-592	ZNF484
hsa-miR-592	ZNF737
hsa-miR-592	ZNF772
hsa-miR-592	ZSCAN5A
hsa-miR-592	ZSWIM6
hsa-miR-592	MAN2A1
hsa-miR-592	MAN2A2
hsa-miR-592	MAP4
hsa-miR-592	MAP9
hsa-miR-592	MAPK8
hsa-miR-592	MCTP2
hsa-miR-592	MDFIC
hsa-miR-592	METAP1
hsa-miR-592	MFSD4A
hsa-miR-592	MGAT2
hsa-miR-592	MICAL2
hsa-miR-592	MMAA
hsa-miR-592	MRPL22
hsa-miR-592	MTFR2
hsa-miR-592	MTHFD2L
hsa-miR-592	MXRA7
hsa-miR-592	MYCN
hsa-miR-592	MYSM1
hsa-miR-592	NFIA
hsa-miR-592	NLRC5
hsa-miR-592	NOVA1
hsa-miR-592	NPHS1
hsa-miR-592	NR2E1
hsa-miR-592	NRG4
hsa-miR-592	NUDT9
hsa-miR-592	OSTM1
hsa-miR-592	OTUD4
hsa-miR-592	PACSIN3
hsa-miR-592	PAFAH1B1
hsa-miR-592	PAPSS1
hsa-miR-592	PARM1
hsa-miR-592	PCDH7
hsa-miR-592	PCM1
hsa-miR-592	PDE4D
hsa-miR-592	PDE6D
hsa-miR-592	PEX5
hsa-miR-592	PF4
hsa-miR-592	PGR
hsa-miR-592	PIK3CG
hsa-miR-592	PLXDC2
hsa-miR-592	PLXNA2
hsa-miR-592	PRKAB2
hsa-miR-592	PROX1
hsa-miR-592	PRR23A
hsa-miR-592	PRRG4
hsa-miR-592	PTPRD
hsa-miR-592	PTPRJ
hsa-miR-592	PUDP
hsa-miR-592	PWWP2A
hsa-miR-592	RABL3
hsa-miR-592	RAPGEF5
hsa-miR-592	RCOR3
hsa-miR-592	RHPN2
hsa-miR-592	RIMKLB
hsa-miR-592	RNF10
hsa-miR-592	RNF103-CHMP3
hsa-miR-592	RNF128
hsa-miR-592	ROCK1
hsa-miR-592	RPA2
hsa-miR-592	RRN3
hsa-miR-592	SCD
hsa-miR-592	SCD5
hsa-miR-592	SEMA3C
hsa-miR-592	SEMA5A
hsa-miR-592	SESTD1
hsa-miR-592	SH3GL3
hsa-miR-592	SLC24A4
hsa-miR-592	SLC39A10
hsa-miR-592	SLC39A9
hsa-miR-592	SLC5A7
hsa-miR-592	SLC8A1
hsa-miR-592	SP2
