# Supplementary material for: Construction of a Necroptosis-Related miRNA Signature for Predicting the Prognosis of Patients With Hepatocellular Carcinoma
Source: Front Genet. 2022 Apr 12;13:825261. doi: 10.3389/fgene.2022.825261 (PMC9039163; doi:10.3389/fgene.2022.825261)
Supplement: Supplementary file 3 [file DataSheet1.ZIP › raw data/9-/miRTarBase.txt]

miRNA	gene
hsa-miR-10b-5p	XIAP
hsa-miR-10b-5p	HNRNPF
hsa-miR-10b-5p	S1PR2
hsa-miR-10b-5p	PDK3
hsa-miR-10b-5p	RALBP1
hsa-miR-10b-5p	DMWD
hsa-miR-10b-5p	IPCEF1
hsa-miR-10b-5p	XPO7
hsa-miR-10b-5p	MTRNR2L7
hsa-miR-10b-5p	SNX4
hsa-miR-10b-5p	MTRNR2L11
hsa-miR-10b-5p	MTRNR2L7
hsa-miR-10b-5p	BORCS5
hsa-miR-10b-5p	ZMYND11
hsa-miR-10b-5p	CD3D
hsa-miR-10b-5p	PRRC2C
hsa-miR-10b-5p	RARG
hsa-miR-10b-5p	MTRNR2L10
hsa-miR-10b-5p	SLC24A4
hsa-miR-10b-5p	KLF4
hsa-miR-10b-5p	PABPC1
hsa-miR-10b-5p	USP3
hsa-miR-10b-5p	ANKRD33B
hsa-miR-10b-5p	SPOUT1
hsa-miR-10b-5p	OLFM3
hsa-miR-10b-5p	KL
hsa-miR-10b-5p	SLC25A5
hsa-miR-10b-5p	ERLIN1
hsa-miR-10b-5p	LAMC1
hsa-miR-10b-5p	KIAA1143
hsa-miR-10b-5p	MBNL2
hsa-miR-10b-5p	SNX4
hsa-miR-10b-5p	ATG13
hsa-miR-10b-5p	RAPGEF2
hsa-miR-10b-5p	TENM3
hsa-miR-10b-5p	PLA2G4F
hsa-miR-10b-5p	DLX1
hsa-miR-10b-5p	MTRNR2L11
hsa-miR-10b-5p	SYT11
hsa-miR-10b-5p	KLHDC8A
hsa-miR-10b-5p	CMPK1
hsa-miR-10b-5p	LSS
hsa-miR-10b-5p	BCL2L11
hsa-miR-10b-5p	GSS
hsa-miR-10b-5p	FUT1
hsa-miR-10b-5p	SURF6
hsa-miR-10b-5p	H3F3C
hsa-miR-10b-5p	TMED4
hsa-miR-10b-5p	COL6A2
hsa-miR-10b-5p	UROD
hsa-miR-10b-5p	RTKN2
hsa-miR-10b-5p	ACOT13
hsa-miR-10b-5p	ORAI2
hsa-miR-10b-5p	MTRNR2L7
hsa-miR-10b-5p	KCTD11
hsa-miR-10b-5p	CMPK1
hsa-miR-10b-5p	NAP1L1
hsa-miR-10b-5p	SFRP1
hsa-miR-10b-5p	FEM1A
hsa-miR-10b-5p	PIK3CD
hsa-miR-10b-5p	RBM12B
hsa-miR-10b-5p	CHMP1B
hsa-miR-10b-5p	ZNF460
hsa-miR-10b-5p	TUBA1B
hsa-miR-10b-5p	ADRA1B
hsa-miR-10b-5p	FAM208A
hsa-miR-10b-5p	KLF4
hsa-miR-10b-5p	C1GALT1
hsa-miR-10b-5p	GPCPD1
hsa-miR-10b-5p	CCNG1
hsa-miR-10b-5p	HIVEP2
hsa-miR-10b-5p	UHRF1
hsa-miR-10b-5p	PFAS
hsa-miR-10b-5p	KCTD11
hsa-miR-10b-5p	KBTBD6
hsa-miR-10b-5p	HMGN2
hsa-miR-10b-5p	ALKBH4
hsa-miR-10b-5p	KLF4
hsa-miR-10b-5p	UGDH
hsa-miR-10b-5p	GK
hsa-miR-10b-5p	CNKSR3
hsa-miR-10b-5p	CMPK1
hsa-miR-10b-5p	MAPKAPK5
hsa-miR-10b-5p	PPFIBP1
hsa-miR-10b-5p	CREB1
hsa-miR-10b-5p	NR2C2
hsa-miR-10b-5p	NR2C2
hsa-miR-10b-5p	H3F3C
hsa-miR-10b-5p	TMEM109
hsa-miR-10b-5p	INHBA
hsa-miR-10b-5p	ZNF318
hsa-miR-10b-5p	KLF4
hsa-miR-10b-5p	IRGQ
hsa-miR-10b-5p	KCTD11
hsa-miR-10b-5p	URGCP
hsa-miR-10b-5p	MBNL1
hsa-miR-10b-5p	HOXD11
hsa-miR-10b-5p	METTL7A
hsa-miR-10b-5p	C6orf89
hsa-miR-10b-5p	ARSK
hsa-miR-10b-5p	NPTX1
hsa-miR-10b-5p	RBM12B
hsa-miR-10b-5p	APLNR
hsa-miR-10b-5p	WDR77
hsa-miR-10b-5p	MCTS1
hsa-miR-10b-5p	SAPCD2
hsa-miR-10b-5p	PTPRT
hsa-miR-10b-5p	SLC2A3
hsa-miR-10b-5p	TMEM101
hsa-miR-10b-5p	ZNF223
hsa-miR-10b-5p	CTBP1
hsa-miR-10b-5p	SRSF1
hsa-miR-10b-5p	MAPRE1
hsa-miR-10b-5p	PAX6
hsa-miR-10b-5p	FAM13A
hsa-miR-10b-5p	USP9X
hsa-miR-10b-5p	GRK6
hsa-miR-10b-5p	MSL3
hsa-miR-10b-5p	STT3A
hsa-miR-10b-5p	CAMSAP3
hsa-miR-10b-5p	SFT2D2
hsa-miR-10b-5p	SDC1
hsa-miR-10b-5p	DLAT
hsa-miR-10b-5p	PDCD4
hsa-miR-10b-5p	ATP1B4
hsa-miR-10b-5p	H3F3C
hsa-miR-10b-5p	CARD8
hsa-miR-10b-5p	HOXD10
hsa-miR-10b-5p	HOXD10
hsa-miR-10b-5p	NIPSNAP2
hsa-miR-10b-5p	CSGALNACT1
hsa-miR-10b-5p	COPS5
hsa-miR-10b-5p	STAT6
hsa-miR-10b-5p	NUFIP2
hsa-miR-10b-5p	NUDT4
hsa-miR-10b-5p	NCOA6
hsa-miR-10b-5p	THUMPD1
hsa-miR-10b-5p	MYF5
hsa-miR-10b-5p	DIAPH2
hsa-miR-10b-5p	LYL1
hsa-miR-10b-5p	IGSF1
hsa-miR-10b-5p	PAICS
hsa-miR-10b-5p	HTATIP2
hsa-miR-10b-5p	PIK3CA
hsa-miR-10b-5p	BCL2L11
hsa-miR-10b-5p	CDK12
hsa-miR-10b-5p	RORA
hsa-miR-10b-5p	ACLY
hsa-miR-10b-5p	ANKRD33B
hsa-miR-10b-5p	CADM1
hsa-miR-10b-5p	KCTD11
hsa-miR-10b-5p	XPNPEP3
hsa-miR-10b-5p	CLPTM1
hsa-miR-10b-5p	TRA2B
hsa-miR-10b-5p	NCBP3
hsa-miR-10b-5p	PSD4
hsa-miR-10b-5p	PHAX
hsa-miR-10b-5p	ZBTB8A
hsa-miR-10b-5p	SYNPO
hsa-miR-10b-5p	PPP3CB
hsa-miR-10b-5p	MTRNR2L11
hsa-miR-10b-5p	NR4A3
hsa-miR-10b-5p	MTRNR2L3
hsa-miR-10b-5p	MTX3
hsa-miR-10b-5p	TMEM170A
hsa-miR-10b-5p	H3F3C
hsa-miR-10b-5p	TIMM50
hsa-miR-10b-5p	AKT1
hsa-miR-10b-5p	SON
hsa-miR-10b-5p	H3F3C
hsa-miR-10b-5p	SREBF1
hsa-miR-10b-5p	DDHD2
hsa-miR-10b-5p	H3F3C
hsa-miR-10b-5p	TMEM127
hsa-miR-10b-5p	MTRNR2L3
hsa-miR-10b-5p	LRP3
hsa-miR-10b-5p	CSMD1
hsa-miR-10b-5p	LIX1L
hsa-miR-10b-5p	NRP2
hsa-miR-10b-5p	SART3
hsa-miR-10b-5p	RNF2
hsa-miR-10b-5p	NSD3
hsa-miR-10b-5p	CNOT6
hsa-miR-10b-5p	MBNL3
hsa-miR-10b-5p	CHMP1B
hsa-miR-10b-5p	MAVS
hsa-miR-10b-5p	KLF4
hsa-miR-10b-5p	AASDH
hsa-miR-10b-5p	POU2F2
hsa-miR-10b-5p	OPA3
hsa-miR-10b-5p	DGAT1
hsa-miR-10b-5p	CRLF3
hsa-miR-10b-5p	MTRNR2L10
hsa-miR-10b-5p	USP9X
hsa-miR-10b-5p	TMED5
hsa-miR-10b-5p	NF1
hsa-miR-10b-5p	USP6NL
hsa-miR-10b-5p	SRP19
hsa-miR-10b-5p	USP9X
hsa-miR-10b-5p	H3F3B
hsa-miR-10b-5p	PSMD13
hsa-miR-10b-5p	ATIC
hsa-miR-10b-5p	C6orf106
hsa-miR-10b-5p	ND6
hsa-miR-10b-5p	KIAA0100
hsa-miR-10b-5p	SCMH1
hsa-miR-10b-5p	CARD8
hsa-miR-10b-5p	PHF20
hsa-miR-10b-5p	LRRC59
hsa-miR-10b-5p	HOXB3
hsa-miR-10b-5p	HOXD10
hsa-miR-10b-5p	RORA
hsa-miR-10b-5p	TCF15
hsa-miR-10b-5p	HOXD10
hsa-miR-10b-5p	BRCA1
hsa-miR-10b-5p	TFPI
hsa-miR-10b-5p	SETD7
hsa-miR-10b-5p	HOXD10
hsa-miR-10b-5p	NUAK2
hsa-miR-10b-5p	TRIM2
hsa-miR-10b-5p	TRIM2
hsa-miR-10b-5p	HOXD1
hsa-miR-10b-5p	ESYT1
hsa-miR-10b-5p	PPP1R13B
hsa-miR-10b-5p	FUT1
hsa-miR-10b-5p	DPF2
hsa-miR-10b-5p	FXR2
hsa-miR-10b-5p	ZNF708
hsa-miR-10b-5p	DDX58
hsa-miR-10b-5p	ANKRD33B
hsa-miR-10b-5p	ASCL2
hsa-miR-10b-5p	KIAA1551
hsa-miR-10b-5p	SMCHD1
hsa-miR-10b-5p	API5
hsa-miR-10b-5p	FEM1B
hsa-miR-10b-5p	SLC25A43
hsa-miR-10b-5p	C3orf36
hsa-miR-10b-5p	CRY2
hsa-miR-10b-5p	RPS15A
hsa-miR-10b-5p	SLC5A5
hsa-miR-10b-5p	ZNF878
hsa-miR-10b-5p	AHCYL2
hsa-miR-10b-5p	RUNDC3B
hsa-miR-10b-5p	ACTG1
hsa-miR-10b-5p	ARFGEF1
hsa-miR-10b-5p	TSPAN33
hsa-miR-10b-5p	NR2C2
hsa-miR-10b-5p	POC1A
hsa-miR-10b-5p	SON
hsa-miR-10b-5p	STK33
hsa-miR-10b-5p	GSR
hsa-miR-10b-5p	TCF15
hsa-miR-10b-5p	CDK2
hsa-miR-10b-5p	ZC3H18
hsa-miR-10b-5p	H3F3C
hsa-miR-10b-5p	BCL2L11
hsa-miR-10b-5p	KLF4
hsa-miR-10b-5p	CDC6
hsa-miR-10b-5p	PARL
hsa-miR-10b-5p	MRPS14
hsa-miR-10b-5p	HOXD10
hsa-miR-10b-5p	FASN
hsa-miR-10b-5p	FHL2
hsa-miR-10b-5p	FUT1
hsa-miR-10b-5p	EXOSC2
hsa-miR-10b-5p	GRINA
hsa-miR-10b-5p	BCL2L11
hsa-miR-10b-5p	PSMD11
hsa-miR-10b-5p	H3F3B
hsa-miR-10b-5p	ZNF280B
hsa-miR-10b-5p	CCDC8
hsa-miR-10b-5p	ZNF223
hsa-miR-10b-5p	CHAF1B
hsa-miR-10b-5p	MAPKAPK5
hsa-miR-10b-5p	KCTD11
hsa-miR-10b-5p	NOTCH1
hsa-miR-10b-5p	KCTD11
hsa-miR-10b-5p	QPCT
hsa-miR-10b-5p	SLC48A1
hsa-miR-10b-5p	ID4
hsa-miR-10b-5p	GP1BA
hsa-miR-10b-5p	WDR13
hsa-miR-10b-5p	ANP32E
hsa-miR-10b-5p	PTEN
hsa-miR-10b-5p	PRMT7
hsa-miR-10b-5p	UBXN7
hsa-miR-10b-5p	DVL3
hsa-miR-10b-5p	PPARA
hsa-miR-10b-5p	MKNK2
hsa-miR-10b-5p	SON
hsa-miR-10b-5p	HOXD10
hsa-miR-10b-5p	FUT6
hsa-miR-10b-5p	USP6
hsa-miR-10b-5p	HOXB3
hsa-miR-10b-5p	H6PD
hsa-miR-10b-5p	ZNF329
hsa-miR-10b-5p	KCTD11
hsa-miR-10b-5p	UBE2Z
hsa-miR-10b-5p	ZNF574
hsa-miR-10b-5p	LMF2
hsa-miR-10b-5p	CHPF2
hsa-miR-10b-5p	CLN8
hsa-miR-10b-5p	RPS9
hsa-miR-10b-5p	RSRC1
hsa-miR-10b-5p	ZEB1
hsa-miR-10b-5p	HMGN2
hsa-miR-10b-5p	HHAT
hsa-miR-10b-5p	FUT1
hsa-miR-10b-5p	ID4
hsa-miR-10b-5p	ONECUT3
hsa-miR-10b-5p	ZNF394
hsa-miR-10b-5p	TPM1
hsa-miR-10b-5p	CRLF3
hsa-miR-10b-5p	CRIPT
hsa-miR-10b-5p	ARHGAP18
hsa-miR-10b-5p	TRA2B
hsa-miR-10b-5p	FAHD1
hsa-miR-10b-5p	AHSA2
hsa-miR-10b-5p	ID4
hsa-miR-10b-5p	CSNK2A1
hsa-miR-10b-5p	PLA2G2C
hsa-miR-10b-5p	HSPA1B
hsa-miR-10b-5p	SLC25A30
hsa-miR-10b-5p	TPM4
hsa-miR-10b-5p	FBXO31
hsa-miR-10b-5p	MSTO1
hsa-miR-10b-5p	EBNA1BP2
hsa-miR-10b-5p	GATA3
hsa-miR-10b-5p	EPHA4
hsa-miR-10b-5p	FAM118A
hsa-miR-10b-5p	LEMD3
hsa-miR-10b-5p	TCF19
hsa-miR-10b-5p	HOXB3
hsa-miR-10b-5p	TXNDC16
hsa-miR-10b-5p	EXTL3
hsa-miR-10b-5p	H3F3B
hsa-miR-10b-5p	C17orf105
hsa-miR-10b-5p	PIEZO1
hsa-miR-10b-5p	RBM17
hsa-miR-10b-5p	TIAM1
hsa-miR-10b-5p	LILRA2
hsa-miR-10b-5p	ZNF502
hsa-miR-10b-5p	HOXD10
hsa-miR-10b-5p	FZD2
hsa-miR-10b-5p	FHL2
hsa-miR-10b-5p	CSRNP3
hsa-miR-10b-5p	FUT1
hsa-miR-10b-5p	NCOR2
hsa-miR-10b-5p	NCOR2
hsa-miR-10b-5p	AHCY
hsa-miR-10b-5p	ANXA7
hsa-miR-10b-5p	RGP1
hsa-miR-10b-5p	LPIN3
hsa-miR-10b-5p	CDKN2A
hsa-miR-10b-5p	FOXRED2
hsa-miR-10b-5p	PTEN
hsa-miR-10b-5p	AP3M1
hsa-miR-10b-5p	TP53
hsa-miR-10b-5p	CSNK2A1
hsa-miR-10b-5p	PRPF8
hsa-miR-10b-5p	NEK7
hsa-miR-10b-5p	HIST1H2AL
hsa-miR-10b-5p	KIF21A
hsa-miR-10b-5p	PPP1R15B
hsa-miR-10b-5p	CHDH
hsa-miR-10b-5p	HOXD10
hsa-miR-10b-5p	PTEN
hsa-miR-10b-5p	HLA-E
hsa-miR-10b-5p	HOXD10
hsa-miR-10b-5p	RPS8
hsa-miR-10b-5p	POLR2A
hsa-miR-10b-5p	ACVR2A
hsa-miR-10b-5p	HOXD10
hsa-miR-10b-5p	SDC1
hsa-miR-10b-5p	CRK
hsa-miR-10b-5p	APOC3
hsa-miR-10b-5p	ZNF445
hsa-miR-10b-5p	HHIP
hsa-miR-10b-5p	GLB1L3
hsa-miR-10b-5p	SDC1
hsa-miR-10b-5p	CDKN2A
hsa-miR-10b-5p	TFAP2C
hsa-miR-10b-5p	TPM4
hsa-miR-10b-5p	ORC1
hsa-miR-10b-5p	ORC1
hsa-miR-10b-5p	CDKN1A
hsa-miR-10b-5p	ACAD8
hsa-miR-10b-5p	TFAP2C
hsa-miR-10b-5p	GLOD4
hsa-miR-10b-5p	CCS
hsa-miR-10b-5p	H3F3B
hsa-miR-10b-5p	TTYH3
hsa-miR-10b-5p	NDUFB5
hsa-miR-10b-5p	RAB15
hsa-miR-10b-5p	CENPL
hsa-miR-10b-5p	ELOVL7
hsa-miR-10b-5p	FRRS1
hsa-miR-10b-5p	HK1
hsa-miR-10b-5p	AXL
hsa-miR-10b-5p	SLC11A2
hsa-miR-10b-5p	PAFAH1B1
hsa-miR-10b-5p	GK5
hsa-miR-10b-5p	EIF1
hsa-miR-139-5p	KPNA2
hsa-miR-139-5p	ABL2
hsa-miR-139-5p	BTG2
hsa-miR-139-5p	PDZD8
hsa-miR-139-5p	KPNA2
hsa-miR-139-5p	MLEC
hsa-miR-139-5p	ADGRL4
hsa-miR-139-5p	IGF1R
hsa-miR-139-5p	ABL2
hsa-miR-139-5p	USP6NL
hsa-miR-139-5p	CIAPIN1
hsa-miR-139-5p	ADAMTS17
hsa-miR-139-5p	TAF1D
hsa-miR-139-5p	FAM84B
hsa-miR-139-5p	CTTNBP2NL
hsa-miR-139-5p	TMPRSS12
hsa-miR-139-5p	PIK3CA
hsa-miR-139-5p	KPNA2
hsa-miR-139-5p	ACTC1
hsa-miR-139-5p	PEX5L
hsa-miR-139-5p	NR5A2
hsa-miR-139-5p	EPGN
hsa-miR-139-5p	MCL1
hsa-miR-139-5p	HRAS
hsa-miR-139-5p	KLHL36
hsa-miR-139-5p	BCL2L15
hsa-miR-139-5p	PGAM4
hsa-miR-139-5p	DCAF4L1
hsa-miR-139-5p	LCOR
hsa-miR-139-5p	TMC7
hsa-miR-139-5p	ZNF480
hsa-miR-139-5p	KLF10
hsa-miR-139-5p	BCL2
hsa-miR-139-5p	DDX6
hsa-miR-139-5p	SPRY4
hsa-miR-139-5p	USP6NL
hsa-miR-139-5p	USP6NL
hsa-miR-139-5p	CLIC4
hsa-miR-139-5p	HSP90AA1
hsa-miR-139-5p	NFKB1
hsa-miR-139-5p	TMEM19
hsa-miR-139-5p	KCNQ5
hsa-miR-139-5p	HOOK1
hsa-miR-139-5p	TNPO1
hsa-miR-139-5p	HMGB2
hsa-miR-139-5p	KCND3
hsa-miR-139-5p	PEX5L
hsa-miR-139-5p	PEX5L
hsa-miR-139-5p	ZNF431
hsa-miR-139-5p	CXCR4
hsa-miR-139-5p	SGPL1
hsa-miR-139-5p	NCR3LG1
hsa-miR-139-5p	RPS23
hsa-miR-139-5p	HNRNPF
hsa-miR-139-5p	LCOR
hsa-miR-139-5p	FBXL18
hsa-miR-139-5p	YTHDF1
hsa-miR-139-5p	SUGT1
hsa-miR-139-5p	TAF1D
hsa-miR-139-5p	PTGFRN
hsa-miR-139-5p	TCF12
hsa-miR-139-5p	TNRC6A
hsa-miR-139-5p	KPNA2
hsa-miR-139-5p	PSME3
hsa-miR-139-5p	TPD52
hsa-miR-139-5p	STAMBP
hsa-miR-139-5p	DDX6
hsa-miR-139-5p	MCL1
hsa-miR-139-5p	IGF1R
hsa-miR-139-5p	IGF1R
hsa-miR-139-5p	TMC7
hsa-miR-139-5p	TMED7
hsa-miR-139-5p	TMC7
hsa-miR-139-5p	WNT1
hsa-miR-139-5p	IPPK
hsa-miR-139-5p	SPRY4
hsa-miR-139-5p	USP6NL
hsa-miR-139-5p	SPATA13
hsa-miR-139-5p	USP6NL
hsa-miR-139-5p	FAM162A
hsa-miR-139-5p	DDX6
hsa-miR-139-5p	LCOR
hsa-miR-139-5p	TGS1
hsa-miR-139-5p	TAF13
hsa-miR-139-5p	ARHGAP32
hsa-miR-139-5p	MET
hsa-miR-139-5p	RAP1B
hsa-miR-139-5p	DERL1
hsa-miR-139-5p	CCT5
hsa-miR-139-5p	CXCR4
hsa-miR-139-5p	CHD9
hsa-miR-139-5p	GABARAP
hsa-miR-139-5p	ABL2
hsa-miR-139-5p	JUN
hsa-miR-139-5p	MCL1
hsa-miR-139-5p	ZNF367
hsa-miR-139-5p	CLIC4
hsa-miR-139-5p	PDE4DIP
hsa-miR-139-5p	ROCK2
hsa-miR-139-5p	PDE4DIP
hsa-miR-139-5p	FOS
hsa-miR-139-5p	MMP11
hsa-miR-139-5p	MARCH9
hsa-miR-139-5p	KPNA2
hsa-miR-139-5p	PDE4D
hsa-miR-139-5p	KPNA2
hsa-miR-139-5p	ZHX2
hsa-miR-139-5p	RHOT1
hsa-miR-139-5p	RAP2C
hsa-miR-139-5p	KSR2
hsa-miR-139-5p	ZBTB26
hsa-miR-139-5p	TMC7
hsa-miR-139-5p	PDE4DIP
hsa-miR-139-5p	SMARCA4
hsa-miR-139-5p	GLP2R
hsa-miR-139-5p	LCOR
hsa-miR-139-5p	UHMK1
hsa-miR-139-5p	NOTCH1
hsa-miR-139-5p	SPATA13
hsa-miR-139-5p	PAGR1
hsa-miR-139-5p	ZBTB34
hsa-miR-139-5p	NOTCH1
hsa-miR-139-5p	RPS23
hsa-miR-139-5p	ZNF367
hsa-miR-139-5p	SLC39A6
hsa-miR-139-5p	C21orf59
hsa-miR-139-5p	ZNF367
hsa-miR-139-5p	ZNF367
hsa-miR-139-5p	PAPD4
hsa-miR-139-5p	FOS
hsa-miR-139-5p	RPS26
hsa-miR-139-5p	NOTCH1
hsa-miR-139-5p	SLC25A6
hsa-miR-139-5p	DCBLD2
hsa-miR-139-5p	FNBP4
hsa-miR-139-5p	SYT5
hsa-miR-139-5p	CCT5
hsa-miR-139-5p	NANOGNB
hsa-miR-139-5p	MKL2
hsa-miR-139-5p	ABL2
hsa-miR-139-5p	SRPK1
hsa-miR-139-5p	ZNF367
hsa-miR-139-5p	CCT5
hsa-miR-139-5p	ZNF367
hsa-miR-139-5p	RAP1B
hsa-miR-139-5p	RREB1
hsa-miR-139-5p	B3GALNT2
hsa-miR-139-5p	PAGR1
hsa-miR-139-5p	DUSP22
hsa-miR-139-5p	CAND1
hsa-miR-139-5p	OIP5
hsa-miR-139-5p	PDE4DIP
hsa-miR-326	CNNM4
hsa-miR-326	EPHB3
hsa-miR-326	FBXL16
hsa-miR-326	ZNRF2
hsa-miR-326	F9
hsa-miR-326	FAM193A
hsa-miR-326	ABCF2
hsa-miR-326	SMO
hsa-miR-326	SMO
hsa-miR-326	CIZ1
hsa-miR-326	INPPL1
hsa-miR-326	NOB1
hsa-miR-326	UCK1
hsa-miR-326	SMO
hsa-miR-326	RPTN
hsa-miR-326	KIAA1671
hsa-miR-326	ZNF772
hsa-miR-326	CCDC12
hsa-miR-326	GDE1
hsa-miR-326	DCAF7
hsa-miR-326	SF3B3
hsa-miR-326	NAA30
hsa-miR-326	PAQR8
hsa-miR-326	POFUT1
hsa-miR-326	ZNF746
hsa-miR-326	PSD3
hsa-miR-326	SMO
hsa-miR-326	AR
hsa-miR-326	PLA2G4F
hsa-miR-326	LSM10
hsa-miR-326	ARRDC1
hsa-miR-326	DYNLT1
hsa-miR-326	GRK6
hsa-miR-326	DHX40
hsa-miR-326	NOB1
hsa-miR-326	PKM
hsa-miR-326	ATXN2L
hsa-miR-326	FAM167B
hsa-miR-326	PIGA
hsa-miR-326	MAT2A
hsa-miR-326	ACTB
hsa-miR-326	AGO1
hsa-miR-326	TOMM5
hsa-miR-326	FSCN1
hsa-miR-326	SYNRG
hsa-miR-326	UBE4A
hsa-miR-326	UBE4A
hsa-miR-326	RTL8A
hsa-miR-326	PDE1B
hsa-miR-326	VPS13C
hsa-miR-326	ACTG1
hsa-miR-326	THRAP3
hsa-miR-326	HNRNPA1L2
hsa-miR-326	ULBP3
hsa-miR-326	PBX2
hsa-miR-326	PATZ1
hsa-miR-326	ZNF689
hsa-miR-326	KLK2
hsa-miR-326	ULBP3
hsa-miR-326	CD274
hsa-miR-326	GRWD1
hsa-miR-326	MED18
hsa-miR-326	RBM47
hsa-miR-326	PKM
hsa-miR-326	STUM
hsa-miR-326	EPHB3
hsa-miR-326	ACAP2
hsa-miR-326	PDHA1
hsa-miR-326	PHF8
hsa-miR-326	KRAS
hsa-miR-326	C1R
hsa-miR-326	BCAS3
hsa-miR-326	BMP7
hsa-miR-326	PEX5L
hsa-miR-326	C8orf17
hsa-miR-326	CCND1
hsa-miR-326	HNRNPUL2
hsa-miR-326	ERBB2
hsa-miR-326	BCL2L1
hsa-miR-326	ZNF772
hsa-miR-326	VKORC1
hsa-miR-326	ASXL2
hsa-miR-326	CALHM5
hsa-miR-326	MAGEB4
hsa-miR-326	USH1G
hsa-miR-326	METTL27
hsa-miR-326	SLC27A4
hsa-miR-326	SEZ6
hsa-miR-326	RPP14
hsa-miR-326	ARL5B
hsa-miR-326	HOOK3
hsa-miR-326	USH1G
hsa-miR-326	ZNF394
hsa-miR-326	ERLIN2
hsa-miR-326	PCGF3
hsa-miR-326	HSPA1B
hsa-miR-326	TBL1XR1
hsa-miR-326	NKRF
hsa-miR-326	METTL27
hsa-miR-326	MYH15
hsa-miR-326	MTHFD2
hsa-miR-326	GDE1
hsa-miR-326	CASTOR2
hsa-miR-326	PDE3A
hsa-miR-326	BCL11B
hsa-miR-326	CTSA
hsa-miR-326	RBM20
hsa-miR-326	ZNF394
hsa-miR-326	TRPC4AP
hsa-miR-326	KIAA0754
hsa-miR-326	ANXA6
hsa-miR-326	SP1
hsa-miR-326	NOTCH2
hsa-miR-326	EPG5
hsa-miR-326	SORCS2
hsa-miR-326	FAM216B
hsa-miR-326	FAM216B
hsa-miR-326	ARL5B
hsa-miR-326	GYS1
hsa-miR-326	PKM
hsa-miR-326	BVES
hsa-miR-326	RBM20
hsa-miR-326	SRRM1
hsa-miR-326	KPNA2
hsa-miR-326	SORCS2
hsa-miR-326	ZNF154
hsa-miR-326	CD9
hsa-miR-326	AKT1
hsa-miR-326	MOCS3
hsa-miR-326	MAFK
hsa-miR-326	DAB2IP
hsa-miR-326	XRCC6
hsa-miR-326	GOSR2
hsa-miR-326	ABCC6
hsa-miR-326	CSDE1
hsa-miR-326	PCGF3
hsa-miR-326	JMJD1C
hsa-miR-326	HOTAIR
hsa-miR-326	HMGA2
hsa-miR-326	PHF8
hsa-miR-326	FPR1
hsa-miR-326	NUP98
hsa-miR-326	SSBP2
hsa-miR-326	GLI1
hsa-miR-326	KIAA0754
hsa-miR-326	SLC47A1
hsa-miR-326	ABCC6
hsa-miR-326	FASN
hsa-miR-326	NOTCH1
hsa-miR-326	HLA-C
hsa-miR-326	FGF1
hsa-miR-326	NF2
hsa-miR-326	A4GALT
hsa-miR-326	IHH
hsa-miR-326	MAZ
hsa-miR-326	SPTLC1
hsa-miR-326	CLU
hsa-miR-326	HNRNPA1
hsa-miR-326	MSH3
hsa-miR-326	PTPA
hsa-miR-326	SLC47A1
hsa-miR-500a-3p	KLHL11
hsa-miR-500a-3p	EFCAB11
hsa-miR-500a-3p	C17orf75
hsa-miR-500a-3p	NCAPG2
hsa-miR-500a-3p	MYLIP
hsa-miR-500a-3p	VIPR1
hsa-miR-500a-3p	OR2A4
hsa-miR-500a-3p	RTFDC1
hsa-miR-500a-3p	TRAF6
hsa-miR-500a-3p	C17orf75
hsa-miR-500a-3p	AP3S2
hsa-miR-500a-3p	SOD2
hsa-miR-500a-3p	IMP4
hsa-miR-500a-3p	ZNF695
hsa-miR-500a-3p	C15orf38-AP3S2
hsa-miR-500a-3p	SOD2
hsa-miR-500a-3p	PRR14L
hsa-miR-500a-3p	MYLIP
hsa-miR-500a-3p	NKX6-3
hsa-miR-500a-3p	FYN
hsa-miR-500a-3p	ANKEF1
hsa-miR-500a-3p	TAF8
hsa-miR-500a-3p	BMP8A
hsa-miR-500a-3p	KIAA1671
hsa-miR-500a-3p	TMEM239
hsa-miR-500a-3p	SPRY1
hsa-miR-500a-3p	EIF5A2
hsa-miR-500a-3p	PPP1R37
hsa-miR-500a-3p	KLHL15
hsa-miR-500a-3p	SUPT7L
hsa-miR-500a-3p	PRPS1
hsa-miR-500a-3p	ANKEF1
hsa-miR-500a-3p	FKBP9
hsa-miR-500a-3p	ZNF277
hsa-miR-500a-3p	VIPR1
hsa-miR-500a-3p	MIXL1
hsa-miR-500a-3p	CCNT2
hsa-miR-500a-3p	ZNF460
hsa-miR-500a-3p	PRRC2B
hsa-miR-500a-3p	NKAP
hsa-miR-500a-3p	C15orf38-AP3S2
hsa-miR-500a-3p	COMMD4
hsa-miR-500a-3p	TNFRSF13C
hsa-miR-500a-3p	FADS2
hsa-miR-500a-3p	SOAT1
hsa-miR-500a-3p	GM2A
hsa-miR-500a-3p	CAD
hsa-miR-500a-3p	MTHFD2
hsa-miR-500a-3p	ANKEF1
hsa-miR-500a-3p	PGM3
hsa-miR-500a-3p	CCDC171
hsa-miR-500a-3p	AP3S2
hsa-miR-500a-3p	MYLIP
hsa-miR-500a-3p	ZFP62
hsa-miR-500a-3p	TIGD5
hsa-miR-500a-3p	TANK
hsa-miR-500a-3p	TRMT2B
hsa-miR-500a-3p	OPA3
hsa-miR-500a-3p	SELENOH
hsa-miR-500a-3p	LILRA2
hsa-miR-500a-3p	ZNF383
hsa-miR-500a-3p	KLHL15
hsa-miR-500a-3p	UBE2Z
hsa-miR-500a-3p	F2RL3
hsa-miR-500a-3p	NWD1
hsa-miR-500a-3p	NCAPG2
hsa-miR-500a-3p	C11orf24
hsa-miR-500a-3p	STRN3
hsa-miR-500a-3p	ZBTB46
hsa-miR-500a-3p	BAZ2B
hsa-miR-500a-3p	TXNDC15
hsa-miR-500a-3p	UGDH
hsa-miR-500a-3p	ZNF460
hsa-miR-500a-3p	DERL2
hsa-miR-500a-3p	TAF8
hsa-miR-500a-3p	ORAI2
hsa-miR-500a-3p	TAF8
hsa-miR-500a-3p	HIF1AN
hsa-miR-500a-3p	POLQ
hsa-miR-500a-3p	PAQR3
hsa-miR-500a-3p	IER3IP1
hsa-miR-500a-3p	LRRC55
hsa-miR-500a-3p	MCF2L2
hsa-miR-500a-3p	CERK
hsa-miR-500a-3p	LRRC55
hsa-miR-500a-3p	OPA3
hsa-miR-500a-3p	EMC8
hsa-miR-500a-3p	OTUD7B
hsa-miR-500a-3p	B4GALT7
hsa-miR-500a-3p	ANKEF1
hsa-miR-500a-3p	SOD2
hsa-miR-500a-3p	ANKEF1
hsa-miR-500a-3p	ANKEF1
hsa-miR-500a-3p	ANKEF1
hsa-miR-500a-3p	MTPN
hsa-miR-500a-3p	ALG14
hsa-miR-500a-3p	AGBL5
hsa-miR-500a-3p	IBA57
hsa-miR-500a-3p	FBXO44
hsa-miR-500a-3p	VHLL
hsa-miR-500a-3p	VAV3
hsa-miR-500a-3p	NUGGC
hsa-miR-500a-3p	CCDC47
hsa-miR-500a-3p	TMEM239
hsa-miR-500a-3p	C18orf25
hsa-miR-500a-3p	NAA30
hsa-miR-500a-3p	NCAPG2
hsa-miR-500a-3p	TRIM49C
hsa-miR-500a-3p	FDXR
hsa-miR-500a-3p	PKNOX1
hsa-miR-500a-3p	STRN3
hsa-miR-500a-3p	MUC21
hsa-miR-500a-3p	LAMB1
hsa-miR-500a-3p	PARD6B
hsa-miR-500a-3p	SH2B3
hsa-miR-500a-3p	LRRC55
hsa-miR-500a-3p	OCIAD2
hsa-miR-500a-3p	PAK2
hsa-miR-500a-3p	ANKRD27
hsa-miR-500a-3p	YIPF4
hsa-miR-500a-3p	ZBTB43
hsa-miR-500a-3p	FKBP15
hsa-miR-500a-3p	LRRC55
hsa-miR-500a-3p	PLA2G16
hsa-miR-500a-3p	MDM2
hsa-miR-500a-3p	CHMP2A
hsa-miR-500a-3p	KIAA1586
hsa-miR-500a-3p	TOR1B
hsa-miR-500a-3p	MYO1H
hsa-miR-500a-3p	FFAR4
hsa-miR-500a-3p	DST
hsa-miR-500a-3p	MRPS16
hsa-miR-500a-3p	ZFP62
hsa-miR-500a-3p	ZADH2
hsa-miR-500a-3p	ZNF695
hsa-miR-500a-3p	CTDSPL
hsa-miR-500a-3p	CCDC113
hsa-miR-500a-3p	TNFAIP2
hsa-miR-500a-3p	SIGLEC8
hsa-miR-500a-3p	ZNF417
hsa-miR-500a-3p	PNO1
hsa-miR-500a-3p	ELAVL2
hsa-miR-500a-3p	PIK3CD
hsa-miR-500a-3p	UBE2Z
hsa-miR-500a-3p	RPH3AL
hsa-miR-500a-3p	SLC33A1
hsa-miR-500a-3p	KLHL15
hsa-miR-500a-3p	KLHL15
hsa-miR-500a-3p	ZBTB8B
hsa-miR-500a-3p	C8orf33
hsa-miR-500a-3p	PSMG1
hsa-miR-500a-3p	DENND4B
hsa-miR-500a-3p	TOR1B
hsa-miR-500a-3p	MRPS10
hsa-miR-500a-3p	RAN
hsa-miR-500a-3p	ANKEF1
hsa-miR-500a-3p	SLC7A11
hsa-miR-500a-3p	SNRPD1
hsa-miR-500a-3p	VAV3
hsa-miR-500a-3p	RAB3D
hsa-miR-500a-3p	UGT2B10
hsa-miR-500a-3p	VAV3
hsa-miR-500a-3p	STRN3
hsa-miR-500a-3p	AGBL5
hsa-miR-500a-3p	SMARCA5
hsa-miR-500a-3p	ZFP62
hsa-miR-500a-3p	PRRG4
hsa-miR-500a-3p	DYNC1LI2
hsa-miR-500a-3p	SLC33A1
hsa-miR-500a-3p	LRRC55
hsa-miR-500a-3p	ANKEF1
hsa-miR-500a-3p	KIAA1958
hsa-miR-500a-3p	ZBTB8B
hsa-miR-500a-3p	HP1BP3
hsa-miR-592	DEK
hsa-miR-592	FOXO3
hsa-miR-592	RBM41
hsa-miR-592	SESN3
hsa-miR-592	DCAF12
hsa-miR-592	MYBL1
hsa-miR-592	NFIC
hsa-miR-592	KIAA1210
hsa-miR-592	HNRNPF
hsa-miR-592	CASP10
hsa-miR-592	APOL6
hsa-miR-592	COX15
hsa-miR-592	CCL16
hsa-miR-592	MYO1F
hsa-miR-592	AKAP12
hsa-miR-592	ABCF2
hsa-miR-592	MYO1F
hsa-miR-592	MYBL1
hsa-miR-592	SLC35A2
hsa-miR-592	DGS2
hsa-miR-592	BTBD3
hsa-miR-592	APOL6
hsa-miR-592	CDKL1
hsa-miR-592	NNT
hsa-miR-592	CDKL1
hsa-miR-592	DSEL
hsa-miR-592	HMGN2
hsa-miR-592	VWA1
hsa-miR-592	NRL
hsa-miR-592	RHOA
hsa-miR-592	ERBB3
hsa-miR-592	NMNAT2
hsa-miR-592	NMNAT2
hsa-miR-592	CDK2AP1
hsa-miR-592	SOX9
hsa-miR-592	ADK
hsa-miR-592	CDKL1
hsa-miR-592	PAG1
hsa-miR-592	PAG1
hsa-miR-592	ACACA
hsa-miR-592	KDM6B
hsa-miR-592	KIAA0513
hsa-miR-592	TMED7
hsa-miR-592	ZNF76
hsa-miR-592	DCDC2
hsa-miR-592	BTBD3
hsa-miR-592	PGPEP1
hsa-miR-592	WRN
hsa-miR-592	RPS3
hsa-miR-592	EPHA4
hsa-miR-592	EMCN
hsa-miR-592	MYO1F
hsa-miR-592	TMEM120B
hsa-miR-592	C6orf120
hsa-miR-592	RTL8C
hsa-miR-592	CREB3L2
hsa-miR-592	PPP1R10
hsa-miR-592	AK4
hsa-miR-592	PTPRJ
hsa-miR-592	PTPRJ
hsa-miR-592	APOL6
hsa-miR-592	CEP135
hsa-miR-592	APOL6
hsa-miR-592	IGF1R
hsa-miR-592	APOL6
hsa-miR-592	APOL6
hsa-miR-592	HS6ST3
hsa-miR-592	HS6ST3
hsa-miR-592	HS6ST3
hsa-miR-592	PRRC2C
hsa-miR-592	TMPRSS12
