# Supplementary material for: Construction of a Necroptosis-Related miRNA Signature for Predicting the Prognosis of Patients With Hepatocellular Carcinoma
Source: Front Genet. 2022 Apr 12;13:825261. doi: 10.3389/fgene.2022.825261 (PMC9039163; doi:10.3389/fgene.2022.825261)
Supplement: Supplementary file 3 [file DataSheet1.ZIP › raw data/9-/TargetScan.txt]

miRNA	gene
hsa-miR-10b-5p	BMP7
hsa-miR-10b-5p	ART4
hsa-miR-10b-5p	ARHGEF12
hsa-miR-10b-5p	BNIP3L
hsa-miR-10b-5p	BSN
hsa-miR-10b-5p	BRI3BP
hsa-miR-10b-5p	BTG2
hsa-miR-10b-5p	BMP10
hsa-miR-10b-5p	BRPF3
hsa-miR-10b-5p	ARHGEF35
hsa-miR-10b-5p	BMI1
hsa-miR-10b-5p	BTF3L4
hsa-miR-10b-5p	ASB5
hsa-miR-10b-5p	BMP6
hsa-miR-10b-5p	ARHGEF16
hsa-miR-10b-5p	ASTN1
hsa-miR-10b-5p	ABHD15
hsa-miR-10b-5p	ASF1A
hsa-miR-10b-5p	ASH1L
hsa-miR-10b-5p	ATCAY
hsa-miR-10b-5p	ACP6
hsa-miR-10b-5p	ARSJ
hsa-miR-10b-5p	ARHGAP5
hsa-miR-10b-5p	ASAP3
hsa-miR-10b-5p	ACSS2
hsa-miR-10b-5p	ABL2
hsa-miR-10b-5p	BTLA
hsa-miR-10b-5p	ARHGEF40
hsa-miR-10b-5p	ACADL
hsa-miR-10b-5p	ARRDC4
hsa-miR-10b-5p	ACVR1C
hsa-miR-10b-5p	BRF1
hsa-miR-10b-5p	ATF7IP
hsa-miR-10b-5p	ADAM12
hsa-miR-10b-5p	BMPER
hsa-miR-10b-5p	ACE
hsa-miR-10b-5p	ACSM3
hsa-miR-10b-5p	ABLIM3
hsa-miR-10b-5p	BOC
hsa-miR-10b-5p	BHLHE22
hsa-miR-10b-5p	ATAD2B
hsa-miR-10b-5p	ACTR3
hsa-miR-10b-5p	ACTRT3
hsa-miR-10b-5p	ARL4C
hsa-miR-10b-5p	ACVR2A
hsa-miR-10b-5p	ASAH1
hsa-miR-10b-5p	AC011484.1
hsa-miR-10b-5p	ADAM19
hsa-miR-10b-5p	ACSL1
hsa-miR-10b-5p	ABLIM1
hsa-miR-10b-5p	BHLHE40
hsa-miR-10b-5p	ABTB2
hsa-miR-10b-5p	BRD7
hsa-miR-10b-5p	ARID3B
hsa-miR-10b-5p	BTRC
hsa-miR-10b-5p	ARRDC2
hsa-miR-10b-5p	ARRDC3
hsa-miR-10b-5p	ACBD5
hsa-miR-10b-5p	ADAM11
hsa-miR-10b-5p	ACO1
hsa-miR-10b-5p	AGBL4
hsa-miR-10b-5p	ADAM23
hsa-miR-10b-5p	AC079354.1
hsa-miR-10b-5p	AGGF1
hsa-miR-10b-5p	AGL
hsa-miR-10b-5p	AC006486.1
hsa-miR-10b-5p	ARID1B
hsa-miR-10b-5p	BPI
hsa-miR-10b-5p	AGO3
hsa-miR-10b-5p	AGPAT3
hsa-miR-10b-5p	AGPAT4
hsa-miR-10b-5p	AFF3
hsa-miR-10b-5p	ATF3
hsa-miR-10b-5p	ATF6
hsa-miR-10b-5p	ACPP
hsa-miR-10b-5p	AGFG2
hsa-miR-10b-5p	ADAM9
hsa-miR-10b-5p	ADAMTS10
hsa-miR-10b-5p	AGMAT
hsa-miR-10b-5p	ASTN2
hsa-miR-10b-5p	ARID1A
hsa-miR-10b-5p	AJUBA
hsa-miR-10b-5p	ARIH2
hsa-miR-10b-5p	BVES
hsa-miR-10b-5p	ATF2
hsa-miR-10b-5p	AC010336.1
hsa-miR-10b-5p	ARL6IP5
hsa-miR-10b-5p	AGR2
hsa-miR-10b-5p	ATG10
hsa-miR-10b-5p	ARMC5
hsa-miR-10b-5p	AC093157.1
hsa-miR-10b-5p	BTN1A1
hsa-miR-10b-5p	ARHGEF6
hsa-miR-10b-5p	BIRC5
hsa-miR-10b-5p	BIVM
hsa-miR-10b-5p	AACS
hsa-miR-10b-5p	AAGAB
hsa-miR-10b-5p	AFF2
hsa-miR-10b-5p	AATK
hsa-miR-10b-5p	AFF4
hsa-miR-10b-5p	ABCA3
hsa-miR-10b-5p	AC015987.2
hsa-miR-10b-5p	ABCB10
hsa-miR-10b-5p	AMPD3
hsa-miR-10b-5p	ANAPC16
hsa-miR-10b-5p	ANGEL2
hsa-miR-10b-5p	AGO1
hsa-miR-10b-5p	AGO2
hsa-miR-10b-5p	ABCG8
hsa-miR-10b-5p	ABHD12
hsa-miR-10b-5p	ABHD14B
hsa-miR-10b-5p	ANKH
hsa-miR-10b-5p	ANKRD1
hsa-miR-10b-5p	ABHD5
hsa-miR-10b-5p	AGFG1
hsa-miR-10b-5p	ABI2
hsa-miR-10b-5p	ANKRD28
hsa-miR-10b-5p	ANKRD32
hsa-miR-10b-5p	ANKRD52
hsa-miR-10b-5p	ANKRD53
hsa-miR-10b-5p	ANKRD54
hsa-miR-10b-5p	AC007040.11
hsa-miR-10b-5p	BUD31
hsa-miR-10b-5p	AKAP2
hsa-miR-10b-5p	BZRAP1
hsa-miR-10b-5p	ARL6IP1
hsa-miR-10b-5p	ANTXR2
hsa-miR-10b-5p	ABHD6
hsa-miR-10b-5p	ARMC1
hsa-miR-10b-5p	AP4M1
hsa-miR-10b-5p	ARMC8
hsa-miR-10b-5p	AC106017.1
hsa-miR-10b-5p	AC107021.1
hsa-miR-10b-5p	BIRC2
hsa-miR-10b-5p	AC117395.1
hsa-miR-10b-5p	APPBP2
hsa-miR-10b-5p	AQP10
hsa-miR-10b-5p	AQP7
hsa-miR-10b-5p	AQR
hsa-miR-10b-5p	AR
hsa-miR-10b-5p	ARAP1
hsa-miR-10b-5p	ARAP2
hsa-miR-10b-5p	ARF3
hsa-miR-10b-5p	ARFGAP3
hsa-miR-10b-5p	ARFIP2
hsa-miR-10b-5p	ARG2
hsa-miR-10b-5p	ACTB
hsa-miR-10b-5p	ABCD3
hsa-miR-10b-5p	ACTR2
hsa-miR-10b-5p	ARHGAP20
hsa-miR-10b-5p	ARHGAP22
hsa-miR-10b-5p	ARHGAP24
hsa-miR-10b-5p	ARHGAP28
hsa-miR-10b-5p	ARHGAP30
hsa-miR-10b-5p	ARHGAP31
hsa-miR-10b-5p	ARHGAP40
hsa-miR-10b-5p	CHRM3
hsa-miR-10b-5p	CHRNA4
hsa-miR-10b-5p	CHRNB2
hsa-miR-10b-5p	CHRNE
hsa-miR-10b-5p	CHST3
hsa-miR-10b-5p	CHST8
hsa-miR-10b-5p	CHSY3
hsa-miR-10b-5p	CHTF8
hsa-miR-10b-5p	AKAP5
hsa-miR-10b-5p	CLASP1
hsa-miR-10b-5p	CLASP2
hsa-miR-10b-5p	ANXA7
hsa-miR-10b-5p	AC012215.1
hsa-miR-10b-5p	CLDN1
hsa-miR-10b-5p	AP5M1
hsa-miR-10b-5p	APBB2
hsa-miR-10b-5p	APCDD1
hsa-miR-10b-5p	ARPP19
hsa-miR-10b-5p	A1CF
hsa-miR-10b-5p	ARRB1
hsa-miR-10b-5p	AES
hsa-miR-10b-5p	AFAP1L2
hsa-miR-10b-5p	CLEC16A
hsa-miR-10b-5p	CLEC1B
hsa-miR-10b-5p	CLIC5
hsa-miR-10b-5p	CLIC6
hsa-miR-10b-5p	CLIP2
hsa-miR-10b-5p	CLIP3
hsa-miR-10b-5p	ASB13
hsa-miR-10b-5p	CLNS1A
hsa-miR-10b-5p	CLOCK
hsa-miR-10b-5p	ACTG1
hsa-miR-10b-5p	CLSTN2
hsa-miR-10b-5p	CLTC
hsa-miR-10b-5p	CLVS2
hsa-miR-10b-5p	CMKLR1
hsa-miR-10b-5p	AGPAT6
hsa-miR-10b-5p	AGPAT9
hsa-miR-10b-5p	AGPS
hsa-miR-10b-5p	CMTR2
hsa-miR-10b-5p	AHCYL2
hsa-miR-10b-5p	ATG12
hsa-miR-10b-5p	ATG13
hsa-miR-10b-5p	ATG2B
hsa-miR-10b-5p	AHSA2
hsa-miR-10b-5p	ATP10D
hsa-miR-10b-5p	CNOT2
hsa-miR-10b-5p	CNOT6
hsa-miR-10b-5p	CHTOP
hsa-miR-10b-5p	CNTD1
hsa-miR-10b-5p	CNTN1
hsa-miR-10b-5p	CLCA2
hsa-miR-10b-5p	ARL6IP6
hsa-miR-10b-5p	CNTNAP5
hsa-miR-10b-5p	CLDN10
hsa-miR-10b-5p	CLDN12
hsa-miR-10b-5p	ARNT
hsa-miR-10b-5p	APEX1
hsa-miR-10b-5p	APOC4
hsa-miR-10b-5p	COL28A1
hsa-miR-10b-5p	COL2A1
hsa-miR-10b-5p	COL4A4
hsa-miR-10b-5p	AAK1
hsa-miR-10b-5p	COLQ
hsa-miR-10b-5p	ABCA13
hsa-miR-10b-5p	ALX4
hsa-miR-10b-5p	AMIGO3
hsa-miR-10b-5p	AMMECR1L
hsa-miR-10b-5p	CORO2A
hsa-miR-10b-5p	CORO7
hsa-miR-10b-5p	CPD
hsa-miR-10b-5p	CLPB
hsa-miR-10b-5p	ANK2
hsa-miR-10b-5p	ANK3
hsa-miR-10b-5p	ANKDD1B
hsa-miR-10b-5p	ANKFY1
hsa-miR-10b-5p	CPNE3
hsa-miR-10b-5p	CPS1
hsa-miR-10b-5p	ANKRD12
hsa-miR-10b-5p	ANKRD13B
hsa-miR-10b-5p	CPT1A
hsa-miR-10b-5p	CPXM2
hsa-miR-10b-5p	CREB1
hsa-miR-10b-5p	CREB3
hsa-miR-10b-5p	CREB3L2
hsa-miR-10b-5p	CREB5
hsa-miR-10b-5p	ANKRD66
hsa-miR-10b-5p	AC007375.1
hsa-miR-10b-5p	CNP
hsa-miR-10b-5p	AC007952.6
hsa-miR-10b-5p	AC010327.2
hsa-miR-10b-5p	CRLF3
hsa-miR-10b-5p	CRTAM
hsa-miR-10b-5p	AP2A2
hsa-miR-10b-5p	CRTC3
hsa-miR-10b-5p	BDP1
hsa-miR-10b-5p	BEND3
hsa-miR-10b-5p	ARNTL2
hsa-miR-10b-5p	ADRA2A
hsa-miR-10b-5p	CSRNP3
hsa-miR-10b-5p	CSRP2BP
hsa-miR-10b-5p	CST9
hsa-miR-10b-5p	CSTF2
hsa-miR-10b-5p	CTB-54O9.9
hsa-miR-10b-5p	CTBP2
hsa-miR-10b-5p	CTBS
hsa-miR-10b-5p	BMP2K
hsa-miR-10b-5p	CTD-2267D19.3
hsa-miR-10b-5p	CTDSPL
hsa-miR-10b-5p	CTDSPL2
hsa-miR-10b-5p	BNC1
hsa-miR-10b-5p	CTNNBIP1
hsa-miR-10b-5p	ARHGAP1
hsa-miR-10b-5p	BORA
hsa-miR-10b-5p	CTPS2
hsa-miR-10b-5p	BRD3
hsa-miR-10b-5p	CTSC
hsa-miR-10b-5p	CTSF
hsa-miR-10b-5p	CTTNBP2
hsa-miR-10b-5p	CUL3
hsa-miR-10b-5p	BRWD1
hsa-miR-10b-5p	CUL4B
hsa-miR-10b-5p	CUX2
hsa-miR-10b-5p	CXADR
hsa-miR-10b-5p	CXCL10
hsa-miR-10b-5p	CXCL12
hsa-miR-10b-5p	BTN2A2
hsa-miR-10b-5p	BTN3A1
hsa-miR-10b-5p	CXorf56
hsa-miR-10b-5p	CXXC4
hsa-miR-10b-5p	CYB561D1
hsa-miR-10b-5p	CYBRD1
hsa-miR-10b-5p	BZW1
hsa-miR-10b-5p	CLCN5
hsa-miR-10b-5p	C10orf118
hsa-miR-10b-5p	C10orf12
hsa-miR-10b-5p	C10orf55
hsa-miR-10b-5p	CSMD1
hsa-miR-10b-5p	CSPG4
hsa-miR-10b-5p	CLDN4
hsa-miR-10b-5p	ADRBK2
hsa-miR-10b-5p	CLDN8
hsa-miR-10b-5p	CLDND1
hsa-miR-10b-5p	C12orf56
hsa-miR-10b-5p	C12orf61
hsa-miR-10b-5p	C13orf45
hsa-miR-10b-5p	C14orf1
hsa-miR-10b-5p	C14orf119
hsa-miR-10b-5p	C14orf164
hsa-miR-10b-5p	C14orf180
hsa-miR-10b-5p	C14orf28
hsa-miR-10b-5p	C14orf37
hsa-miR-10b-5p	C15orf26
hsa-miR-10b-5p	C15orf39
hsa-miR-10b-5p	C15orf56
hsa-miR-10b-5p	C16orf47
hsa-miR-10b-5p	C16orf62
hsa-miR-10b-5p	CMTM3
hsa-miR-10b-5p	CMTM4
hsa-miR-10b-5p	CMTM6
hsa-miR-10b-5p	C17orf59
hsa-miR-10b-5p	CNBP
hsa-miR-10b-5p	CNEP1R1
hsa-miR-10b-5p	CNIH2
hsa-miR-10b-5p	CNKSR2
hsa-miR-10b-5p	CNNM2
hsa-miR-10b-5p	ATMIN
hsa-miR-10b-5p	C19orf70
hsa-miR-10b-5p	C1orf111
hsa-miR-10b-5p	C1orf116
hsa-miR-10b-5p	C1orf131
hsa-miR-10b-5p	C1orf158
hsa-miR-10b-5p	C1orf198
hsa-miR-10b-5p	CNTNAP2
hsa-miR-10b-5p	C1QBP
hsa-miR-10b-5p	COL13A1
hsa-miR-10b-5p	COL14A1
hsa-miR-10b-5p	CLDN2
hsa-miR-10b-5p	CLDN22
hsa-miR-10b-5p	COL27A1
hsa-miR-10b-5p	C2CD4C
hsa-miR-10b-5p	C2CD5
hsa-miR-10b-5p	C2orf88
hsa-miR-10b-5p	COLEC10
hsa-miR-10b-5p	C3orf70
hsa-miR-10b-5p	C4orf22
hsa-miR-10b-5p	C4orf3
hsa-miR-10b-5p	C5orf22
hsa-miR-10b-5p	ABCB1
hsa-miR-10b-5p	C5orf42
hsa-miR-10b-5p	ABCB11
hsa-miR-10b-5p	ABCC4
hsa-miR-10b-5p	ANK1
hsa-miR-10b-5p	ABCD2
hsa-miR-10b-5p	C6orf120
hsa-miR-10b-5p	C6orf223
hsa-miR-10b-5p	C6orf62
hsa-miR-10b-5p	C7
hsa-miR-10b-5p	C7orf13
hsa-miR-10b-5p	ABHD4
hsa-miR-10b-5p	C7orf60
hsa-miR-10b-5p	C9orf141
hsa-miR-10b-5p	C9orf78
hsa-miR-10b-5p	CA12
hsa-miR-10b-5p	CA7
hsa-miR-10b-5p	CA8
hsa-miR-10b-5p	CAB39
hsa-miR-10b-5p	CABYR
hsa-miR-10b-5p	ANKRD9
hsa-miR-10b-5p	AC007952.5
hsa-miR-10b-5p	ANLN
hsa-miR-10b-5p	CACNA1E
hsa-miR-10b-5p	CACNA1I
hsa-miR-10b-5p	CACNG4
hsa-miR-10b-5p	CACUL1
hsa-miR-10b-5p	CADM1
hsa-miR-10b-5p	CADM2
hsa-miR-10b-5p	CADM3
hsa-miR-10b-5p	CADM4
hsa-miR-10b-5p	CALB2
hsa-miR-10b-5p	CALCR
hsa-miR-10b-5p	CALD1
hsa-miR-10b-5p	CALHM1
hsa-miR-10b-5p	CALN1
hsa-miR-10b-5p	ACBD4
hsa-miR-10b-5p	CAMK2D
hsa-miR-10b-5p	CAMK2G
hsa-miR-10b-5p	CAMK2N1
hsa-miR-10b-5p	CAMK4
hsa-miR-10b-5p	CAMKK1
hsa-miR-10b-5p	CAMKV
hsa-miR-10b-5p	CAMSAP1
hsa-miR-10b-5p	CANX
hsa-miR-10b-5p	CTNND1
hsa-miR-10b-5p	CAPN7
hsa-miR-10b-5p	CARD11
hsa-miR-10b-5p	CASD1
hsa-miR-10b-5p	CASK
hsa-miR-10b-5p	CASKIN1
hsa-miR-10b-5p	CASP3
hsa-miR-10b-5p	CASS4
hsa-miR-10b-5p	CASZ1
hsa-miR-10b-5p	CAV1
hsa-miR-10b-5p	CAV2
hsa-miR-10b-5p	CBFA2T2
hsa-miR-10b-5p	CBL
hsa-miR-10b-5p	ADAMTS13
hsa-miR-10b-5p	ADAMTS15
hsa-miR-10b-5p	ADAMTS16
hsa-miR-10b-5p	ADAMTS17
hsa-miR-10b-5p	ADAMTS18
hsa-miR-10b-5p	ADAMTS5
hsa-miR-10b-5p	ADAMTSL1
hsa-miR-10b-5p	ADARB1
hsa-miR-10b-5p	C10orf105
hsa-miR-10b-5p	ADAT2
hsa-miR-10b-5p	ADCY2
hsa-miR-10b-5p	ADCY5
hsa-miR-10b-5p	ADCY7
hsa-miR-10b-5p	ADCYAP1
hsa-miR-10b-5p	ADRA1D
hsa-miR-10b-5p	CLDN7
hsa-miR-10b-5p	CCDC50
hsa-miR-10b-5p	CCDC59
hsa-miR-10b-5p	CCDC64B
hsa-miR-10b-5p	CCDC71L
hsa-miR-10b-5p	CCDC80
hsa-miR-10b-5p	CCDC85C
hsa-miR-10b-5p	CCDC88A
hsa-miR-10b-5p	CCDC88C
hsa-miR-10b-5p	CCDC9
hsa-miR-10b-5p	CCL22
hsa-miR-10b-5p	CCL4L1
hsa-miR-10b-5p	CCND1
hsa-miR-10b-5p	CCND2
hsa-miR-10b-5p	CCNK
hsa-miR-10b-5p	CCNT2
hsa-miR-10b-5p	CCR4
hsa-miR-10b-5p	CCSAP
hsa-miR-10b-5p	CCSER2
hsa-miR-10b-5p	CD109
hsa-miR-10b-5p	CD164
hsa-miR-10b-5p	CD2
hsa-miR-10b-5p	CD274
hsa-miR-10b-5p	CD36
hsa-miR-10b-5p	CD40LG
hsa-miR-10b-5p	CD59
hsa-miR-10b-5p	C19orf66
hsa-miR-10b-5p	AJAP1
hsa-miR-10b-5p	CD93
hsa-miR-10b-5p	CD96
hsa-miR-10b-5p	CDC14A
hsa-miR-10b-5p	CDC25A
hsa-miR-10b-5p	CDC27
hsa-miR-10b-5p	C1orf226
hsa-miR-10b-5p	CDC40
hsa-miR-10b-5p	C1QTNF2
hsa-miR-10b-5p	C1RL
hsa-miR-10b-5p	C20orf112
hsa-miR-10b-5p	COL19A1
hsa-miR-10b-5p	C2CD2
hsa-miR-10b-5p	ALDH6A1
hsa-miR-10b-5p	ALG10B
hsa-miR-10b-5p	ALG14
hsa-miR-10b-5p	C3orf14
hsa-miR-10b-5p	ALPL
hsa-miR-10b-5p	ALX1
hsa-miR-10b-5p	ALX3
hsa-miR-10b-5p	CDH7
hsa-miR-10b-5p	CDIP1
hsa-miR-10b-5p	CDK12
hsa-miR-10b-5p	CDK13
hsa-miR-10b-5p	CDK14
hsa-miR-10b-5p	CDK19
hsa-miR-10b-5p	CDK20
hsa-miR-10b-5p	CDK4
hsa-miR-10b-5p	CDK5R1
hsa-miR-10b-5p	CDK6
hsa-miR-10b-5p	CDR1
hsa-miR-10b-5p	CDX2
hsa-miR-10b-5p	CDYL2
hsa-miR-10b-5p	CECR6
hsa-miR-10b-5p	CELF1
hsa-miR-10b-5p	CELF2
hsa-miR-10b-5p	CELF6
hsa-miR-10b-5p	CELSR3
hsa-miR-10b-5p	CENPA
hsa-miR-10b-5p	CENPO
hsa-miR-10b-5p	CEP120
hsa-miR-10b-5p	CACFD1
hsa-miR-10b-5p	ANKS1A
hsa-miR-10b-5p	CACNA1D
hsa-miR-10b-5p	CEP250
hsa-miR-10b-5p	CEP350
hsa-miR-10b-5p	CEP41
hsa-miR-10b-5p	CEP57
hsa-miR-10b-5p	CEP57L1
hsa-miR-10b-5p	CEP68
hsa-miR-10b-5p	CEP72
hsa-miR-10b-5p	CEP85
hsa-miR-10b-5p	CEP85L
hsa-miR-10b-5p	CEP89
hsa-miR-10b-5p	CERS2
hsa-miR-10b-5p	CERS3
hsa-miR-10b-5p	CERS6
hsa-miR-10b-5p	CGGBP1
hsa-miR-10b-5p	CGN
hsa-miR-10b-5p	CGNL1
hsa-miR-10b-5p	CHAC1
hsa-miR-10b-5p	CHD1L
hsa-miR-10b-5p	CHD2
hsa-miR-10b-5p	CHD6
hsa-miR-10b-5p	CHD7
hsa-miR-10b-5p	CHD9
hsa-miR-10b-5p	CAPN2
hsa-miR-10b-5p	CHIC1
hsa-miR-10b-5p	ARHGAP19
hsa-miR-10b-5p	CHKA
hsa-miR-10b-5p	CHL1
hsa-miR-10b-5p	CHM
hsa-miR-10b-5p	CHML
hsa-miR-10b-5p	CHMP1B
hsa-miR-10b-5p	CHRDL1
hsa-miR-10b-5p	CHRM2
hsa-miR-10b-5p	PAX1
hsa-miR-10b-5p	PAX3
hsa-miR-10b-5p	PAX5
hsa-miR-10b-5p	PAX7
hsa-miR-10b-5p	PAX9
hsa-miR-10b-5p	PBX1
hsa-miR-10b-5p	PBX3
hsa-miR-10b-5p	PCCA
hsa-miR-10b-5p	PCDH1
hsa-miR-10b-5p	PCDH10
hsa-miR-10b-5p	PCDH19
hsa-miR-10b-5p	PCDHB17
hsa-miR-10b-5p	PCMTD1
hsa-miR-10b-5p	PCMTD2
hsa-miR-10b-5p	PCSK4
hsa-miR-10b-5p	PCSK9
hsa-miR-10b-5p	PCYOX1L
hsa-miR-10b-5p	PCYT1B
hsa-miR-10b-5p	CCDC47
hsa-miR-10b-5p	PDE12
hsa-miR-10b-5p	PDE4A
hsa-miR-10b-5p	PDE7A
hsa-miR-10b-5p	PDE9A
hsa-miR-10b-5p	PDGFA
hsa-miR-10b-5p	PDGFRB
hsa-miR-10b-5p	PDGFRL
hsa-miR-10b-5p	PDK3
hsa-miR-10b-5p	PDP1
hsa-miR-10b-5p	PDPK1
hsa-miR-10b-5p	PDSS2
hsa-miR-10b-5p	PDXP
hsa-miR-10b-5p	PDYN
hsa-miR-10b-5p	PDZD4
hsa-miR-10b-5p	PDZD8
hsa-miR-10b-5p	PDZK1IP1
hsa-miR-10b-5p	PEA15
hsa-miR-10b-5p	PEAK1
hsa-miR-10b-5p	PEAR1
hsa-miR-10b-5p	PER2
hsa-miR-10b-5p	PERP
hsa-miR-10b-5p	PEX10
hsa-miR-10b-5p	PEX5L
hsa-miR-10b-5p	PFKFB3
hsa-miR-10b-5p	PFKM
hsa-miR-10b-5p	CD69
hsa-miR-10b-5p	CNNM4
hsa-miR-10b-5p	PGGT1B
hsa-miR-10b-5p	PGM2
hsa-miR-10b-5p	PGR
hsa-miR-10b-5p	PGRMC1
hsa-miR-10b-5p	PHACTR2
hsa-miR-10b-5p	CNTN5
hsa-miR-10b-5p	PHACTR4
hsa-miR-10b-5p	PHC1
hsa-miR-10b-5p	PHC2
hsa-miR-10b-5p	PHC3
hsa-miR-10b-5p	C22orf46
hsa-miR-10b-5p	PHF14
hsa-miR-10b-5p	PHF15
hsa-miR-10b-5p	PHF17
hsa-miR-10b-5p	PHF21A
hsa-miR-10b-5p	PHF21B
hsa-miR-10b-5p	PHF3
hsa-miR-10b-5p	PHF8
hsa-miR-10b-5p	COMMD3-BMI1
hsa-miR-10b-5p	COMMD6
hsa-miR-10b-5p	COMMD9
hsa-miR-10b-5p	COPS2
hsa-miR-10b-5p	PHLDB1
hsa-miR-10b-5p	PI15
hsa-miR-10b-5p	PID1
hsa-miR-10b-5p	CPEB4
hsa-miR-10b-5p	CPED1
hsa-miR-10b-5p	CPLX2
hsa-miR-10b-5p	CPLX4
hsa-miR-10b-5p	CPNE2
hsa-miR-10b-5p	PIGX
hsa-miR-10b-5p	PIH1D2
hsa-miR-10b-5p	CPSF6
hsa-miR-10b-5p	CPSF7
hsa-miR-10b-5p	PIK3R1
hsa-miR-10b-5p	PIK3R4
hsa-miR-10b-5p	PIKFYVE
hsa-miR-10b-5p	PIP4K2A
hsa-miR-10b-5p	PIP4K2C
hsa-miR-10b-5p	PITHD1
hsa-miR-10b-5p	CEP164
hsa-miR-10b-5p	CACNA1C
hsa-miR-10b-5p	CEP192
hsa-miR-10b-5p	PKHD1L1
hsa-miR-10b-5p	CRK
hsa-miR-10b-5p	PLA2G3
hsa-miR-10b-5p	PLAA
hsa-miR-10b-5p	CRTAP
hsa-miR-10b-5p	PLB1
hsa-miR-10b-5p	PLCB1
hsa-miR-10b-5p	PLCH2
hsa-miR-10b-5p	PLCL1
hsa-miR-10b-5p	PLCXD3
hsa-miR-10b-5p	PLD1
hsa-miR-10b-5p	PLD5
hsa-miR-10b-5p	PLEKHA1
hsa-miR-10b-5p	PLEKHA2
hsa-miR-10b-5p	PLEKHA3
hsa-miR-10b-5p	PLEKHA6
hsa-miR-10b-5p	PLEKHO1
hsa-miR-10b-5p	PLGRKT
hsa-miR-10b-5p	PLSCR1
hsa-miR-10b-5p	PLXDC2
hsa-miR-10b-5p	PLXNA4
hsa-miR-10b-5p	PLXNC1
hsa-miR-10b-5p	PMAIP1
hsa-miR-10b-5p	PNKP
hsa-miR-10b-5p	PNMA3
hsa-miR-10b-5p	PNMA5
hsa-miR-10b-5p	PNRC2
hsa-miR-10b-5p	POC1B
hsa-miR-10b-5p	PODXL
hsa-miR-10b-5p	POF1B
hsa-miR-10b-5p	POGK
hsa-miR-10b-5p	POLA1
hsa-miR-10b-5p	POLR2F
hsa-miR-10b-5p	POLR2M
hsa-miR-10b-5p	POLR3D
hsa-miR-10b-5p	POLR3G
hsa-miR-10b-5p	POLR3GL
hsa-miR-10b-5p	CXCL9
hsa-miR-10b-5p	CXCR2
hsa-miR-10b-5p	PPARA
hsa-miR-10b-5p	PPARGC1A
hsa-miR-10b-5p	PPARGC1B
hsa-miR-10b-5p	PPIP5K2
hsa-miR-10b-5p	PPM1A
hsa-miR-10b-5p	PPM1B
hsa-miR-10b-5p	PPM1E
hsa-miR-10b-5p	PPM1F
hsa-miR-10b-5p	PPP1CC
hsa-miR-10b-5p	C10orf62
hsa-miR-10b-5p	C11orf57
hsa-miR-10b-5p	PDE11A
hsa-miR-10b-5p	C11orf87
hsa-miR-10b-5p	C12orf29
hsa-miR-10b-5p	C12orf4
hsa-miR-10b-5p	PPP1R9A
hsa-miR-10b-5p	PPP1R9B
hsa-miR-10b-5p	PPP2R5C
hsa-miR-10b-5p	PPP2R5D
hsa-miR-10b-5p	PPP4R1L
hsa-miR-10b-5p	PPP4R2
hsa-miR-10b-5p	PPP4R4
hsa-miR-10b-5p	PPP6R3
hsa-miR-10b-5p	PPTC7
hsa-miR-10b-5p	PQLC1
hsa-miR-10b-5p	PQLC2
hsa-miR-10b-5p	PRAMEF11
hsa-miR-10b-5p	PRAMEF15
hsa-miR-10b-5p	PRAMEF26
hsa-miR-10b-5p	C16orf72
hsa-miR-10b-5p	C17orf103
hsa-miR-10b-5p	C17orf107
hsa-miR-10b-5p	PRAMEF9
hsa-miR-10b-5p	C17orf74
hsa-miR-10b-5p	PRDM15
hsa-miR-10b-5p	PRDM16
hsa-miR-10b-5p	C18orf54
hsa-miR-10b-5p	PGAM1
hsa-miR-10b-5p	PREX2
hsa-miR-10b-5p	PRICKLE1
hsa-miR-10b-5p	PRICKLE2
hsa-miR-10b-5p	PRKAA2
hsa-miR-10b-5p	PRKCA
hsa-miR-10b-5p	PRKCSH
hsa-miR-10b-5p	PRLR
hsa-miR-10b-5p	PRMT5
hsa-miR-10b-5p	PRMT7
hsa-miR-10b-5p	PROM1
hsa-miR-10b-5p	PROSER2
hsa-miR-10b-5p	COL16A1
hsa-miR-10b-5p	PRPF40A
hsa-miR-10b-5p	PRPF4B
hsa-miR-10b-5p	PRR15L
hsa-miR-10b-5p	PRR5L
hsa-miR-10b-5p	PRRC2B
hsa-miR-10b-5p	PRRG3
hsa-miR-10b-5p	PRRT3
hsa-miR-10b-5p	PRRX1
hsa-miR-10b-5p	PRSS57
hsa-miR-10b-5p	PRTFDC1
hsa-miR-10b-5p	C5orf30
hsa-miR-10b-5p	PSD
hsa-miR-10b-5p	C5orf55
hsa-miR-10b-5p	PSEN1
hsa-miR-10b-5p	ABCC6
hsa-miR-10b-5p	PSMB7
hsa-miR-10b-5p	PSMD10
hsa-miR-10b-5p	PSMD11
hsa-miR-10b-5p	PSMD5
hsa-miR-10b-5p	PSME4
hsa-miR-10b-5p	PSMF1
hsa-miR-10b-5p	PSPH
hsa-miR-10b-5p	PSTPIP1
hsa-miR-10b-5p	PTAFR
hsa-miR-10b-5p	PTAR1
hsa-miR-10b-5p	PTBP1
hsa-miR-10b-5p	PTBP2
hsa-miR-10b-5p	PTCD1
hsa-miR-10b-5p	PTCHD4
hsa-miR-10b-5p	PTDSS2
hsa-miR-10b-5p	CEP170
hsa-miR-10b-5p	PTGER3
hsa-miR-10b-5p	PTHLH
hsa-miR-10b-5p	PTP4A1
hsa-miR-10b-5p	PTP4A2
hsa-miR-10b-5p	PTPMT1
hsa-miR-10b-5p	PTPN13
hsa-miR-10b-5p	PTPN4
hsa-miR-10b-5p	PTPRA
hsa-miR-10b-5p	PTPRC
hsa-miR-10b-5p	PTPRD
hsa-miR-10b-5p	PTPRU
hsa-miR-10b-5p	PTRF
hsa-miR-10b-5p	PTRH2
hsa-miR-10b-5p	PUM2
hsa-miR-10b-5p	PURB
hsa-miR-10b-5p	PURG
hsa-miR-10b-5p	PVRL3
hsa-miR-10b-5p	PWWP2A
hsa-miR-10b-5p	PWWP2B
hsa-miR-10b-5p	PXMP4
hsa-miR-10b-5p	PYCR1
hsa-miR-10b-5p	PYCRL
hsa-miR-10b-5p	PYGB
hsa-miR-10b-5p	PYGO2
hsa-miR-10b-5p	QKI
hsa-miR-10b-5p	QTRTD1
hsa-miR-10b-5p	RAB11FIP2
hsa-miR-10b-5p	RAB11FIP4
hsa-miR-10b-5p	RAB14
hsa-miR-10b-5p	RAB15
hsa-miR-10b-5p	RAB23
hsa-miR-10b-5p	RAB28
hsa-miR-10b-5p	RAB30
hsa-miR-10b-5p	RAB31
hsa-miR-10b-5p	RAB37
hsa-miR-10b-5p	RAB3B
hsa-miR-10b-5p	RAB3C
hsa-miR-10b-5p	CBLB
hsa-miR-10b-5p	CBLL1
hsa-miR-10b-5p	CBR4
hsa-miR-10b-5p	CBX1
hsa-miR-10b-5p	CBX5
hsa-miR-10b-5p	CBX6
hsa-miR-10b-5p	CBX8
hsa-miR-10b-5p	CBY1
hsa-miR-10b-5p	CCDC107
hsa-miR-10b-5p	CCDC127
hsa-miR-10b-5p	CCDC15
hsa-miR-10b-5p	CCDC170
hsa-miR-10b-5p	CCDC25
hsa-miR-10b-5p	CCDC28A
hsa-miR-10b-5p	CCDC3
hsa-miR-10b-5p	RAP2A
hsa-miR-10b-5p	RAP2B
hsa-miR-10b-5p	RAPGEF4
hsa-miR-10b-5p	RAPGEF5
hsa-miR-10b-5p	RAPGEF6
hsa-miR-10b-5p	RAPH1
hsa-miR-10b-5p	RARB
hsa-miR-10b-5p	RASA2
hsa-miR-10b-5p	RASAL2
hsa-miR-10b-5p	RASGEF1A
hsa-miR-10b-5p	RASL10B
hsa-miR-10b-5p	RASL12
hsa-miR-10b-5p	RASSF3
hsa-miR-10b-5p	RASSF5
hsa-miR-10b-5p	RASSF8
hsa-miR-10b-5p	RASSF9
hsa-miR-10b-5p	RAX
hsa-miR-10b-5p	RB1CC1
hsa-miR-10b-5p	RBBP7
hsa-miR-10b-5p	RBBP8NL
hsa-miR-10b-5p	RBFOX3
hsa-miR-10b-5p	RBL2
hsa-miR-10b-5p	RBM12B
hsa-miR-10b-5p	RBM17
hsa-miR-10b-5p	RBM18
hsa-miR-10b-5p	RBM20
hsa-miR-10b-5p	RBM27
hsa-miR-10b-5p	RBM28
hsa-miR-10b-5p	RBM33
hsa-miR-10b-5p	RBM46
hsa-miR-10b-5p	AK7
hsa-miR-10b-5p	RBMS1
hsa-miR-10b-5p	RBMS3
hsa-miR-10b-5p	CDC37L1
hsa-miR-10b-5p	AKIRIN1
hsa-miR-10b-5p	CDC42BPA
hsa-miR-10b-5p	AKT2
hsa-miR-10b-5p	PROX2
hsa-miR-10b-5p	RCSD1
hsa-miR-10b-5p	RDH13
hsa-miR-10b-5p	RECK
hsa-miR-10b-5p	RELA
hsa-miR-10b-5p	REM1
hsa-miR-10b-5p	REPS2
hsa-miR-10b-5p	RER1
hsa-miR-10b-5p	REST
hsa-miR-10b-5p	RFFL
hsa-miR-10b-5p	RFWD3
hsa-miR-10b-5p	RFX3
hsa-miR-10b-5p	RFX5
hsa-miR-10b-5p	RGAG1
hsa-miR-10b-5p	RGAG4
hsa-miR-10b-5p	RGL1
hsa-miR-10b-5p	RGP1
hsa-miR-10b-5p	RGS1
hsa-miR-10b-5p	RGS10
hsa-miR-10b-5p	RGS13
hsa-miR-10b-5p	RGS16
hsa-miR-10b-5p	RGS3
hsa-miR-10b-5p	RGS4
hsa-miR-10b-5p	RGS5
hsa-miR-10b-5p	RGS9BP
hsa-miR-10b-5p	RGSL1
hsa-miR-10b-5p	RHOBTB1
hsa-miR-10b-5p	RHOBTB2
hsa-miR-10b-5p	RHOD
hsa-miR-10b-5p	RHOH
hsa-miR-10b-5p	RHOQ
hsa-miR-10b-5p	PTEN
hsa-miR-10b-5p	RHPN2
hsa-miR-10b-5p	RIC3
hsa-miR-10b-5p	RICTOR
hsa-miR-10b-5p	RIF1
hsa-miR-10b-5p	ANO2
hsa-miR-10b-5p	RIMS2
hsa-miR-10b-5p	RIMS3
hsa-miR-10b-5p	RINT1
hsa-miR-10b-5p	RIPK1
hsa-miR-10b-5p	RIPK4
hsa-miR-10b-5p	RLIM
hsa-miR-10b-5p	RMDN1
hsa-miR-10b-5p	RNF111
hsa-miR-10b-5p	RNF122
hsa-miR-10b-5p	RNF125
hsa-miR-10b-5p	RNF126
hsa-miR-10b-5p	RNF144B
hsa-miR-10b-5p	RNF146
hsa-miR-10b-5p	RNF149
hsa-miR-10b-5p	RNF150
hsa-miR-10b-5p	RNF165
hsa-miR-10b-5p	RNF170
hsa-miR-10b-5p	RNF180
hsa-miR-10b-5p	RNF186
hsa-miR-10b-5p	CHI3L1
hsa-miR-10b-5p	RNF214
hsa-miR-10b-5p	RNF215
hsa-miR-10b-5p	RNF217
hsa-miR-10b-5p	RNF24
hsa-miR-10b-5p	RNF40
hsa-miR-10b-5p	RNF8
hsa-miR-10b-5p	RNGTT
hsa-miR-10b-5p	RNMT
hsa-miR-10b-5p	RNMTL1
hsa-miR-10b-5p	RNPS1
hsa-miR-10b-5p	ROCK1
hsa-miR-10b-5p	ROM1
hsa-miR-10b-5p	RORA
hsa-miR-10b-5p	RORB
hsa-miR-10b-5p	RORC
hsa-miR-10b-5p	RP11-122A3.2
hsa-miR-10b-5p	RP11-171N4.2
hsa-miR-10b-5p	RP11-17M16.1
hsa-miR-10b-5p	RP11-187E13.1
hsa-miR-10b-5p	RP11-366L20.2
hsa-miR-10b-5p	RP11-422N16.3
hsa-miR-10b-5p	RP11-595B24.2
hsa-miR-10b-5p	RP11-723O4.6
hsa-miR-10b-5p	RP11-766F14.2
hsa-miR-10b-5p	RP11-849H4.2
hsa-miR-10b-5p	RP2
hsa-miR-10b-5p	RP4-758J18.2
hsa-miR-10b-5p	RP5-1052I5.2
hsa-miR-10b-5p	RP6-24A23.6
hsa-miR-10b-5p	RPA1
hsa-miR-10b-5p	RPAIN
hsa-miR-10b-5p	RPGRIP1L
hsa-miR-10b-5p	RPL12
hsa-miR-10b-5p	RPL36A-HNRNPH2
hsa-miR-10b-5p	RPP25
hsa-miR-10b-5p	RPRD1A
hsa-miR-10b-5p	RPRD1B
hsa-miR-10b-5p	RPS10
hsa-miR-10b-5p	RPS15A
hsa-miR-10b-5p	RPS24
hsa-miR-10b-5p	RPS3
hsa-miR-10b-5p	RPS6KA3
hsa-miR-10b-5p	RPS6KA6
hsa-miR-10b-5p	RPS6KB1
hsa-miR-10b-5p	ASXL2
hsa-miR-10b-5p	RPS6KC1
hsa-miR-10b-5p	RPS6KL1
hsa-miR-10b-5p	RPSAP58
hsa-miR-10b-5p	RPTOR
hsa-miR-10b-5p	RRAS2
hsa-miR-10b-5p	RREB1
hsa-miR-10b-5p	RRM2B
hsa-miR-10b-5p	RRP8
hsa-miR-10b-5p	RSAD1
hsa-miR-10b-5p	RSAD2
hsa-miR-10b-5p	RSBN1
hsa-miR-10b-5p	RSU1
hsa-miR-10b-5p	ATP11C
hsa-miR-10b-5p	ATP1A2
hsa-miR-10b-5p	ATP1B1
hsa-miR-10b-5p	PHACTR3
hsa-miR-10b-5p	ATP1B4
hsa-miR-10b-5p	ATP2B1
hsa-miR-10b-5p	ATP2B3
hsa-miR-10b-5p	ATP5J2-PTCD1
hsa-miR-10b-5p	ATP6V0B
hsa-miR-10b-5p	ATP6V1C2
hsa-miR-10b-5p	ATP7A
hsa-miR-10b-5p	ATP7B
hsa-miR-10b-5p	ATP8A1
hsa-miR-10b-5p	ATP8A2
hsa-miR-10b-5p	ATRN
hsa-miR-10b-5p	ATXN1
hsa-miR-10b-5p	PHIP
hsa-miR-10b-5p	PHKB
hsa-miR-10b-5p	PHKG2
hsa-miR-10b-5p	ATXN7L1
hsa-miR-10b-5p	AURKB
hsa-miR-10b-5p	B3GALT1
hsa-miR-10b-5p	B3GALT5
hsa-miR-10b-5p	PIGG
hsa-miR-10b-5p	PIGM
hsa-miR-10b-5p	PIGO
hsa-miR-10b-5p	PIGP
hsa-miR-10b-5p	PIGT
hsa-miR-10b-5p	B4GALT6
hsa-miR-10b-5p	BACE2
hsa-miR-10b-5p	PIK3CA
hsa-miR-10b-5p	PIK3IP1
hsa-miR-10b-5p	BARX2
hsa-miR-10b-5p	BAZ1B
hsa-miR-10b-5p	BAZ2B
hsa-miR-10b-5p	BBX
hsa-miR-10b-5p	BCKDHB
hsa-miR-10b-5p	BCL11B
hsa-miR-10b-5p	RHOT2
hsa-miR-10b-5p	CREG2
hsa-miR-10b-5p	BCL2L14
hsa-miR-10b-5p	BCL2L2
hsa-miR-10b-5p	PKN2
hsa-miR-10b-5p	BCL6B
hsa-miR-10b-5p	BCL9L
hsa-miR-10b-5p	BCR
hsa-miR-10b-5p	BDH1
hsa-miR-10b-5p	BDNF
hsa-miR-10b-5p	ISG20L2
hsa-miR-10b-5p	ISL2
hsa-miR-10b-5p	IST1
hsa-miR-10b-5p	ISY1-RAB43
hsa-miR-10b-5p	ITFG2
hsa-miR-10b-5p	ITGA1
hsa-miR-10b-5p	ITGA2
hsa-miR-10b-5p	ITGA4
hsa-miR-10b-5p	ITGA9
hsa-miR-10b-5p	ITGAD
hsa-miR-10b-5p	ITGAL
hsa-miR-10b-5p	ITGB1BP1
hsa-miR-10b-5p	ITGB3
hsa-miR-10b-5p	ITGB3BP
hsa-miR-10b-5p	ITGB6
hsa-miR-10b-5p	ITGB8
hsa-miR-10b-5p	ITGBL1
hsa-miR-10b-5p	ITM2C
hsa-miR-10b-5p	ITPK1
hsa-miR-10b-5p	ITPKB
hsa-miR-10b-5p	ITPKC
hsa-miR-10b-5p	ITPRIPL2
hsa-miR-10b-5p	ITSN1
hsa-miR-10b-5p	IVL
hsa-miR-10b-5p	IYD
hsa-miR-10b-5p	JAGN1
hsa-miR-10b-5p	JAKMIP2
hsa-miR-10b-5p	JAKMIP3
hsa-miR-10b-5p	JAM3
hsa-miR-10b-5p	JARID2
hsa-miR-10b-5p	JHDM1D
hsa-miR-10b-5p	JMJD8
hsa-miR-10b-5p	JPH1
hsa-miR-10b-5p	JPH2
hsa-miR-10b-5p	JPH4
hsa-miR-10b-5p	JRKL
hsa-miR-10b-5p	JTB
hsa-miR-10b-5p	JUND
hsa-miR-10b-5p	KAT5
hsa-miR-10b-5p	KAT6B
hsa-miR-10b-5p	KAZN
hsa-miR-10b-5p	KBTBD12
hsa-miR-10b-5p	KBTBD4
hsa-miR-10b-5p	C11orf68
hsa-miR-10b-5p	KCNAB1
hsa-miR-10b-5p	KCNAB2
hsa-miR-10b-5p	KCNB1
hsa-miR-10b-5p	KCNC1
hsa-miR-10b-5p	KCNC2
hsa-miR-10b-5p	KCNC3
hsa-miR-10b-5p	KCNH5
hsa-miR-10b-5p	KCNH6
hsa-miR-10b-5p	KCNH8
hsa-miR-10b-5p	KCNJ1
hsa-miR-10b-5p	KCNJ12
hsa-miR-10b-5p	KCNJ15
hsa-miR-10b-5p	KCNJ9
hsa-miR-10b-5p	KCNK1
hsa-miR-10b-5p	KCNK10
hsa-miR-10b-5p	KCNK12
hsa-miR-10b-5p	KCNMB4
hsa-miR-10b-5p	PRAMEF4
hsa-miR-10b-5p	PRAMEF5
hsa-miR-10b-5p	PRAMEF6
hsa-miR-10b-5p	KCTD16
hsa-miR-10b-5p	PRCD
hsa-miR-10b-5p	KCTD2
hsa-miR-10b-5p	C17orf75
hsa-miR-10b-5p	PRELID2
hsa-miR-10b-5p	C19orf48
hsa-miR-10b-5p	KCTD7
hsa-miR-10b-5p	KCTD9
hsa-miR-10b-5p	KDM2B
hsa-miR-10b-5p	KDM4A
hsa-miR-10b-5p	KDM5B
hsa-miR-10b-5p	KDR
hsa-miR-10b-5p	KDSR
hsa-miR-10b-5p	KHNYN
hsa-miR-10b-5p	KHSRP
hsa-miR-10b-5p	KIAA0020
hsa-miR-10b-5p	KIAA0040
hsa-miR-10b-5p	KIAA0087
hsa-miR-10b-5p	KIAA0195
hsa-miR-10b-5p	KIAA0232
hsa-miR-10b-5p	KIAA0247
hsa-miR-10b-5p	KIAA0319
hsa-miR-10b-5p	KIAA0408
hsa-miR-10b-5p	KIAA0753
hsa-miR-10b-5p	KIAA1147
hsa-miR-10b-5p	KIAA1199
hsa-miR-10b-5p	KIAA1211
hsa-miR-10b-5p	KIAA1244
hsa-miR-10b-5p	PSAT1
hsa-miR-10b-5p	KIAA1279
hsa-miR-10b-5p	PSD3
hsa-miR-10b-5p	KIAA1462
hsa-miR-10b-5p	PSMB5
hsa-miR-10b-5p	KIAA1715
hsa-miR-10b-5p	KIAA1737
hsa-miR-10b-5p	KIAA1919
hsa-miR-10b-5p	KIF13B
hsa-miR-10b-5p	KIF24
hsa-miR-10b-5p	KIF26A
hsa-miR-10b-5p	KIF26B
hsa-miR-10b-5p	KIF3B
hsa-miR-10b-5p	KIF3C
hsa-miR-10b-5p	KIF5A
hsa-miR-10b-5p	KIF5B
hsa-miR-10b-5p	KIF5C
hsa-miR-10b-5p	KITLG
hsa-miR-10b-5p	KLC2
hsa-miR-10b-5p	KLF10
hsa-miR-10b-5p	KLF11
hsa-miR-10b-5p	KLF12
hsa-miR-10b-5p	KLF13
hsa-miR-10b-5p	KLF16
hsa-miR-10b-5p	KLF7
hsa-miR-10b-5p	KLHDC10
hsa-miR-10b-5p	KLHDC8A
hsa-miR-10b-5p	KLHL1
hsa-miR-10b-5p	KLHL11
hsa-miR-10b-5p	KLHL12
hsa-miR-10b-5p	KLHL14
hsa-miR-10b-5p	KLHL15
hsa-miR-10b-5p	KLHL18
hsa-miR-10b-5p	KLHL21
hsa-miR-10b-5p	KLHL29
hsa-miR-10b-5p	KLHL3
hsa-miR-10b-5p	KLHL30
hsa-miR-10b-5p	CAMK2B
hsa-miR-10b-5p	KLHL34
hsa-miR-10b-5p	KLHL36
hsa-miR-10b-5p	KLHL38
hsa-miR-10b-5p	KLHL40
hsa-miR-10b-5p	KLHL42
hsa-miR-10b-5p	KLHL9
hsa-miR-10b-5p	KLK13
hsa-miR-10b-5p	KLK3
hsa-miR-10b-5p	KMO
hsa-miR-10b-5p	KNCN
hsa-miR-10b-5p	KPNA4
hsa-miR-10b-5p	KPNA5
hsa-miR-10b-5p	KPNB1
hsa-miR-10b-5p	KPRP
hsa-miR-10b-5p	KRT222
hsa-miR-10b-5p	KRT6B
hsa-miR-10b-5p	KRT82
hsa-miR-10b-5p	KRTAP4-3
hsa-miR-10b-5p	KSR2
hsa-miR-10b-5p	L3MBTL3
hsa-miR-10b-5p	RAB43
hsa-miR-10b-5p	RAB4A
hsa-miR-10b-5p	RAB5B
hsa-miR-10b-5p	RAB6A
hsa-miR-10b-5p	RAB6B
hsa-miR-10b-5p	RAB9B
hsa-miR-10b-5p	RACGAP1
hsa-miR-10b-5p	RAD23A
hsa-miR-10b-5p	RAD51D
hsa-miR-10b-5p	RAD51L3-RFFL
hsa-miR-10b-5p	RAD9B
hsa-miR-10b-5p	RALGAPA2
hsa-miR-10b-5p	RALGPS2
hsa-miR-10b-5p	RANBP10
hsa-miR-10b-5p	RAP1GDS1
hsa-miR-10b-5p	LENG8
hsa-miR-10b-5p	LEP
hsa-miR-10b-5p	LEPRE1
hsa-miR-10b-5p	LETM1
hsa-miR-10b-5p	LETM2
hsa-miR-10b-5p	LGALS8
hsa-miR-10b-5p	LGALSL
hsa-miR-10b-5p	LGI3
hsa-miR-10b-5p	LGI4
hsa-miR-10b-5p	LGR4
hsa-miR-10b-5p	LGR5
hsa-miR-10b-5p	LHFP
hsa-miR-10b-5p	LHFPL4
hsa-miR-10b-5p	LHX4
hsa-miR-10b-5p	LHX9
hsa-miR-10b-5p	LIF
hsa-miR-10b-5p	LIFR
hsa-miR-10b-5p	LIG1
hsa-miR-10b-5p	LIMK2
hsa-miR-10b-5p	LIMS1
hsa-miR-10b-5p	LIN54
hsa-miR-10b-5p	LIN7C
hsa-miR-10b-5p	LINGO4
hsa-miR-10b-5p	LIPG
hsa-miR-10b-5p	LIX1L
hsa-miR-10b-5p	LMAN1
hsa-miR-10b-5p	LMAN2L
hsa-miR-10b-5p	LMBRD2
hsa-miR-10b-5p	CD80
hsa-miR-10b-5p	LMF1
hsa-miR-10b-5p	LMF2
hsa-miR-10b-5p	LMLN
hsa-miR-10b-5p	LMO3
hsa-miR-10b-5p	AKAP6
hsa-miR-10b-5p	LMOD3
hsa-miR-10b-5p	LMX1A
hsa-miR-10b-5p	LONRF2
hsa-miR-10b-5p	AL033381.1
hsa-miR-10b-5p	LPAR1
hsa-miR-10b-5p	LPGAT1
hsa-miR-10b-5p	LPHN1
hsa-miR-10b-5p	LPHN2
hsa-miR-10b-5p	LPIN2
hsa-miR-10b-5p	LPPR1
hsa-miR-10b-5p	LPPR4
hsa-miR-10b-5p	LPPR5
hsa-miR-10b-5p	LRIG1
hsa-miR-10b-5p	LRIT3
hsa-miR-10b-5p	LRRC10
hsa-miR-10b-5p	LRRC14
hsa-miR-10b-5p	LRRC16A
hsa-miR-10b-5p	LRRC16B
hsa-miR-10b-5p	LRRC32
hsa-miR-10b-5p	LRRC34
hsa-miR-10b-5p	LRRC38
hsa-miR-10b-5p	LRRC49
hsa-miR-10b-5p	LRRC55
hsa-miR-10b-5p	LRRC8B
hsa-miR-10b-5p	LRRC8C
hsa-miR-10b-5p	LRRC8E
hsa-miR-10b-5p	LRRCC1
hsa-miR-10b-5p	LRRFIP1
hsa-miR-10b-5p	LRRTM2
hsa-miR-10b-5p	LSAMP
hsa-miR-10b-5p	LSM3
hsa-miR-10b-5p	LSMEM1
hsa-miR-10b-5p	LTB
hsa-miR-10b-5p	LTBP4
hsa-miR-10b-5p	LUC7L3
hsa-miR-10b-5p	LUZP2
hsa-miR-10b-5p	LXN
hsa-miR-10b-5p	LYPD1
hsa-miR-10b-5p	LYPD3
hsa-miR-10b-5p	LYPD6
hsa-miR-10b-5p	LYPD6B
hsa-miR-10b-5p	LYRM2
hsa-miR-10b-5p	LYSMD4
hsa-miR-10b-5p	LYVE1
hsa-miR-10b-5p	LZTR1
hsa-miR-10b-5p	LZTS1
hsa-miR-10b-5p	M6PR
hsa-miR-10b-5p	MACROD2
hsa-miR-10b-5p	MAF
hsa-miR-10b-5p	MAFG
hsa-miR-10b-5p	MAGI1
hsa-miR-10b-5p	MAGI3
hsa-miR-10b-5p	MAMDC2
hsa-miR-10b-5p	MAML2
hsa-miR-10b-5p	MAML3
hsa-miR-10b-5p	MAN1A2
hsa-miR-10b-5p	MANEAL
hsa-miR-10b-5p	MAP1A
hsa-miR-10b-5p	MAP1B
hsa-miR-10b-5p	RNF19A
hsa-miR-10b-5p	MAP2
hsa-miR-10b-5p	MAP2K1
hsa-miR-10b-5p	MAP2K4
hsa-miR-10b-5p	MAP2K6
hsa-miR-10b-5p	MAP3K13
hsa-miR-10b-5p	MAP3K2
hsa-miR-10b-5p	MAP3K7
hsa-miR-10b-5p	MAP4
hsa-miR-10b-5p	MAP4K2
hsa-miR-10b-5p	MAP6D1
hsa-miR-10b-5p	MAP7D1
hsa-miR-10b-5p	MAP9
hsa-miR-10b-5p	MAPK14
hsa-miR-10b-5p	MAPK1IP1L
hsa-miR-10b-5p	MAPK4
hsa-miR-10b-5p	MAPK6
hsa-miR-10b-5p	MAPK8IP3
hsa-miR-10b-5p	MAPKAPK2
hsa-miR-10b-5p	MAPKBP1
hsa-miR-10b-5p	MAPRE1
hsa-miR-10b-5p	MARCH4
hsa-miR-10b-5p	MARCH5
hsa-miR-10b-5p	MARCH6
hsa-miR-10b-5p	MARCH9
hsa-miR-10b-5p	MARCKS
hsa-miR-10b-5p	MARK2
hsa-miR-10b-5p	MAST2
hsa-miR-10b-5p	MAST3
hsa-miR-10b-5p	MAT2A
hsa-miR-10b-5p	MBD2
hsa-miR-10b-5p	MBD5
hsa-miR-10b-5p	MBLAC2
hsa-miR-10b-5p	MBNL2
hsa-miR-10b-5p	MBNL3
hsa-miR-10b-5p	MBP
hsa-miR-10b-5p	MBTD1
hsa-miR-10b-5p	MCAM
hsa-miR-10b-5p	MCC
hsa-miR-10b-5p	CLMN
hsa-miR-10b-5p	MCF2L2
hsa-miR-10b-5p	MCMBP
hsa-miR-10b-5p	MCTP1
hsa-miR-10b-5p	MDFIC
hsa-miR-10b-5p	MDGA2
hsa-miR-10b-5p	MED1
hsa-miR-10b-5p	MED13L
hsa-miR-10b-5p	MED14
hsa-miR-10b-5p	MED15
hsa-miR-10b-5p	MED22
hsa-miR-10b-5p	MED23
hsa-miR-10b-5p	MED28
hsa-miR-10b-5p	MED29
hsa-miR-10b-5p	MED4
hsa-miR-10b-5p	MEGF11
hsa-miR-10b-5p	MEGF9
hsa-miR-10b-5p	MEIS1
hsa-miR-10b-5p	MELK
hsa-miR-10b-5p	MEPE
hsa-miR-10b-5p	METAP1D
hsa-miR-10b-5p	METTL1
hsa-miR-10b-5p	METTL7A
hsa-miR-10b-5p	METTL8
hsa-miR-10b-5p	MEX3A
hsa-miR-10b-5p	MEX3B
hsa-miR-10b-5p	MEX3C
hsa-miR-10b-5p	MFAP4
hsa-miR-10b-5p	MFGE8
hsa-miR-10b-5p	MFN1
hsa-miR-10b-5p	MFSD6
hsa-miR-10b-5p	MGAT1
hsa-miR-10b-5p	MGAT3
hsa-miR-10b-5p	MGAT4B
hsa-miR-10b-5p	MGRN1
hsa-miR-10b-5p	MIA3
hsa-miR-10b-5p	MIB1
hsa-miR-10b-5p	MIB2
hsa-miR-10b-5p	MICAL2
hsa-miR-10b-5p	MICAL3
hsa-miR-10b-5p	MICALL1
hsa-miR-10b-5p	MID1
hsa-miR-10b-5p	MID2
hsa-miR-10b-5p	MIEF1
hsa-miR-10b-5p	MIEF2
hsa-miR-10b-5p	MINPP1
hsa-miR-10b-5p	MIP
hsa-miR-10b-5p	MIPOL1
hsa-miR-10b-5p	MIS12
hsa-miR-10b-5p	MKL2
hsa-miR-10b-5p	MKLN1
hsa-miR-10b-5p	MKNK2
hsa-miR-10b-5p	MKRN3
hsa-miR-10b-5p	MKS1
hsa-miR-10b-5p	MLEC
hsa-miR-10b-5p	MLLT1
hsa-miR-10b-5p	MLLT6
hsa-miR-10b-5p	MLX
hsa-miR-10b-5p	BCL2L13
hsa-miR-10b-5p	MMAA
hsa-miR-10b-5p	CRELD1
hsa-miR-10b-5p	BCL6
hsa-miR-10b-5p	MMP15
hsa-miR-10b-5p	MMP17
hsa-miR-10b-5p	MMP19
hsa-miR-10b-5p	MMP24
hsa-miR-10b-5p	MMRN2
hsa-miR-10b-5p	CRYZL1
hsa-miR-10b-5p	CSF1
hsa-miR-10b-5p	MOB3B
hsa-miR-10b-5p	MOB4
hsa-miR-10b-5p	MOG
hsa-miR-10b-5p	MOGAT2
hsa-miR-10b-5p	MOGS
hsa-miR-10b-5p	MON2
hsa-miR-10b-5p	MORN4
hsa-miR-10b-5p	MPP5
hsa-miR-10b-5p	MPPE1
hsa-miR-10b-5p	CTC-432M15.3
hsa-miR-10b-5p	MPZ
hsa-miR-10b-5p	MPZL1
hsa-miR-10b-5p	MPZL2
hsa-miR-10b-5p	CTNNA3
hsa-miR-10b-5p	MRAS
hsa-miR-10b-5p	MRE11A
hsa-miR-10b-5p	CTNND2
hsa-miR-10b-5p	MRPL17
hsa-miR-10b-5p	CTRC
hsa-miR-10b-5p	MRPL46
hsa-miR-10b-5p	MRPS25
hsa-miR-10b-5p	MRPS27
hsa-miR-10b-5p	MRRF
hsa-miR-10b-5p	MRTO4
hsa-miR-10b-5p	MS4A8
hsa-miR-10b-5p	MSANTD2
hsa-miR-10b-5p	MSANTD3
hsa-miR-10b-5p	MSANTD4
hsa-miR-10b-5p	MSH6
hsa-miR-10b-5p	MSI2
hsa-miR-10b-5p	MSL1
hsa-miR-10b-5p	MSL2
hsa-miR-10b-5p	MSRA
hsa-miR-10b-5p	MSX2
hsa-miR-10b-5p	MTCH1
hsa-miR-10b-5p	CYHR1
hsa-miR-10b-5p	CYP24A1
hsa-miR-10b-5p	CYP26B1
hsa-miR-10b-5p	CYP27C1
hsa-miR-10b-5p	CYP4A11
hsa-miR-10b-5p	CYR61
hsa-miR-10b-5p	KCNA6
hsa-miR-10b-5p	CYSLTR2
hsa-miR-10b-5p	CYTH1
hsa-miR-10b-5p	CYTH4
hsa-miR-10b-5p	DAAM1
hsa-miR-10b-5p	DAAM2
hsa-miR-10b-5p	DAB2
hsa-miR-10b-5p	DACH1
hsa-miR-10b-5p	DAZ1
hsa-miR-10b-5p	DAZ2
hsa-miR-10b-5p	DAZ3
hsa-miR-10b-5p	DAZ4
hsa-miR-10b-5p	DAZAP1
hsa-miR-10b-5p	DAZL
hsa-miR-10b-5p	DBF4
hsa-miR-10b-5p	DBN1
hsa-miR-10b-5p	DBNL
hsa-miR-10b-5p	DBX2
hsa-miR-10b-5p	KCNN3
hsa-miR-10b-5p	KCTD12
hsa-miR-10b-5p	KCTD15
hsa-miR-10b-5p	DCDC2
hsa-miR-10b-5p	KCTD17
hsa-miR-10b-5p	DCT
hsa-miR-10b-5p	DCUN1D1
hsa-miR-10b-5p	C18orf42
hsa-miR-10b-5p	KCTD6
hsa-miR-10b-5p	DDAH1
hsa-miR-10b-5p	DDB1
hsa-miR-10b-5p	DDHD2
hsa-miR-10b-5p	DDI2
hsa-miR-10b-5p	DDR2
hsa-miR-10b-5p	DDX20
hsa-miR-10b-5p	DDX21
hsa-miR-10b-5p	DDX46
hsa-miR-10b-5p	DDX5
hsa-miR-10b-5p	DDX52
hsa-miR-10b-5p	DEK
hsa-miR-10b-5p	DENND2C
hsa-miR-10b-5p	DENND2D
hsa-miR-10b-5p	DENND6A
hsa-miR-10b-5p	DENND6B
hsa-miR-10b-5p	DEPDC1
hsa-miR-10b-5p	DEPTOR
hsa-miR-10b-5p	DERL2
hsa-miR-10b-5p	DESI2
hsa-miR-10b-5p	DEXI
hsa-miR-10b-5p	DGAT1
hsa-miR-10b-5p	DGKB
hsa-miR-10b-5p	KIAA1257
hsa-miR-10b-5p	DGKH
hsa-miR-10b-5p	KIAA1429
hsa-miR-10b-5p	DHRS4L2
hsa-miR-10b-5p	KIAA1549
hsa-miR-10b-5p	DICER1
hsa-miR-10b-5p	DIMT1
hsa-miR-10b-5p	DIO2
hsa-miR-10b-5p	DIP2B
hsa-miR-10b-5p	DIRAS2
hsa-miR-10b-5p	DIRC2
hsa-miR-10b-5p	DIS3
hsa-miR-10b-5p	DISC1
hsa-miR-10b-5p	DKFZP434H0512
hsa-miR-10b-5p	DKK2
hsa-miR-10b-5p	DLEC1
hsa-miR-10b-5p	DLG5
hsa-miR-10b-5p	DLGAP2
hsa-miR-10b-5p	DLX3
hsa-miR-10b-5p	DMTF1
hsa-miR-10b-5p	DMXL1
hsa-miR-10b-5p	DNAH3
hsa-miR-10b-5p	DNAJB13
hsa-miR-10b-5p	DNAJB2
hsa-miR-10b-5p	DNAJB9
hsa-miR-10b-5p	DNAJC1
hsa-miR-10b-5p	DNAJC16
hsa-miR-10b-5p	DNAJC25
hsa-miR-10b-5p	DNAJC25-GNG10
hsa-miR-10b-5p	DNAJC27
hsa-miR-10b-5p	DNAJC3
hsa-miR-10b-5p	DNAJC5
hsa-miR-10b-5p	DNAJC5G
hsa-miR-10b-5p	DNAL1
hsa-miR-10b-5p	DNALI1
hsa-miR-10b-5p	DNASE1L2
hsa-miR-10b-5p	DNM1
hsa-miR-10b-5p	DNM2
hsa-miR-10b-5p	DNM3
hsa-miR-10b-5p	DNMT3B
hsa-miR-10b-5p	DNTTIP2
hsa-miR-10b-5p	DOCK11
hsa-miR-10b-5p	DOCK3
hsa-miR-10b-5p	DOCK4
hsa-miR-10b-5p	DOCK5
hsa-miR-10b-5p	DOCK8
hsa-miR-10b-5p	DOK4
hsa-miR-10b-5p	DOK7
hsa-miR-10b-5p	DPCR1
hsa-miR-10b-5p	DPF2
hsa-miR-10b-5p	DPF3
hsa-miR-10b-5p	DPH2
hsa-miR-10b-5p	DPP10
hsa-miR-10b-5p	DPP8
hsa-miR-10b-5p	DPP9
hsa-miR-10b-5p	DPY19L3
hsa-miR-10b-5p	DPY19L4
hsa-miR-10b-5p	DPYD
hsa-miR-10b-5p	LAMC2
hsa-miR-10b-5p	LAMP2
hsa-miR-10b-5p	LAMP3
hsa-miR-10b-5p	LAMP5
hsa-miR-10b-5p	LAMTOR5
hsa-miR-10b-5p	LANCL1
hsa-miR-10b-5p	LANCL3
hsa-miR-10b-5p	LAPTM5
hsa-miR-10b-5p	LAS1L
hsa-miR-10b-5p	LCLAT1
hsa-miR-10b-5p	LCMT2
hsa-miR-10b-5p	LCOR
hsa-miR-10b-5p	LDHA
hsa-miR-10b-5p	LDLRAD4
hsa-miR-10b-5p	LEF1
hsa-miR-10b-5p	TPPP
hsa-miR-10b-5p	TPRG1
hsa-miR-10b-5p	TPTE
hsa-miR-10b-5p	TPTE2
hsa-miR-10b-5p	TRA2B
hsa-miR-10b-5p	TRAF1
hsa-miR-10b-5p	TRAF3IP1
hsa-miR-10b-5p	TRAF6
hsa-miR-10b-5p	TRAM1L1
hsa-miR-10b-5p	TRAPPC2
hsa-miR-10b-5p	TRDN
hsa-miR-10b-5p	TREH
hsa-miR-10b-5p	TREM1
hsa-miR-10b-5p	TRHDE
hsa-miR-10b-5p	TRIB1
hsa-miR-10b-5p	TRIB2
hsa-miR-10b-5p	TRIM13
hsa-miR-10b-5p	TRIM2
hsa-miR-10b-5p	TRIM26
hsa-miR-10b-5p	TRIM28
hsa-miR-10b-5p	TRIM44
hsa-miR-10b-5p	TRIM45
hsa-miR-10b-5p	TRIM63
hsa-miR-10b-5p	TRIM66
hsa-miR-10b-5p	TRIO
hsa-miR-10b-5p	TRMT10B
hsa-miR-10b-5p	TRMT2A
hsa-miR-10b-5p	TRMT5
hsa-miR-10b-5p	TRMT61A
hsa-miR-10b-5p	TRPA1
hsa-miR-10b-5p	TRPC1
hsa-miR-10b-5p	TRPM1
hsa-miR-10b-5p	TRPM3
hsa-miR-10b-5p	LMO4
hsa-miR-10b-5p	TSC22D2
hsa-miR-10b-5p	TSEN54
hsa-miR-10b-5p	TSHZ2
hsa-miR-10b-5p	LOXL3
hsa-miR-10b-5p	TSPAN3
hsa-miR-10b-5p	TSPAN8
hsa-miR-10b-5p	TSPAN9
hsa-miR-10b-5p	TSR1
hsa-miR-10b-5p	TSSK1B
hsa-miR-10b-5p	TSTA3
hsa-miR-10b-5p	TTBK1
hsa-miR-10b-5p	TTC14
hsa-miR-10b-5p	TTC19
hsa-miR-10b-5p	TTC26
hsa-miR-10b-5p	TTC3
hsa-miR-10b-5p	TTC5
hsa-miR-10b-5p	TTC9
hsa-miR-10b-5p	TTF2
hsa-miR-10b-5p	TTL
hsa-miR-10b-5p	TTLL12
hsa-miR-10b-5p	TTLL4
hsa-miR-10b-5p	TTLL5
hsa-miR-10b-5p	TUFT1
hsa-miR-10b-5p	TULP3
hsa-miR-10b-5p	TULP4
hsa-miR-10b-5p	TUSC3
hsa-miR-10b-5p	TWIST1
hsa-miR-10b-5p	TXLNB
hsa-miR-10b-5p	TXLNG
hsa-miR-10b-5p	TXNDC16
hsa-miR-10b-5p	TXNDC8
hsa-miR-10b-5p	TXNRD3
hsa-miR-10b-5p	TYRP1
hsa-miR-10b-5p	U2AF1L4
hsa-miR-10b-5p	U2SURP
hsa-miR-10b-5p	UBA5
hsa-miR-10b-5p	UBA6
hsa-miR-10b-5p	UBD
hsa-miR-10b-5p	UBE2D2
hsa-miR-10b-5p	UBE2E3
hsa-miR-10b-5p	UBE2G1
hsa-miR-10b-5p	UBE2I
hsa-miR-10b-5p	UBE2Z
hsa-miR-10b-5p	UBIAD1
hsa-miR-10b-5p	UBL4A
hsa-miR-10b-5p	UBN1
hsa-miR-10b-5p	UBN2
hsa-miR-10b-5p	UBQLN2
hsa-miR-10b-5p	UBQLN4
hsa-miR-10b-5p	UBR3
hsa-miR-10b-5p	UBXN10
hsa-miR-10b-5p	UBXN2B
hsa-miR-10b-5p	UBXN7
hsa-miR-10b-5p	UCHL5
hsa-miR-10b-5p	UCP3
hsa-miR-10b-5p	UEVLD
hsa-miR-10b-5p	UFM1
hsa-miR-10b-5p	UHMK1
hsa-miR-10b-5p	UNC13B
hsa-miR-10b-5p	MAP1LC3B
hsa-miR-10b-5p	UNC5A
hsa-miR-10b-5p	UNC5B
hsa-miR-10b-5p	UNC5C
hsa-miR-10b-5p	UNC5D
hsa-miR-10b-5p	UNK
hsa-miR-10b-5p	USB1
hsa-miR-10b-5p	USF2
hsa-miR-10b-5p	USP1
hsa-miR-10b-5p	USP12
hsa-miR-10b-5p	USP24
hsa-miR-10b-5p	USP25
hsa-miR-10b-5p	USP33
hsa-miR-10b-5p	USP44
hsa-miR-10b-5p	USP46
hsa-miR-10b-5p	USP47
hsa-miR-10b-5p	USP48
hsa-miR-10b-5p	USP49
hsa-miR-10b-5p	USP53
hsa-miR-10b-5p	USP54
hsa-miR-10b-5p	USP7
hsa-miR-10b-5p	USP8
hsa-miR-10b-5p	USP9X
hsa-miR-10b-5p	VAPA
hsa-miR-10b-5p	VASH1
hsa-miR-10b-5p	VASH2
hsa-miR-10b-5p	VASN
hsa-miR-10b-5p	VAV2
hsa-miR-10b-5p	VCL
hsa-miR-10b-5p	VCPIP1
hsa-miR-10b-5p	VGLL4
hsa-miR-10b-5p	VIL1
hsa-miR-10b-5p	VIPAS39
hsa-miR-10b-5p	VMA21
hsa-miR-10b-5p	VPS13B
hsa-miR-10b-5p	VPS13C
hsa-miR-10b-5p	VPS13D
hsa-miR-10b-5p	VPS26B
hsa-miR-10b-5p	VPS37A
hsa-miR-10b-5p	VPS45
hsa-miR-10b-5p	VPS52
hsa-miR-10b-5p	VRK1
hsa-miR-10b-5p	VRTN
hsa-miR-10b-5p	VSIG10L
hsa-miR-10b-5p	VTI1B
hsa-miR-10b-5p	VWA1
hsa-miR-10b-5p	VWA2
hsa-miR-10b-5p	VWA3A
hsa-miR-10b-5p	VWC2
hsa-miR-10b-5p	VWC2L
hsa-miR-10b-5p	WAC
hsa-miR-10b-5p	WAPAL
hsa-miR-10b-5p	WASF2
hsa-miR-10b-5p	WASL
hsa-miR-10b-5p	WBP11
hsa-miR-10b-5p	WBP1L
hsa-miR-10b-5p	WBP4
hsa-miR-10b-5p	WDFY2
hsa-miR-10b-5p	WDFY4
hsa-miR-10b-5p	WDR26
hsa-miR-10b-5p	WDR3
hsa-miR-10b-5p	WDR48
hsa-miR-10b-5p	WDR63
hsa-miR-10b-5p	WDR7
hsa-miR-10b-5p	WDR77
hsa-miR-10b-5p	WDR81
hsa-miR-10b-5p	WFIKKN2
hsa-miR-10b-5p	WHSC1L1
hsa-miR-10b-5p	WIPF1
hsa-miR-10b-5p	WNK1
hsa-miR-10b-5p	WNK3
hsa-miR-10b-5p	WNT2
hsa-miR-10b-5p	WNT3A
hsa-miR-10b-5p	WNT4
hsa-miR-10b-5p	WNT5A
hsa-miR-10b-5p	WNT8B
hsa-miR-10b-5p	WNT9A
hsa-miR-10b-5p	WNT9B
hsa-miR-10b-5p	WSB1
hsa-miR-10b-5p	WWC2
hsa-miR-10b-5p	WWTR1
hsa-miR-10b-5p	XIAP
hsa-miR-10b-5p	XIRP2
hsa-miR-10b-5p	XK
hsa-miR-10b-5p	XKR4
hsa-miR-10b-5p	XPC
hsa-miR-10b-5p	XPNPEP3
hsa-miR-10b-5p	XPO7
hsa-miR-10b-5p	XRN1
hsa-miR-10b-5p	XXbac-BPG32J3.20
hsa-miR-10b-5p	XYLT1
hsa-miR-10b-5p	YARS2
hsa-miR-10b-5p	YES1
hsa-miR-10b-5p	YIPF4
hsa-miR-10b-5p	YIPF5
hsa-miR-10b-5p	YKT6
hsa-miR-10b-5p	YPEL2
hsa-miR-10b-5p	CREBBP
hsa-miR-10b-5p	PITPNC1
hsa-miR-10b-5p	PJA1
hsa-miR-10b-5p	ZBED2
hsa-miR-10b-5p	ZBED4
hsa-miR-10b-5p	ZBTB10
hsa-miR-10b-5p	ZBTB12
hsa-miR-10b-5p	PLAGL2
hsa-miR-10b-5p	ZBTB20
hsa-miR-10b-5p	ZBTB37
hsa-miR-10b-5p	ZBTB38
hsa-miR-10b-5p	ZBTB39
hsa-miR-10b-5p	ZBTB4
hsa-miR-10b-5p	ZBTB40
hsa-miR-10b-5p	ZBTB41
hsa-miR-10b-5p	ZBTB43
hsa-miR-10b-5p	ZBTB44
hsa-miR-10b-5p	ZBTB46
hsa-miR-10b-5p	ZBTB47
hsa-miR-10b-5p	ZBTB49
hsa-miR-10b-5p	ZBTB7A
hsa-miR-10b-5p	ZC2HC1A
hsa-miR-10b-5p	ZC2HC1C
hsa-miR-10b-5p	ZC3H12B
hsa-miR-10b-5p	ZC3H12C
hsa-miR-10b-5p	ZC3H14
hsa-miR-10b-5p	ZC3H18
hsa-miR-10b-5p	ZC3H4
hsa-miR-10b-5p	ZC3H6
hsa-miR-10b-5p	ZC3H7B
hsa-miR-10b-5p	ZC4H2
hsa-miR-10b-5p	ZCCHC7
hsa-miR-10b-5p	ZCWPW2
hsa-miR-10b-5p	ZDBF2
hsa-miR-10b-5p	ZDHHC14
hsa-miR-10b-5p	ZDHHC18
hsa-miR-10b-5p	ZDHHC20
hsa-miR-10b-5p	ZDHHC21
hsa-miR-10b-5p	ZDHHC22
hsa-miR-10b-5p	ZDHHC3
hsa-miR-10b-5p	POLR3H
hsa-miR-10b-5p	POU4F1
hsa-miR-10b-5p	ZEB1
hsa-miR-10b-5p	ZFAND3
hsa-miR-10b-5p	ZFAND5
hsa-miR-10b-5p	ZFAT
hsa-miR-10b-5p	ZFP1
hsa-miR-10b-5p	ZFP3
hsa-miR-10b-5p	ZFP36L2
hsa-miR-10b-5p	ZFP62
hsa-miR-10b-5p	ZFP91
hsa-miR-10b-5p	ZFYVE19
hsa-miR-10b-5p	ZFYVE20
hsa-miR-10b-5p	ZFYVE26
hsa-miR-10b-5p	ZFYVE27
hsa-miR-10b-5p	ZFYVE28
hsa-miR-10b-5p	ZFYVE9
hsa-miR-10b-5p	ZHX3
hsa-miR-10b-5p	ZIC5
hsa-miR-10b-5p	ZIK1
hsa-miR-10b-5p	ZKSCAN1
hsa-miR-10b-5p	ZKSCAN5
hsa-miR-10b-5p	ZMIZ1
hsa-miR-10b-5p	ZMPSTE24
hsa-miR-10b-5p	ZMYM2
hsa-miR-10b-5p	ZMYND11
hsa-miR-10b-5p	ZNF12
hsa-miR-10b-5p	ZNF134
hsa-miR-10b-5p	ZNF146
hsa-miR-10b-5p	ZNF148
hsa-miR-10b-5p	ZNF155
hsa-miR-10b-5p	ZNF181
hsa-miR-10b-5p	ZNF202
hsa-miR-10b-5p	ZNF207
hsa-miR-10b-5p	ZNF225
hsa-miR-10b-5p	ZNF226
hsa-miR-10b-5p	ZNF229
hsa-miR-10b-5p	ZNF236
hsa-miR-10b-5p	ZNF24
hsa-miR-10b-5p	ZNF275
hsa-miR-10b-5p	ZNF277
hsa-miR-10b-5p	ZNF280C
hsa-miR-10b-5p	ZNF287
hsa-miR-10b-5p	ZNF292
hsa-miR-10b-5p	ZNF322
hsa-miR-10b-5p	ZNF324
hsa-miR-10b-5p	ZNF34
hsa-miR-10b-5p	ZNF35
hsa-miR-10b-5p	ZNF367
hsa-miR-10b-5p	ZNF37A
hsa-miR-10b-5p	ZNF394
hsa-miR-10b-5p	ZNF395
hsa-miR-10b-5p	ZNF398
hsa-miR-10b-5p	ZNF420
hsa-miR-10b-5p	ZNF436
hsa-miR-10b-5p	ZNF441
hsa-miR-10b-5p	ZNF470
hsa-miR-10b-5p	ZNF500
hsa-miR-10b-5p	ZNF507
hsa-miR-10b-5p	ZNF512B
hsa-miR-10b-5p	ZNF529
hsa-miR-10b-5p	ZNF546
hsa-miR-10b-5p	ZNF549
hsa-miR-10b-5p	ZNF558
hsa-miR-10b-5p	ZNF576
hsa-miR-10b-5p	ZNF592
hsa-miR-10b-5p	ZNF597
hsa-miR-10b-5p	ZNF608
hsa-miR-10b-5p	ZNF609
hsa-miR-10b-5p	ZNF616
hsa-miR-10b-5p	ZNF618
hsa-miR-10b-5p	ZNF622
hsa-miR-10b-5p	ZNF629
hsa-miR-10b-5p	ZNF638
hsa-miR-10b-5p	ZNF652
hsa-miR-10b-5p	ZNF654
hsa-miR-10b-5p	ZNF655
hsa-miR-10b-5p	ZNF691
hsa-miR-10b-5p	ZNF703
hsa-miR-10b-5p	ZNF704
hsa-miR-10b-5p	ZNF709
hsa-miR-10b-5p	ZNF765
hsa-miR-10b-5p	ZNF778
hsa-miR-10b-5p	ZNF79
hsa-miR-10b-5p	ZNF790
hsa-miR-10b-5p	ZNF791
hsa-miR-10b-5p	ZNF827
hsa-miR-10b-5p	ZNF831
hsa-miR-10b-5p	ZNF853
hsa-miR-10b-5p	ZNF862
hsa-miR-10b-5p	ZRANB1
hsa-miR-10b-5p	ZSCAN18
hsa-miR-10b-5p	ZSCAN30
hsa-miR-10b-5p	ZXDA
hsa-miR-10b-5p	ZZEF1
hsa-miR-10b-5p	A1CF
hsa-miR-10b-5p	A2M
hsa-miR-10b-5p	AC110781.3
hsa-miR-10b-5p	AAR2
hsa-miR-10b-5p	ABCA5
hsa-miR-10b-5p	ABCB1
hsa-miR-10b-5p	ABCB11
hsa-miR-10b-5p	ABCB7
hsa-miR-10b-5p	ABCD2
hsa-miR-10b-5p	ABCF3
hsa-miR-10b-5p	ABHD13
hsa-miR-10b-5p	ABHD14B
hsa-miR-10b-5p	ABHD16A
hsa-miR-10b-5p	ABHD2
hsa-miR-10b-5p	ABHD4
hsa-miR-10b-5p	ABI1
hsa-miR-10b-5p	ABI2
hsa-miR-10b-5p	ABL2
hsa-miR-10b-5p	ABLIM1
hsa-miR-10b-5p	AC002451.1
hsa-miR-10b-5p	AC002472.13
hsa-miR-10b-5p	AC005003.1
hsa-miR-10b-5p	AC006486.1
hsa-miR-10b-5p	AC007375.1
hsa-miR-10b-5p	AC008964.1
hsa-miR-10b-5p	AC026703.1
hsa-miR-10b-5p	AC027763.2
hsa-miR-10b-5p	AC079341.1
hsa-miR-10b-5p	AC091801.1
hsa-miR-10b-5p	AC104472.1
hsa-miR-10b-5p	AC105020.1
hsa-miR-10b-5p	AC137932.1
hsa-miR-10b-5p	ACAA1
hsa-miR-10b-5p	ACBD3
hsa-miR-10b-5p	ACER2
hsa-miR-10b-5p	ADARB2
hsa-miR-10b-5p	ACKR4
hsa-miR-10b-5p	ACO1
hsa-miR-10b-5p	ACOXL
hsa-miR-10b-5p	ACSL4
hsa-miR-10b-5p	ACTB
hsa-miR-10b-5p	ACTR2
hsa-miR-10b-5p	ACTR3
hsa-miR-10b-5p	ACVR1C
hsa-miR-10b-5p	ACVR2B
hsa-miR-10b-5p	ADAM12
hsa-miR-10b-5p	ADAM17
hsa-miR-10b-5p	ADAM22
hsa-miR-10b-5p	ADAM23
hsa-miR-10b-5p	ADAMTS10
hsa-miR-10b-5p	ADAMTS13
hsa-miR-10b-5p	ADAMTS19
hsa-miR-10b-5p	ADAMTS3
hsa-miR-10b-5p	ADAMTS5
hsa-miR-10b-5p	ADAT2
hsa-miR-10b-5p	ADCK1
hsa-miR-10b-5p	ADCY7
hsa-miR-10b-5p	ADCYAP1R1
hsa-miR-10b-5p	ADNP
hsa-miR-10b-5p	ADORA2A
hsa-miR-10b-5p	ADPGK
hsa-miR-10b-5p	ADRB3
hsa-miR-10b-5p	AFAP1
hsa-miR-10b-5p	AFAP1L1
hsa-miR-10b-5p	AFF3
hsa-miR-10b-5p	AHDC1
hsa-miR-10b-5p	AHI1
hsa-miR-10b-5p	AHR
hsa-miR-10b-5p	AGAP3
hsa-miR-10b-5p	AGBL5
hsa-miR-10b-5p	AGFG2
hsa-miR-10b-5p	AGO1
hsa-miR-10b-5p	AGO2
hsa-miR-10b-5p	RBP2
hsa-miR-10b-5p	RBPJ
hsa-miR-10b-5p	RC3H1
hsa-miR-10b-5p	RCAN3
hsa-miR-10b-5p	RCBTB1
hsa-miR-10b-5p	AHSA2
hsa-miR-10b-5p	ALCAM
hsa-miR-10b-5p	ALDH1A3
hsa-miR-10b-5p	ALDH1L2
hsa-miR-10b-5p	AICDA
hsa-miR-10b-5p	AIM1
hsa-miR-10b-5p	AJAP1
hsa-miR-10b-5p	ALPK3
hsa-miR-10b-5p	AK4
hsa-miR-10b-5p	AKAP2
hsa-miR-10b-5p	AKAP6
hsa-miR-10b-5p	AKIRIN2
hsa-miR-10b-5p	AKT3
hsa-miR-10b-5p	AKTIP
hsa-miR-10b-5p	AL021546.6
hsa-miR-10b-5p	AL139099.1
hsa-miR-10b-5p	AL161915.1
hsa-miR-10b-5p	AL162407.1
hsa-miR-10b-5p	AL590452.1
hsa-miR-10b-5p	ALCAM
hsa-miR-10b-5p	ALDH1A3
hsa-miR-10b-5p	ALDH5A1
hsa-miR-10b-5p	ALDH6A1
hsa-miR-10b-5p	ALG10
hsa-miR-10b-5p	ALG9
hsa-miR-10b-5p	ALKBH6
hsa-miR-10b-5p	ANKRD17
hsa-miR-10b-5p	AMBRA1
hsa-miR-10b-5p	AMD1
hsa-miR-10b-5p	AMDHD2
hsa-miR-10b-5p	AMER1
hsa-miR-10b-5p	AMER2
hsa-miR-10b-5p	AMIGO1
hsa-miR-10b-5p	AMIGO2
hsa-miR-10b-5p	ANAPC1
hsa-miR-10b-5p	RIMKLB
hsa-miR-10b-5p	ANGPT2
hsa-miR-10b-5p	ANGPT4
hsa-miR-10b-5p	ANKEF1
hsa-miR-10b-5p	ANKFY1
hsa-miR-10b-5p	ANKH
hsa-miR-10b-5p	ANKMY2
hsa-miR-10b-5p	ANKRD13A
hsa-miR-10b-5p	ANKRD28
hsa-miR-10b-5p	ANKRD33B
hsa-miR-10b-5p	ANKRD34B
hsa-miR-10b-5p	ANKRD49
hsa-miR-10b-5p	ANKRD52
hsa-miR-10b-5p	ANKRD53
hsa-miR-10b-5p	ANKRD66
hsa-miR-10b-5p	ANKRD9
hsa-miR-10b-5p	ANTXR2
hsa-miR-10b-5p	ANXA11
hsa-miR-10b-5p	AP000769.1
hsa-miR-10b-5p	AP000889.3
hsa-miR-10b-5p	AP001579.1
hsa-miR-10b-5p	AP005482.1
hsa-miR-10b-5p	ARGLU1
hsa-miR-10b-5p	AP1AR
hsa-miR-10b-5p	AP1G1
hsa-miR-10b-5p	AP2B1
hsa-miR-10b-5p	AP3S2
hsa-miR-10b-5p	AP4S1
hsa-miR-10b-5p	AP5M1
hsa-miR-10b-5p	APBA1
hsa-miR-10b-5p	APC
hsa-miR-10b-5p	APEX1
hsa-miR-10b-5p	APITD1-CORT
hsa-miR-10b-5p	APMAP
hsa-miR-10b-5p	APOBEC4
hsa-miR-10b-5p	APOLD1
hsa-miR-10b-5p	APOPT1
hsa-miR-10b-5p	APPL1
hsa-miR-10b-5p	APTX
hsa-miR-10b-5p	AQP11
hsa-miR-10b-5p	AREL1
hsa-miR-10b-5p	ARF6
hsa-miR-10b-5p	ARFGAP3
hsa-miR-10b-5p	ARGLU1
hsa-miR-10b-5p	ARHGAP1
hsa-miR-10b-5p	ARHGAP15
hsa-miR-10b-5p	ARHGAP19
hsa-miR-10b-5p	ARHGAP19-SLIT1
hsa-miR-10b-5p	ARHGAP24
hsa-miR-10b-5p	ARHGAP25
hsa-miR-10b-5p	ARHGAP26
hsa-miR-10b-5p	ARHGAP27
[truncated: 36,038 more rows]
