# Supplementary material for: Construction of a Necroptosis-Related miRNA Signature for Predicting the Prognosis of Patients With Hepatocellular Carcinoma
Source: Front Genet. 2022 Apr 12;13:825261. doi: 10.3389/fgene.2022.825261 (PMC9039163; doi:10.3389/fgene.2022.825261)
Supplement: Supplementary file 3 [file DataSheet1.ZIP › raw data/9-/venn.xlsx]

## Sheet: Sheet1
miRDB	miRTarBase	TargetScan
ACKR2	XIAP	BMP7
ANKFY1	HNRNPF	ART4
ADAMTS2	S1PR2	ARHGEF12
ADGRL1	PDK3	BNIP3L
ARSK	RALBP1	BSN
ATF2	DMWD	BRI3BP
BACH2	IPCEF1	BTG2
ALX3	XPO7	BMP10
BAZ1B	MTRNR2L7	BRPF3
BBX	SNX4	ARHGEF35
BCL6	MTRNR2L11	BMI1
BAP1	MTRNR2L7	BTF3L4
C14orf28	BORCS5	ASB5
C3orf18	ZMYND11	BMP6
C4orf19	CD3D	ARHGEF16
C6orf132	PRRC2C	ASTN1
CABP4	RARG	ABHD15
CADM1	MTRNR2L10	ASF1A
CADM2	SLC24A4	ASH1L
CAMK2G	KLF4	ATCAY
BCR	PABPC1	ACP6
BDNF	USP3	ARSJ
BLOC1S5	ANKRD33B	ARHGAP5
BORA	SPOUT1	ASAP3
BTBD11	OLFM3	ACSS2
CELF1	KL	ABL2
CEP350	SLC25A5	BTLA
CHL1	ERLIN1	ARHGEF40
CLCC1	LAMC1	ACADL
CNIH4	KIAA1143	ARRDC4
CNN1	MBNL2	ACVR1C
CNOT9	SNX4	BRF1
COPS7B	ATG13	ATF7IP
ANKRD13A	RAPGEF2	ADAM12
APAF1	TENM3	BMPER
ARHGAP12	PLA2G4F	ACE
ARHGEF12	DLX1	ACSM3
ARL13A	MTRNR2L11	ABLIM3
ARNT	SYT11	BOC
ARRDC3	KLHDC8A	BHLHE22
CTDSPL	CMPK1	ATAD2B
CYTH1	LSS	ACTR3
DAZAP1	BCL2L11	ACTRT3
DCAF4L1	GSS	ARL4C
DENND6A	FUT1	ACVR2A
DOCK11	SURF6	ASAH1
DOK5	H3F3C	AC011484.1
DPH3	TMED4	ADAM19
EBF2	COL6A2	ACSL1
EFHC1	UROD	ABLIM1
EIF5A2	RTKN2	BHLHE40
ELAVL2	ACOT13	ABTB2
ELOVL2	ORAI2	BRD7
EPHA4	MTRNR2L7	ARID3B
EPHA5	KCTD11	BTRC
ERI2	CMPK1	ARRDC2
FAM196A	NAP1L1	ARRDC3
FAM91A1	SFRP1	ACBD5
FBXO30	FEM1A	ADAM11
FIGN	PIK3CD	ACO1
CAPRIN1	RBM12B	AGBL4
CCDC88A	CHMP1B	ADAM23
CCNB3	ZNF460	AC079354.1
CDK6	TUBA1B	AGGF1
CECR6	ADRA1B	AGL
FXR1	FAM208A	AC006486.1
FZD4	KLF4	ARID1B
GABRB2	C1GALT1	BPI
GABRG1	GPCPD1	AGO3
GALNT1	CCNG1	AGPAT3
GGCX	HIVEP2	AGPAT4
GOLGA3	UHRF1	AFF3
GPATCH2L	PFAS	ATF3
GRM3	KCTD11	ATF6
GTF2H1	KBTBD6	ACPP
H3F3B	HMGN2	AGFG2
HAS3	ALKBH4	ADAM9
HEG1	KLF4	ADAMTS10
HERC6	UGDH	AGMAT
HNRNPK	GK	ASTN2
HOXA1	CNKSR3	ARID1A
HOXA3	CMPK1	AJUBA
IFFO2	MAPKAPK5	ARIH2
IFNAR2	PPFIBP1	BVES
IGDCC4	CREB1	ATF2
INF2	NR2C2	AC010336.1
IRAK4	NR2C2	ARL6IP5
ITSN1	H3F3C	AGR2
JARID2	TMEM109	ATG10
KCNA6	INHBA	ARMC5
KCNJ6	ZNF318	AC093157.1
KCTD17	KLF4	BTN1A1
KIAA1161	IRGQ	ARHGEF6
KIAA1462	KCTD11	BIRC5
KIAA1549	URGCP	BIVM
KL	MBNL1	AACS
KLF11	HOXD11	AAGAB
KLHDC10	METTL7A	AFF2
KLHL29	C6orf89	AATK
LANCL1	ARSK	AFF4
FLRT2	NPTX1	ABCA3
FNBP1L	RBM12B	AC015987.2
FRS2	APLNR	ABCB10
FUS	WDR77	AMPD3
FUT1	MCTS1	ANAPC16
LRP12	SAPCD2	ANGEL2
LRRC8C	PTPRT	AGO1
LTBP1	SLC2A3	AGO2
M6PR	TMEM101	ABCG8
MAP3K7	ZNF223	ABHD12
MAP4K4	CTBP1	ABHD14B
MAPKBP1	SRSF1	ANKH
MAPRE1	MAPRE1	ANKRD1
MDGA2	PAX6	ABHD5
MED1	FAM13A	AGFG1
MLLT10	USP9X	ABI2
MMAA	GRK6	ANKRD28
MSR1	MSL3	ANKRD32
MTF2	STT3A	ANKRD52
MYBL1	CAMSAP3	ANKRD53
MYCBP	SFT2D2	ANKRD54
NCOA6	SDC1	AC007040.11
NCOR2	DLAT	BUD31
NDUFA4	PDCD4	AKAP2
NFAT5	ATP1B4	BZRAP1
NONO	H3F3C	ARL6IP1
NR2C2	CARD8	ANTXR2
NR4A3	HOXD10	ABHD6
NR6A1	HOXD10	ARMC1
NSD2	NIPSNAP2	AP4M1
PAFAH1B1	CSGALNACT1	ARMC8
PAPD5	COPS5	AC106017.1
PAPOLG	STAT6	AC107021.1
PATL1	NUFIP2	BIRC2
PDE4A	NUDT4	AC117395.1
PDZD8	NCOA6	APPBP2
PIK3CA	THUMPD1	AQP10
PLA1A	MYF5	AQP7
PLA2G15	DIAPH2	AQR
POLH	LYL1	AR
POPDC2	IGSF1	ARAP1
PRKAA2	PAICS	ARAP2
PRLR	HTATIP2	ARF3
PRRT3	PIK3CA	ARFGAP3
PTP4A2	BCL2L11	ARFIP2
PURG	CDK12	ARG2
RAP2A	RORA	ACTB
RB1CC1	ACLY	ABCD3
RBMS3	ANKRD33B	ACTR2
RNF112	CADM1	ARHGAP20
RNF165	KCTD11	ARHGAP22
RNF2	XPNPEP3	ARHGAP24
RNF20	CLPTM1	ARHGAP28
RORA	TRA2B	ARHGAP30
RPRD1A	NCBP3	ARHGAP31
CREB1	PSD4	ARHGAP40
CREBL2	PHAX	CHRM3
CRLF3	ZBTB8A	CHRNA4
CSDE1	SYNPO	CHRNB2
CSMD1	PPP3CB	CHRNE
CSRNP3	MTRNR2L11	CHST3
SERTM1	NR4A3	CHST8
SGCD	MTRNR2L3	CHSY3
SH3D19	MTX3	CHTF8
SHANK3	TMEM170A	AKAP5
SIM2	H3F3C	CLASP1
SIX4	TIMM50	CLASP2
SKA2	AKT1	ANXA7
SLC24A4	SON	AC012215.1
SLC25A53	H3F3C	CLDN1
SLC35E1	SREBF1	AP5M1
SLC35F5	DDHD2	APBB2
SLC38A2	H3F3C	APCDD1
SMIM10L1	TMEM127	ARPP19
SMIM7	MTRNR2L3	A1CF
SMTNL2	LRP3	ARRB1
SMURF1	CSMD1	AES
SON	LIX1L	AFAP1L2
SPAG9	NRP2	CLEC16A
SSPN	SART3	CLEC1B
SUSD6	RNF2	CLIC5
SVOP	NSD3	CLIC6
TBX5	CNOT6	CLIP2
TFAP2C	MBNL3	CLIP3
TFRC	CHMP1B	ASB13
TIAM1	MAVS	CLNS1A
TMEM132B	KLF4	CLOCK
TMEM170B	AASDH	ACTG1
TMEM183A	POU2F2	CLSTN2
TMEM268	OPA3	CLTC
TNFSF8	DGAT1	CLVS2
TRIM2	CRLF3	CMKLR1
TRMT10A	MTRNR2L10	AGPAT6
UBE2I	USP9X	AGPAT9
UNC5D	TMED5	AGPS
USP12	NF1	CMTR2
USP25	USP6NL	AHCYL2
USP46	SRP19	ATG12
UTP14C	USP9X	ATG13
VDR	H3F3B	ATG2B
VTA1	PSMD13	AHSA2
WDR26	ATIC	ATP10D
XPNPEP3	C6orf106	CNOT2
XRN1	ND6	CNOT6
ZBTB6	KIAA0100	CHTOP
ZC2HC1C	SCMH1	CNTD1
ZDHHC21	CARD8	CNTN1
ZMYND11	PHF20	CLCA2
LANCL3	LRRC59	ARL6IP6
LATS1	HOXB3	CNTNAP5
ZNF107	HOXD10	CLDN10
ZNF154	RORA	CLDN12
ZNF367	TCF15	ARNT
ZNF43	HOXD10	APEX1
ZNF445	BRCA1	APOC4
ZNF492	TFPI	COL28A1
ZNF510	SETD7	COL2A1
ZNF608	HOXD10	COL4A4
ZNF660	NUAK2	AAK1
ZNF704	TRIM2	COLQ
ZNF780B	TRIM2	ABCA13
LIX1L	HOXD1	ALX4
SERAC1	ESYT1	AMIGO3
LCA5	PPP1R13B	AMMECR1L
LHFPL4	FUT1	CORO2A
SAP30BP	DPF2	CORO7
SDC1	FXR2	CPD
SERF2	ZNF708	CLPB
SERP1	DDX58	ANK2
RTN4R	ANKRD33B	ANK3
	ASCL2	ANKDD1B
	KIAA1551	ANKFY1
	SMCHD1	CPNE3
	API5	CPS1
	FEM1B	ANKRD12
	SLC25A43	ANKRD13B
	C3orf36	CPT1A
	CRY2	CPXM2
	RPS15A	CREB1
	SLC5A5	CREB3
	ZNF878	CREB3L2
	AHCYL2	CREB5
	RUNDC3B	ANKRD66
	ACTG1	AC007375.1
	ARFGEF1	CNP
	TSPAN33	AC007952.6
	NR2C2	AC010327.2
	POC1A	CRLF3
	SON	CRTAM
	STK33	AP2A2
	GSR	CRTC3
	TCF15	BDP1
	CDK2	BEND3
	ZC3H18	ARNTL2
	H3F3C	ADRA2A
	BCL2L11	CSRNP3
	KLF4	CSRP2BP
	CDC6	CST9
	PARL	CSTF2
	MRPS14	CTB-54O9.9
	HOXD10	CTBP2
	FASN	CTBS
	FHL2	BMP2K
	FUT1	CTD-2267D19.3
	EXOSC2	CTDSPL
	GRINA	CTDSPL2
	BCL2L11	BNC1
	PSMD11	CTNNBIP1
	H3F3B	ARHGAP1
	ZNF280B	BORA
	CCDC8	CTPS2
	ZNF223	BRD3
	CHAF1B	CTSC
	MAPKAPK5	CTSF
	KCTD11	CTTNBP2
	NOTCH1	CUL3
	KCTD11	BRWD1
	QPCT	CUL4B
	SLC48A1	CUX2
	ID4	CXADR
	GP1BA	CXCL10
	WDR13	CXCL12
	ANP32E	BTN2A2
	PTEN	BTN3A1
	PRMT7	CXorf56
	UBXN7	CXXC4
	DVL3	CYB561D1
	PPARA	CYBRD1
	MKNK2	BZW1
	SON	CLCN5
	HOXD10	C10orf118
	FUT6	C10orf12
	USP6	C10orf55
	HOXB3	CSMD1
	H6PD	CSPG4
	ZNF329	CLDN4
	KCTD11	ADRBK2
	UBE2Z	CLDN8
	ZNF574	CLDND1
	LMF2	C12orf56
	CHPF2	C12orf61
	CLN8	C13orf45
	RPS9	C14orf1
	RSRC1	C14orf119
	ZEB1	C14orf164
	HMGN2	C14orf180
	HHAT	C14orf28
	FUT1	C14orf37
	ID4	C15orf26
	ONECUT3	C15orf39
	ZNF394	C15orf56
	TPM1	C16orf47
	CRLF3	C16orf62
	CRIPT	CMTM3
	ARHGAP18	CMTM4
	TRA2B	CMTM6
	FAHD1	C17orf59
	AHSA2	CNBP
	ID4	CNEP1R1
	CSNK2A1	CNIH2
	PLA2G2C	CNKSR2
	HSPA1B	CNNM2
	SLC25A30	ATMIN
	TPM4	C19orf70
	FBXO31	C1orf111
	MSTO1	C1orf116
	EBNA1BP2	C1orf131
	GATA3	C1orf158
	EPHA4	C1orf198
	FAM118A	CNTNAP2
	LEMD3	C1QBP
	TCF19	COL13A1
	HOXB3	COL14A1
	TXNDC16	CLDN2
	EXTL3	CLDN22
	H3F3B	COL27A1
	C17orf105	C2CD4C
	PIEZO1	C2CD5
	RBM17	C2orf88
	TIAM1	COLEC10
	LILRA2	C3orf70
	ZNF502	C4orf22
	HOXD10	C4orf3
	FZD2	C5orf22
	FHL2	ABCB1
	CSRNP3	C5orf42
	FUT1	ABCB11
	NCOR2	ABCC4
	NCOR2	ANK1
	AHCY	ABCD2
	ANXA7	C6orf120
	RGP1	C6orf223
	LPIN3	C6orf62
	CDKN2A	C7
	FOXRED2	C7orf13
	PTEN	ABHD4
	AP3M1	C7orf60
	TP53	C9orf141
	CSNK2A1	C9orf78
	PRPF8	CA12
	NEK7	CA7
	HIST1H2AL	CA8
	KIF21A	CAB39
	PPP1R15B	CABYR
	CHDH	ANKRD9
	HOXD10	AC007952.5
	PTEN	ANLN
	HLA-E	CACNA1E
	HOXD10	CACNA1I
	RPS8	CACNG4
	POLR2A	CACUL1
	ACVR2A	CADM1
	HOXD10	CADM2
	SDC1	CADM3
	CRK	CADM4
	APOC3	CALB2
	ZNF445	CALCR
	HHIP	CALD1
	GLB1L3	CALHM1
	SDC1	CALN1
	CDKN2A	ACBD4
	TFAP2C	CAMK2D
	TPM4	CAMK2G
	ORC1	CAMK2N1
	ORC1	CAMK4
	CDKN1A	CAMKK1
	ACAD8	CAMKV
	TFAP2C	CAMSAP1
	GLOD4	CANX
	CCS	CTNND1
	H3F3B	CAPN7
	TTYH3	CARD11
	NDUFB5	CASD1
	RAB15	CASK
	CENPL	CASKIN1
	ELOVL7	CASP3
	FRRS1	CASS4
	HK1	CASZ1
	AXL	CAV1
	SLC11A2	CAV2
	PAFAH1B1	CBFA2T2
	GK5	CBL
	EIF1	ADAMTS13
		ADAMTS15
		ADAMTS16
		ADAMTS17
		ADAMTS18
		ADAMTS5
		ADAMTSL1
		ADARB1
		C10orf105
		ADAT2
		ADCY2
		ADCY5
		ADCY7
		ADCYAP1
		ADRA1D
		CLDN7
		CCDC50
		CCDC59
		CCDC64B
		CCDC71L
		CCDC80
		CCDC85C
		CCDC88A
		CCDC88C
		CCDC9
		CCL22
		CCL4L1
		CCND1
		CCND2
		CCNK
		CCNT2
		CCR4
		CCSAP
		CCSER2
		CD109
		CD164
		CD2
		CD274
		CD36
		CD40LG
		CD59
		C19orf66
		AJAP1
		CD93
		CD96
		CDC14A
		CDC25A
		CDC27
		C1orf226
		CDC40
		C1QTNF2
		C1RL
		C20orf112
		COL19A1
		C2CD2
		ALDH6A1
		ALG10B
		ALG14
		C3orf14
		ALPL
		ALX1
		ALX3
		CDH7
		CDIP1
		CDK12
		CDK13
		CDK14
		CDK19
		CDK20
		CDK4
		CDK5R1
		CDK6
		CDR1
		CDX2
		CDYL2
		CECR6
		CELF1
		CELF2
		CELF6
		CELSR3
		CENPA
		CENPO
		CEP120
		CACFD1
		ANKS1A
		CACNA1D
		CEP250
		CEP350
		CEP41
		CEP57
		CEP57L1
		CEP68
		CEP72
		CEP85
		CEP85L
		CEP89
		CERS2
		CERS3
		CERS6
		CGGBP1
		CGN
		CGNL1
		CHAC1
		CHD1L
		CHD2
		CHD6
		CHD7
		CHD9
		CAPN2
		CHIC1
		ARHGAP19
		CHKA
		CHL1
		CHM
		CHML
		CHMP1B
		CHRDL1
		CHRM2
		PAX1
		PAX3
		PAX5
		PAX7
		PAX9
		PBX1
		PBX3
		PCCA
		PCDH1
		PCDH10
		PCDH19
		PCDHB17
		PCMTD1
		PCMTD2
		PCSK4
		PCSK9
		PCYOX1L
		PCYT1B
		CCDC47
		PDE12
		PDE4A
		PDE7A
		PDE9A
		PDGFA
		PDGFRB
		PDGFRL
		PDK3
		PDP1
		PDPK1
		PDSS2
		PDXP
		PDYN
		PDZD4
		PDZD8
		PDZK1IP1
		PEA15
		PEAK1
		PEAR1
		PER2
		PERP
		PEX10
		PEX5L
		PFKFB3
		PFKM
		CD69
		CNNM4
		PGGT1B
		PGM2
		PGR
		PGRMC1
		PHACTR2
		CNTN5
		PHACTR4
		PHC1
		PHC2
		PHC3
		C22orf46
		PHF14
		PHF15
		PHF17
		PHF21A
		PHF21B
		PHF3
		PHF8
		COMMD3-BMI1
		COMMD6
		COMMD9
		COPS2
		PHLDB1
		PI15
		PID1
		CPEB4
		CPED1
		CPLX2
		CPLX4
		CPNE2
		PIGX
		PIH1D2
		CPSF6
		CPSF7
		PIK3R1
		PIK3R4
		PIKFYVE
		PIP4K2A
		PIP4K2C
		PITHD1
		CEP164
		CACNA1C
		CEP192
		PKHD1L1
		CRK
		PLA2G3
		PLAA
		CRTAP
		PLB1
		PLCB1
		PLCH2
		PLCL1
		PLCXD3
		PLD1
		PLD5
		PLEKHA1
		PLEKHA2
		PLEKHA3
		PLEKHA6
		PLEKHO1
		PLGRKT
		PLSCR1
		PLXDC2
		PLXNA4
		PLXNC1
		PMAIP1
		PNKP
		PNMA3
		PNMA5
		PNRC2
		POC1B
		PODXL
		POF1B
		POGK
		POLA1
		POLR2F
		POLR2M
		POLR3D
		POLR3G
		POLR3GL
		CXCL9
		CXCR2
		PPARA
		PPARGC1A
		PPARGC1B
		PPIP5K2
		PPM1A
		PPM1B
		PPM1E
		PPM1F
		PPP1CC
		C10orf62
		C11orf57
		PDE11A
		C11orf87
		C12orf29
		C12orf4
		PPP1R9A
		PPP1R9B
		PPP2R5C
		PPP2R5D
		PPP4R1L
		PPP4R2
		PPP4R4
		PPP6R3
		PPTC7
		PQLC1
		PQLC2
		PRAMEF11
		PRAMEF15
		PRAMEF26
		C16orf72
		C17orf103
		C17orf107
		PRAMEF9
		C17orf74
		PRDM15
		PRDM16
		C18orf54
		PGAM1
		PREX2
		PRICKLE1
		PRICKLE2
		PRKAA2
		PRKCA
		PRKCSH
		PRLR
		PRMT5
		PRMT7
		PROM1
		PROSER2
		COL16A1
		PRPF40A
		PRPF4B
		PRR15L
		PRR5L
		PRRC2B
		PRRG3
		PRRT3
		PRRX1
		PRSS57
		PRTFDC1
		C5orf30
		PSD
		C5orf55
		PSEN1
		ABCC6
		PSMB7
		PSMD10
		PSMD11
		PSMD5
		PSME4
		PSMF1
		PSPH
		PSTPIP1
		PTAFR
		PTAR1
		PTBP1
		PTBP2
		PTCD1
		PTCHD4
		PTDSS2
		CEP170
		PTGER3
		PTHLH
		PTP4A1
		PTP4A2
		PTPMT1
		PTPN13
		PTPN4
		PTPRA
		PTPRC
		PTPRD
		PTPRU
		PTRF
		PTRH2
		PUM2
		PURB
		PURG
		PVRL3
		PWWP2A
		PWWP2B
		PXMP4
		PYCR1
		PYCRL
		PYGB
		PYGO2
		QKI
		QTRTD1
		RAB11FIP2
		RAB11FIP4
		RAB14
		RAB15
		RAB23
		RAB28
		RAB30
		RAB31
		RAB37
		RAB3B
		RAB3C
		CBLB
		CBLL1
		CBR4
		CBX1
		CBX5
		CBX6
		CBX8
		CBY1
		CCDC107
		CCDC127
		CCDC15
		CCDC170
		CCDC25
		CCDC28A
		CCDC3
		RAP2A
		RAP2B
		RAPGEF4
		RAPGEF5
		RAPGEF6
		RAPH1
		RARB
		RASA2
		RASAL2
		RASGEF1A
		RASL10B
		RASL12
		RASSF3
		RASSF5
		RASSF8
		RASSF9
		RAX
		RB1CC1
		RBBP7
		RBBP8NL
		RBFOX3
		RBL2
		RBM12B
		RBM17
		RBM18
		RBM20
		RBM27
		RBM28
		RBM33
		RBM46
		AK7
		RBMS1
		RBMS3
		CDC37L1
		AKIRIN1
		CDC42BPA
		AKT2
		PROX2
		RCSD1
		RDH13
		RECK
		RELA
		REM1
		REPS2
		RER1
		REST
		RFFL
		RFWD3
		RFX3
		RFX5
		RGAG1
		RGAG4
		RGL1
		RGP1
		RGS1
		RGS10
		RGS13
		RGS16
		RGS3
		RGS4
		RGS5
		RGS9BP
		RGSL1
		RHOBTB1
		RHOBTB2
		RHOD
		RHOH
		RHOQ
		PTEN
		RHPN2
		RIC3
		RICTOR
		RIF1
		ANO2
		RIMS2
		RIMS3
		RINT1
		RIPK1
		RIPK4
		RLIM
		RMDN1
		RNF111
		RNF122
		RNF125
		RNF126
		RNF144B
		RNF146
		RNF149
		RNF150
		RNF165
		RNF170
		RNF180
		RNF186
		CHI3L1
		RNF214
		RNF215
		RNF217
		RNF24
		RNF40
		RNF8
		RNGTT
		RNMT
		RNMTL1
		RNPS1
		ROCK1
		ROM1
		RORA
		RORB
		RORC
		RP11-122A3.2
		RP11-171N4.2
		RP11-17M16.1
		RP11-187E13.1
		RP11-366L20.2
		RP11-422N16.3
		RP11-595B24.2
		RP11-723O4.6
		RP11-766F14.2
		RP11-849H4.2
		RP2
		RP4-758J18.2
		RP5-1052I5.2
		RP6-24A23.6
		RPA1
		RPAIN
		RPGRIP1L
		RPL12
		RPL36A-HNRNPH2
		RPP25
		RPRD1A
		RPRD1B
		RPS10
		RPS15A
		RPS24
		RPS3
		RPS6KA3
		RPS6KA6
		RPS6KB1
		ASXL2
		RPS6KC1
		RPS6KL1
		RPSAP58
		RPTOR
		RRAS2
		RREB1
		RRM2B
		RRP8
		RSAD1
		RSAD2
		RSBN1
		RSU1
		ATP11C
		ATP1A2
		ATP1B1
		PHACTR3
		ATP1B4
		ATP2B1
		ATP2B3
		ATP5J2-PTCD1
		ATP6V0B
		ATP6V1C2
		ATP7A
		ATP7B
		ATP8A1
		ATP8A2
		ATRN
		ATXN1
		PHIP
		PHKB
		PHKG2
		ATXN7L1
		AURKB
		B3GALT1
		B3GALT5
		PIGG
		PIGM
		PIGO
		PIGP
		PIGT
		B4GALT6
		BACE2
		PIK3CA
		PIK3IP1
		BARX2
		BAZ1B
		BAZ2B
		BBX
		BCKDHB
		BCL11B
		RHOT2
		CREG2
		BCL2L14
		BCL2L2
		PKN2
		BCL6B
		BCL9L
		BCR
		BDH1
		BDNF
		ISG20L2
		ISL2
		IST1
		ISY1-RAB43
		ITFG2
		ITGA1
		ITGA2
		ITGA4
		ITGA9
		ITGAD
		ITGAL
		ITGB1BP1
		ITGB3
		ITGB3BP
		ITGB6
		ITGB8
		ITGBL1
		ITM2C
		ITPK1
		ITPKB
		ITPKC
		ITPRIPL2
		ITSN1
		IVL
		IYD
		JAGN1
		JAKMIP2
		JAKMIP3
		JAM3
		JARID2
		JHDM1D
		JMJD8
		JPH1
		JPH2
		JPH4
		JRKL
		JTB
		JUND
		KAT5
		KAT6B
		KAZN
		KBTBD12
		KBTBD4
		C11orf68
		KCNAB1
		KCNAB2
		KCNB1
		KCNC1
		KCNC2
		KCNC3
		KCNH5
		KCNH6
		KCNH8
		KCNJ1
		KCNJ12
		KCNJ15
		KCNJ9
		KCNK1
		KCNK10
		KCNK12
		KCNMB4
		PRAMEF4
		PRAMEF5
		PRAMEF6
		KCTD16
		PRCD
		KCTD2
		C17orf75
		PRELID2
		C19orf48
		KCTD7
		KCTD9
		KDM2B
		KDM4A
		KDM5B
		KDR
		KDSR
		KHNYN
		KHSRP
		KIAA0020
		KIAA0040
		KIAA0087
		KIAA0195
		KIAA0232
		KIAA0247
		KIAA0319
		KIAA0408
		KIAA0753
		KIAA1147
		KIAA1199
		KIAA1211
		KIAA1244
		PSAT1
		KIAA1279
		PSD3
		KIAA1462
		PSMB5
		KIAA1715
		KIAA1737
		KIAA1919
		KIF13B
		KIF24
		KIF26A
		KIF26B
		KIF3B
		KIF3C
		KIF5A
		KIF5B
		KIF5C
		KITLG
		KLC2
		KLF10
		KLF11
		KLF12
		KLF13
		KLF16
		KLF7
		KLHDC10
		KLHDC8A
		KLHL1
		KLHL11
		KLHL12
		KLHL14
		KLHL15
		KLHL18
		KLHL21
		KLHL29
		KLHL3
		KLHL30
		CAMK2B
		KLHL34
		KLHL36
		KLHL38
		KLHL40
		KLHL42
		KLHL9
		KLK13
		KLK3
		KMO
		KNCN
		KPNA4
		KPNA5
		KPNB1
		KPRP
		KRT222
		KRT6B
		KRT82
		KRTAP4-3
		KSR2
		L3MBTL3
		RAB43
		RAB4A
		RAB5B
		RAB6A
		RAB6B
		RAB9B
		RACGAP1
		RAD23A
		RAD51D
		RAD51L3-RFFL
		RAD9B
		RALGAPA2
		RALGPS2
		RANBP10
		RAP1GDS1
		LENG8
		LEP
		LEPRE1
		LETM1
		LETM2
		LGALS8
		LGALSL
		LGI3
		LGI4
		LGR4
		LGR5
		LHFP
		LHFPL4
		LHX4
		LHX9
		LIF
		LIFR
		LIG1
		LIMK2
		LIMS1
		LIN54
		LIN7C
		LINGO4
		LIPG
		LIX1L
		LMAN1
		LMAN2L
		LMBRD2
		CD80
		LMF1
		LMF2
		LMLN
		LMO3
		AKAP6
		LMOD3
		LMX1A
		LONRF2
		AL033381.1
		LPAR1
		LPGAT1
		LPHN1
		LPHN2
		LPIN2
		LPPR1
		LPPR4
		LPPR5
		LRIG1
		LRIT3
		LRRC10
		LRRC14
		LRRC16A
		LRRC16B
		LRRC32
		LRRC34
		LRRC38
		LRRC49
		LRRC55
		LRRC8B
		LRRC8C
		LRRC8E
		LRRCC1
		LRRFIP1
		LRRTM2
		LSAMP
		LSM3
		LSMEM1
		LTB
		LTBP4
		LUC7L3
		LUZP2
		LXN
		LYPD1
		LYPD3
		LYPD6
		LYPD6B
		LYRM2
		LYSMD4
		LYVE1
		LZTR1
		LZTS1
		M6PR
		MACROD2
		MAF
		MAFG
		MAGI1
		MAGI3
		MAMDC2
		MAML2
		MAML3
		MAN1A2
		MANEAL
		MAP1A
		MAP1B
		RNF19A
		MAP2
		MAP2K1
		MAP2K4
		MAP2K6
		MAP3K13
		MAP3K2
		MAP3K7
		MAP4
		MAP4K2
		MAP6D1
		MAP7D1
		MAP9
		MAPK14
		MAPK1IP1L
		MAPK4
		MAPK6
		MAPK8IP3
		MAPKAPK2
		MAPKBP1
		MAPRE1
		2022-03-04
		2022-03-05
		2022-03-06
		2022-03-09
		MARCKS
		MARK2
		MAST2
		MAST3
		MAT2A
		MBD2
		MBD5
		MBLAC2
		MBNL2
		MBNL3
		MBP
		MBTD1
		MCAM
		MCC
		CLMN
		MCF2L2
		MCMBP
		MCTP1
		MDFIC
		MDGA2
		MED1
		MED13L
		MED14
		MED15
		MED22
		MED23
		MED28
		MED29
		MED4
		MEGF11
		MEGF9
		MEIS1
		MELK
		MEPE
		METAP1D
		METTL1
		METTL7A
		METTL8
		MEX3A
		MEX3B
		MEX3C
		MFAP4
		MFGE8
		MFN1
		MFSD6
		MGAT1
		MGAT3
		MGAT4B
		MGRN1
		MIA3
		MIB1
		MIB2
		MICAL2
		MICAL3
		MICALL1
		MID1
		MID2
		MIEF1
		MIEF2
		MINPP1
		MIP
		MIPOL1
		MIS12
		MKL2
		MKLN1
		MKNK2
		MKRN3
		MKS1
		MLEC
		MLLT1
		MLLT6
		MLX
		BCL2L13
		MMAA
		CRELD1
		BCL6
		MMP15
		MMP17
		MMP19
		MMP24
		MMRN2
		CRYZL1
		CSF1
		MOB3B
		MOB4
		MOG
		MOGAT2
		MOGS
		MON2
		MORN4
		MPP5
		MPPE1
		CTC-432M15.3
		MPZ
		MPZL1
		MPZL2
		CTNNA3
		MRAS
		MRE11A
		CTNND2
		MRPL17
		CTRC
		MRPL46
		MRPS25
		MRPS27
		MRRF
		MRTO4
		MS4A8
		MSANTD2
		MSANTD3
		MSANTD4
		MSH6
		MSI2
		MSL1
		MSL2
		MSRA
		MSX2
		MTCH1
		CYHR1
		CYP24A1
		CYP26B1
		CYP27C1
		CYP4A11
		CYR61
		KCNA6
		CYSLTR2
		CYTH1
		CYTH4
		DAAM1
		DAAM2
		DAB2
		DACH1
		DAZ1
		DAZ2
		DAZ3
		DAZ4
		DAZAP1
		DAZL
		DBF4
		DBN1
		DBNL
		DBX2
		KCNN3
		KCTD12
		KCTD15
		DCDC2
		KCTD17
		DCT
		DCUN1D1
		C18orf42
		KCTD6
		DDAH1
		DDB1
		DDHD2
		DDI2
		DDR2
		DDX20
		DDX21
		DDX46
		DDX5
		DDX52
		DEK
		DENND2C
		DENND2D
		DENND6A
		DENND6B
		DEPDC1
		DEPTOR
		DERL2
		DESI2
		DEXI
		DGAT1
		DGKB
		KIAA1257
		DGKH
		KIAA1429
		DHRS4L2
		KIAA1549
		DICER1
		DIMT1
		DIO2
		DIP2B
		DIRAS2
		DIRC2
		DIS3
		DISC1
		DKFZP434H0512
		DKK2
		DLEC1
		DLG5
		DLGAP2
		DLX3
		DMTF1
		DMXL1
		DNAH3
		DNAJB13
		DNAJB2
		DNAJB9
		DNAJC1
		DNAJC16
		DNAJC25
		DNAJC25-GNG10
		DNAJC27
		DNAJC3
		DNAJC5
		DNAJC5G
		DNAL1
		DNALI1
		DNASE1L2
		DNM1
		DNM2
		DNM3
		DNMT3B
		DNTTIP2
		DOCK11
		DOCK3
		DOCK4
		DOCK5
		DOCK8
		DOK4
		DOK7
		DPCR1
		DPF2
		DPF3
		DPH2
		DPP10
		DPP8
		DPP9
		DPY19L3
		DPY19L4
		DPYD
		LAMC2
		LAMP2
		LAMP3
		LAMP5
		LAMTOR5
		LANCL1
		LANCL3
		LAPTM5
		LAS1L
		LCLAT1
		LCMT2
		LCOR
		LDHA
		LDLRAD4
		LEF1
		TPPP
		TPRG1
		TPTE
		TPTE2
		TRA2B
		TRAF1
		TRAF3IP1
		TRAF6
		TRAM1L1
		TRAPPC2
		TRDN
		TREH
		TREM1
		TRHDE
		TRIB1
		TRIB2
		TRIM13
		TRIM2
		TRIM26
		TRIM28
		TRIM44
		TRIM45
		TRIM63
		TRIM66
		TRIO
		TRMT10B
		TRMT2A
		TRMT5
		TRMT61A
		TRPA1
		TRPC1
		TRPM1
		TRPM3
		LMO4
		TSC22D2
		TSEN54
		TSHZ2
		LOXL3
		TSPAN3
		TSPAN8
		TSPAN9
		TSR1
		TSSK1B
		TSTA3
		TTBK1
		TTC14
		TTC19
		TTC26
		TTC3
		TTC5
		TTC9
		TTF2
		TTL
		TTLL12
		TTLL4
		TTLL5
		TUFT1
		TULP3
		TULP4
		TUSC3
		TWIST1
		TXLNB
		TXLNG
		TXNDC16
		TXNDC8
		TXNRD3
		TYRP1
		U2AF1L4
		U2SURP
		UBA5
		UBA6
		UBD
		UBE2D2
		UBE2E3
		UBE2G1
		UBE2I
		UBE2Z
		UBIAD1
		UBL4A
		UBN1
		UBN2
		UBQLN2
		UBQLN4
		UBR3
		UBXN10
		UBXN2B
		UBXN7
		UCHL5
		UCP3
		UEVLD
		UFM1
		UHMK1
		UNC13B
		MAP1LC3B
		UNC5A
		UNC5B
		UNC5C
		UNC5D
		UNK
		USB1
		USF2
		USP1
		USP12
		USP24
		USP25
		USP33
		USP44
		USP46
		USP47
		USP48
		USP49
		USP53
		USP54
		USP7
		USP8
		USP9X
		VAPA
		VASH1
		VASH2
		VASN
		VAV2
		VCL
		VCPIP1
		VGLL4
		VIL1
		VIPAS39
		VMA21
		VPS13B
		VPS13C
		VPS13D
		VPS26B
		VPS37A
		VPS45
		VPS52
		VRK1
		VRTN
		VSIG10L
		VTI1B
		VWA1
		VWA2
		VWA3A
		VWC2
		VWC2L
		WAC
		WAPAL
		WASF2
		WASL
		WBP11
		WBP1L
		WBP4
		WDFY2
		WDFY4
		WDR26
		WDR3
		WDR48
		WDR63
		WDR7
		WDR77
		WDR81
		WFIKKN2
		WHSC1L1
		WIPF1
		WNK1
		WNK3
		WNT2
		WNT3A
		WNT4
		WNT5A
		WNT8B
		WNT9A
		WNT9B
		WSB1
		WWC2
		WWTR1
		XIAP
		XIRP2
		XK
		XKR4
		XPC
		XPNPEP3
		XPO7
		XRN1
		XXbac-BPG32J3.20
		XYLT1
		YARS2
		YES1
		YIPF4
		YIPF5
		YKT6
		YPEL2
		CREBBP
		PITPNC1
		PJA1
		ZBED2
		ZBED4
		ZBTB10
		ZBTB12
		PLAGL2
		ZBTB20
		ZBTB37
		ZBTB38
		ZBTB39
		ZBTB4
		ZBTB40
		ZBTB41
		ZBTB43
		ZBTB44
		ZBTB46
		ZBTB47
		ZBTB49
		ZBTB7A
		ZC2HC1A
		ZC2HC1C
		ZC3H12B
		ZC3H12C
		ZC3H14
		ZC3H18
		ZC3H4
		ZC3H6
		ZC3H7B
		ZC4H2
		ZCCHC7
		ZCWPW2
		ZDBF2
		ZDHHC14
		ZDHHC18
		ZDHHC20
		ZDHHC21
		ZDHHC22
		ZDHHC3
		POLR3H
		POU4F1
		ZEB1
		ZFAND3
		ZFAND5
		ZFAT
		ZFP1
		ZFP3
		ZFP36L2
		ZFP62
		ZFP91
		ZFYVE19
		ZFYVE20
		ZFYVE26
		ZFYVE27
		ZFYVE28
		ZFYVE9
		ZHX3
		ZIC5
		ZIK1
		ZKSCAN1
		ZKSCAN5
		ZMIZ1
		ZMPSTE24
		ZMYM2
		ZMYND11
		ZNF12
		ZNF134
		ZNF146
		ZNF148
		ZNF155
		ZNF181
		ZNF202
		ZNF207
		ZNF225
		ZNF226
		ZNF229
		ZNF236
		ZNF24
		ZNF275
		ZNF277
		ZNF280C
		ZNF287
		ZNF292
		ZNF322
		ZNF324
		ZNF34
		ZNF35
		ZNF367
		ZNF37A
		ZNF394
		ZNF395
		ZNF398
		ZNF420
		ZNF436
		ZNF441
		ZNF470
		ZNF500
		ZNF507
		ZNF512B
		ZNF529
		ZNF546
		ZNF549
		ZNF558
		ZNF576
		ZNF592
		ZNF597
		ZNF608
		ZNF609
		ZNF616
		ZNF618
		ZNF622
		ZNF629
		ZNF638
		ZNF652
		ZNF654
		ZNF655
		ZNF691
		ZNF703
		ZNF704
		ZNF709
		ZNF765
		ZNF778
		ZNF79
		ZNF790
		ZNF791
		ZNF827
		ZNF831
		ZNF853
		ZNF862
		ZRANB1
		ZSCAN18
		ZSCAN30
		ZXDA
		ZZEF1
		A1CF
		A2M
		AC110781.3
		AAR2
		ABCA5
		ABCB1
		ABCB11
		ABCB7
		ABCD2
		ABCF3
		ABHD13
		ABHD14B
		ABHD16A
		ABHD2
		ABHD4
		ABI1
		ABI2
		ABL2
		ABLIM1
		AC002451.1
		AC002472.13
		AC005003.1
		AC006486.1
		AC007375.1
		AC008964.1
		AC026703.1
		AC027763.2
		AC079341.1
		AC091801.1
		AC104472.1
		AC105020.1
		AC137932.1
		ACAA1
		ACBD3
		ACER2
		ADARB2
		ACKR4
		ACO1
		ACOXL
		ACSL4
		ACTB
		ACTR2
		ACTR3
		ACVR1C
		ACVR2B
		ADAM12
		ADAM17
		ADAM22
		ADAM23
		ADAMTS10
		ADAMTS13
		ADAMTS19
		ADAMTS3
		ADAMTS5
		ADAT2
		ADCK1
		ADCY7
		ADCYAP1R1
		ADNP
		ADORA2A
		ADPGK
		ADRB3
		AFAP1
		AFAP1L1
		AFF3
		AHDC1
		AHI1
		AHR
		AGAP3
		AGBL5
		AGFG2
		AGO1
		AGO2
		RBP2
		RBPJ
		RC3H1
		RCAN3
		RCBTB1
		AHSA2
		ALCAM
		ALDH1A3
		ALDH1L2
		AICDA
		AIM1
		AJAP1
		ALPK3
		AK4
		AKAP2
		AKAP6
		AKIRIN2
		AKT3
		AKTIP
		AL021546.6
		AL139099.1
		AL161915.1
		AL162407.1
		AL590452.1
		ALCAM
		ALDH1A3
		ALDH5A1
		ALDH6A1
		ALG10
		ALG9
		ALKBH6
		ANKRD17
		AMBRA1
		AMD1
		AMDHD2
		AMER1
		AMER2
		AMIGO1
		AMIGO2
		ANAPC1
		RIMKLB
		ANGPT2
		ANGPT4
		ANKEF1
		ANKFY1
		ANKH
		ANKMY2
		ANKRD13A
		ANKRD28
		ANKRD33B
		ANKRD34B
		ANKRD49
		ANKRD52
		ANKRD53
		ANKRD66
		ANKRD9
		ANTXR2
		ANXA11
		AP000769.1
		AP000889.3
		AP001579.1
		AP005482.1
		ARGLU1
		AP1AR
		AP1G1
		AP2B1
		AP3S2
		AP4S1
		AP5M1
		APBA1
		APC
		APEX1
		APITD1-CORT
		APMAP
		APOBEC4
		APOLD1
		APOPT1
		APPL1
		APTX
		AQP11
		AREL1
		ARF6
		ARFGAP3
		ARGLU1
		ARHGAP1
		ARHGAP15
		ARHGAP19
		ARHGAP19-SLIT1
		ARHGAP24
		ARHGAP25
		ARHGAP26
		ARHGAP27
[truncated: 3,599 more rows]

## Sheet: Sheet2
miRDB	miRTarBase	TargetScan
ZBTB34	KPNA2	MAFG
ZEB1	ABL2	LY6G6E
ZBTB10	BTG2	MAFK
WASHC4	PDZD8	LY75-CD302
URI1	KPNA2	TAB1
UGT2A3	MLEC	TAF3
UHMK1	ADGRL4	LYPD6
UNC45A	IGF1R	MAGI2
WDR47	ABL2	MAGI1
USP24	USP6NL	MAGEB4
USP6NL	CIAPIN1	LUZP1
CBLL1	ADAMTS17	MAFF
YWHAQ	TAF1D	MAK
CIAPIN1	FAM84B	LUC7L3
CLDND1	CTTNBP2NL	LYN
CLIC5	TMPRSS12	MAGEF1
CLPX	PIK3CA	LUZP2
ZEB2	KPNA2	LUZP4
ZFAND3	ACTC1	SULT4A1
ZNF107	PEX5L	STK32B
ZNF181	NR5A2	SYNCRIP
WASL	EPGN	SYNDIG1L
WTAP	MCL1	LY75
YPEL2	HRAS	SREK1
YWHAG	KLHL36	MAGT1
CHFR	BCL2L15	LUC7L
ZNF792	PGAM4	LUC7L2
ZRANB2	DCAF4L1	TAF1D
TOX	LCOR	SRP14
TP53BP2	TMC7	MAFA
TPD52	ZNF480	STK38
TRIM44	KLF10	SURF2
TRIM9	BCL2	LY9
TRMT10C	DDX6	TAB3
ZNF493	SPRY4	TAC3
CCT8	USP6NL	SRGAP1
CD164	USP6NL	MAGI3
CDC42	CLIC4	MAGIX
ZNF678	HSP90AA1	LTV1
UBE3A	NFKB1	LYRM2
UBR3	TMEM19	TAOK1
C18orf65	KCNQ5	LYRM4
C1orf141	HOOK1	MAL2
C2orf49	TNPO1	MALSU1
C3orf70	HMGB2	MAML1
C5orf52	KCND3	TAB2
CAAP1	PEX5L	SYN3
PPEF2	PEX5L	SRPX2
CBX1	ZNF431	TACR1
PPP2R1B	CXCR4	TAF12
PPP3CB	SGPL1	LTN1
PRDM16	NCR3LG1	SULF2
PRKAA1	RPS23	TAF1B
PRKD3	HNRNPF	SULT1E1
PRKX	LCOR	MAD2L1
PROSER1	FBXL18	MAEA
PRPF4B	YTHDF1	SYTL4
CLVS1	SUGT1	SUPT7L
CMYA5	TAF1D	SRPR
CNOT4	PTGFRN	SRD5A1
CSRNP2	TCF12	SRD5A3
CTDSPL2	TNRC6A	SRRD
ZNF532	KPNA2	SUFU
ZNF630	PSME3	SUGT1
ZNF677	TPD52	TAF13
DDX3X	STAMBP	TANGO2
DIP2C	DDX6	SRGAP3
DIS3	MCL1	SRL
DMD	IGF1R	ST7L
DNAJC5	IGF1R	SRP19
DPY19L1	TMC7	SRPK1
DPY30	TMED7	SZT2
DPYSL5	TMC7	TAF5L
DSC2	WNT1	SYK
TROVE2	IPPK	SUV420H1
TSPAN3	SPRY4	SREK1IP1
TSPAN5	USP6NL	LSS
TTC14	SPATA13	LYPLA1
UBE2D1	USP6NL	TAF1A
UBE2F	FAM162A	LYPLAL1
C17orf75	DDX6	LYRM1
PLCB1	LCOR	SYNPO2
PLEKHG1	TGS1	LYRM5
PLXNC1	TAF13	LYRM7
PMP22	ARHGAP32	SRPK2
POF1B	MET	SYP
PPARGC1B	RAP1B	LYSMD3
IGF1R	DERL1	TAGLN
PPP2CA	CCT5	TAGLN3
SPATA5	CXCR4	SYNGR2
SPTBN1	CHD9	TBC1D10B
SRSF4	GABARAP	TBC1D12
SSX2IP	ABL2	TBC1D16
STAMBP	JUN	TBC1D19
STX16	MCL1	TBC1D20
TBX1	ZNF367	MAP3K5
TCEANC	CLIC4	MAP3K7
TCF12	PDE4DIP	MAF
TEK	ROCK2	MAP3K9
TET3	PDE4DIP	SSX2IP
TGIF1	FOS	ST13
THBS1	MMP11	ST18
CYP24A1	2022-03-09	LZTFL1
DCBLD2	KPNA2	ST3GAL1
DDIT4	PDE4D	SV2B
TMEM69	KPNA2	SRGAP2
TMF1	ZHX2	ST6GALNAC5
TMPO	RHOT1	ST6GALNAC6
TNPO1	RAP2C	STRADA
TOP1	KSR2	ST8SIA2
ATP5G3	ZBTB26	TAF4B
ATP7A	TMC7	TAF5
ATRX	PDE4DIP	STS
ATXN1	SMARCA4	STT3B
AXL	GLP2R	STX11
AZIN1	LCOR	ST20-MTHFS
B3GALNT2	UHMK1	SRRM3
BAZ2B	NOTCH1	SRRM4
BMPR1A	SPATA13	SYNJ2BP
BTG3	PAGR1	TANC2
C16orf59	ZBTB34	STARD5
MLIP	NOTCH1	STARD7
MNT	RPS23	SYNPO2L
MORN4	ZNF367	SYNPR
MOSPD1	SLC39A6	LYSMD1
MRPL42	C21orf59	STYK1
MSL3	ZNF367	SUB1
MUT	ZNF367	LYZ
MYCBP	PAPD4	STX16
MYLK	FOS	SMIM8
NANOGNB	RPS26	SMNDC1
NAPG	NOTCH1	SMOC1
NDFIP1	SLC25A6	SMOC2
NDRG2	DCBLD2	SULT1B1
NDRG4	FNBP4	SMPD3
NDUFB5	SYT5	SMS
NECTIN3	CCT5	SUMF2
NEMP2	NANOGNB	MAP3K7CL
NME7	MKL2	SMYD3
NPTX1	ABL2	SMYD4
NR5A2	SRPK1	SUSD1
NRK	ZNF367	SUV39H1
NUFIP2	CCT5	SNAP29
NXPH1	ZNF367	SNAP47
OTUD4	RAP1B	ST6GAL1
PAK2	RREB1	ST6GALNAC3
PAK5	B3GALNT2	SV2C
PAPD4	PAGR1	SVEP1
PARVG	DUSP22	SVIL
PAXBP1	CAND1	SVIP
PCDH10	OIP5	SVOP
PCDH7	PDE4DIP	SWAP70
PDE3A		SYAP1
PDE4A		SYCP2
PDE4D		SRPRB
DTWD1		VAMP1
DYNLL2		VAMP3
EBF1		STX18
EDC3		VAMP5
EFCAB1		VANGL1
EFCAB14		SYNM
EIF4G2		SYNPO
ELAVL2		TARDBP
ELFN1		TAS2R5
ELOVL5		SYNRG
EME1		VBP1
EPM2AIP1		VCL
ERBIN		SYPL1
ETS1		SUDS3
FAF2		LZIC
FAM222B		SYT13
FAM76B		LZTS1
FAM91A1		MAATS1
FAR2		MACC1
FBN2		MACROD2
FBXL16		SYT6
FGA		SYT7
FHL5		SSTR2
PSMA5		SSTR3
PSPH		SSUH2
PTPN4		VLDLR
PTPRU		VMA21
RAB11FIP1		VMP1
RAD54B		VN1R1
RASGRF1		SRFBP1
RBM8A		SNAPC3
REM1		MAGEC1
REV1		VPS13C
RFX7		VPS18
RICTOR		VPS26A
RNF11		VPS29
ROBO2		ST8SIA3
ROCK2		ST8SIA4
RPRD1A		STAG1
RPS6KB1		TAGAP
RRAGD		STAMBP
RREB1		VPS54
RUFY3		VAMP4
SC5D		TAL2
SCAPER		TANC1
SCN3A		MAN1A1
SDAD1		MAN1A2
SEC63		VASH2
SEL1L3		VAT1L
SEPT11		VAV3
SESN3		TAT
SLC12A5		MANEAL
SLC25A3		TATDN3
SLC9A2		SYT1
SLITRK4		TAZ
ADGRL4		TBC1D1
AEBP2		MAP2K2
AJAP1		MAP2K6
AKAP1		MAP3K1
AKIRIN2		MAP3K11
ANAPC7		MAP3K2
ANK2		SPATA17
ANKRD50		SPATA2
AP1S2		SPATA5
APLP2		SPATA6
APPBP2		STK38L
AQP1		STK4
ARHGEF7		STMN3
TMED10		STMN4
TMEM132D		VNN2
TMEM245		VOPP1
TMEM33		STON1
ARX		STON2
ASH1L		STOX2
ATL2		SPEN
ATP2B2		STRAP
LRP12		STRBP
LRPPRC		STRN
LSG1		SPIDR
LY9		SPIN1
LYPLA1		SPIN3
MAP2		SPIN4
MAP3K7		SPIRE1
2022-03-07		SPN
MAT2A		STX1B
MBNL3		STX3
MED4		STX7
MEIS2		MAN1C1
MFAP3L		MAN2A1
MGAT4A		MANBA
HOXA9		STXBP6
HOXB2		SPOPL
HRNR		SPPL2A
HSF5		SUCLG1
HTR7		SUCLG2
ICK		SPRR2D
IGFBP5		SPRR3
IPO11		SPRTN
IQCJ-SCHIP1		SPRY1
JAKMIP2		SMOX
JDP2		SPSB1
JUN		SPSB4
KAT6A		SPTLC2
KBTBD2		SUOX
FKBP14		SQSTM1
FMR1		SRA1
FOS		SRCAP
FOXP2		LEPROT
FSBP		LEPROTL1
FYTTD1		LETM2
GABBR2		STOML1
GABRA1		LGALS7
GALNT3		LGALS7B
GALNT7		LGALS8
GATM		LGI2
GDE1		LGI3
GDF10		LGI4
GLIPR1L1		LGR4
GNA13		LGSN
GOT2		LHCGR
GPD1L		SYDE2
PDK1		LHFPL2
PELI1		LHFPL4
PFN2		LHPP
PHF6		LHX1
PHKA1		LHX3
PIEZO1		VAPA
PIKFYVE		VASH1
PITPNA		SRSF11
HNRNPF		STXBP5L
LRFN5		SRSF2
KBTBD8		SRSF3
KCND2		SRSF4
KDM3B		VCP
KIF13A		VCPIP1
KIF3A		SYT11
ARL15		VDR
ARL8B		SYT14
ARMC2		SYT2
ARRDC3		SYT4
LCOR		SYT5
LMO4		SSRP1
LRCH2		SSTR1
GULP1		VHLL
GPM6A		VIL1
GPR37		VKORC1L1
GRM1		LIX1L
HMGCR		LLGL1
H2AFV		LLGL2
HARS2		LLPH
HIPK1		LETMD1
KPNA4		LMBR1
KIF9		LMBRD2
KLHL28		LMCD1
		LMF1
		LMLN
		LMO4
		VPS33A
		VPS37A
		VPS37D
		STAM2
		VPS53
		LNPEP
		VPS8
		TAL1
		MAML3
		STARD3NL
		STARD4
		LOX
		SRSF12
		STARD9
		MANEA
		STAT2
		TATDN2
		MAOB
		TAX1BP1
		MAP2K1
		LPIN2
		LPP
		SPARC
		SPAST
		SPATA13
		LRCH1
		LRCH2
		LRCH3
		STK32C
		LRIF1
		SPATS2L
		LRIG2
		LRIG3
		LMAN1
		LRP10
		SPDEF
		SPDYA
		SPDYE3
		LRP2BP
		LRP8
		SPIB
		SPICE1
		LRRC1
		LRRC14
		LRRC14B
		LRRC15
		LRRC19
		STX17
		SPNS2
		SPNS3
		SPO11
		STXBP4
		LPAR2
		SPOCK2
		SPOCK3
		LRRC40
		LRRC47
		SPRED1
		SMIM7
		LRRC7
		LRRC8B
		LRRC8C
		LRRFIP1
		LRRN3
		LRRTM2
		LRRTM3
		LRRTM4
		LRTM2
		LRTOMT
		LSAMP
		LSG1
		LSM1
		LSM10
		LSM11
		SUV420H2
		LSM3
		LSM6
		USP46
		LTBP2
		USP6NL
		USP7
		USP8
		UTP15
		UTP23
		LHFP
		UVRAG
		MTUS1
		MTUS2
		MTX3
		MUC1
		SRSF1
		SRSF10
		MUC22
		MUC7
		MUM1L1
		MURC
		MUT
		SRSF5
		SRSF6
		VDAC1
		SRXN1
		VEGFA
		VEGFC
		VEZT
		SSR3
		VGLL3
		VHL
		LIPG
		LIPH
		LIX1
		MYEOV
		MYH14
		MYL12A
		MYLK
		MYLK3
		MYLK4
		MYNN
		MYO10
		MYO16
		MYO1B
		MYO1D
		LMO7
		LMOD1
		LMOD3
		VPS41
		LMX1B
		MYOF
		LOH12CR1
		STAP1
		STARD13
		MYPN
		MYSM1
		MYT1
		MZF1
		N4BP2L1
		N4BP2L2
		N4BP3
		NAA15
		NAA25
		NAA30
		MAP2
		NAA50
		NAA60
		NAALADL1
		NAALADL2
		NAB1
		NABP1
		NACC2
		NADK
		TBC1D22B
		TBC1D24
		LRIG1
		TBC1D2B
		TBC1D30
		STOM
		TBC1D5
		LRP11
		LRP12
		LRP1B
		TBCCD1
		TBCEL
		LRPAP1
		LRPPRC
		TBKBP1
		TBL1X
		TBL1XR1
		TBL3
		TBPL1
		TBPL2
		LRRC20
		LRRC27
		LRRC28
		SPOCD1
		SPOCK1
		STXBP5
		LRRC3DN
		TC2N
		TCEA1
		LRRC55
		SPRED2
		TCEANC2
		TCEB1
		TCEB3
		TCF12
		TCF21
		TCF3
		TCF4
		TCF7L1
		TCFL5
		SMURF1
		TCHHL1
		TCHP
		TCOF1
		SNAP25
		TCP11L2
		TCTA
		SNAPC1
		TCTN3
		SNAPC5
		SNAPIN
		SNED1
		SNF8
		SNIP1
		SNPH
		SNRNP200
		UTS2B
		SNRPD3
		SNRPE
		SNTB1
		SNTB2
		SNURF
		MUC19
		MUC20
		SNX11
		SNX16
		SNX18
		SNX19
		SNX2
		MVP
		MX1
		MXD1
		MXD4
		SSBP2
		SSH2
		SSPN
		VGLL2
		LINC00346
		LINC00955
		MYCL
		MYD88
		MYEF2
		SOCS5
		SOCS6
		SOCS7
		SOD1
		SOD2
		SOGA3
		SON
		SORBS2
		SORCS1
		SORCS2
		SORD
		MYO1F
		MYO1H
		MYO5A
		LMTK2
		MYOCD
		SOWAHC
		MYOM2
		MYOT
		MAML2
		SOX17
		SOX5
		SOX6
		SOX7
		SP1
		SP110
		SP140L
		SP3
		SP6
		SP8
		SPA17
		SPAG11B
		SPAG16
		SPAG9
		MEX3A
		MEX3B
		MEX3C
		MFAP3
		MFAP3L
		MFAP5
		MFF
		SPATA6L
		MFSD4
		MFSD6
		LRIT3
		SPCS1
		SPCS3
		MGAT1
		MGAT3
		MGAT4A
		MGAT4C
		MGAT5
		SPHK1
		MGLL
		MIA3
		MIB1
		MICAL2
		MICAL3
		MID1
		MIDN
		MIEF2
		MIEN1
		LRRC29
		LRRC3
		TBX20
		MIIP
		MINA
		MIPOL1
		MITF
		LRRC58
		MKL2
		MKLN1
		MKNK2
		MKRN2
		MLEC
		MLF1IP
		MLK4
		MLLT1
		MLLT10
		SPTSSB
		MLNR
		MLPH
		MLTK
		MLX
		MLXIP
		MLXIPL
		MLYCD
		MMAA
		MMADHC
		MMD
		MME
		MMEL1
		MMGT1
		MMP15
		MMP16
		MMP19
		MMP2
		MMP20
		MMRN1
		MMS22L
		MNDA
		MNT
		LHX4
		LHX8
		LIFR
		LIG3
		LILRA1
		LILRA4
		LIMCH1
		LIMS3L
		LIN28A
		SRSF9
		MXI1
		MXRA7
		MYB
		SSR1
		MYBPC1
		MYCBP
		MOXD1
		MPC2
		MPDU1
		MPDZ
		MPEG1
		MPI
		MPLKIP
		MPND
		MPP2
		MPP5
		MPP6
		MPP7
		MPPE1
		MPPED1
		MPRIP
		MPV17L
		MPZL1
		MYO6
		SOSTDC1
		MRAP2
		MRAS
		MREG
		SOX13
		MRGBP
		MRGPRF
		MRGPRX2
		MRM1
		MRO
		MRP63
		STAT1
		MRPL17
		MRPL18
		STAT3
		LPHN3
		STAU2
		STC2
		STEAP2
		STEAP3
		STIM1
		STK11IP
		STK24
		STK25
		STK32A
		MRPL9
		MRPS10
		MRPS18A
		MRPS23
		MRPS25
		MRPS30
		MRPS6
		MRRF
		MRS2
		MRTO4
		MRVI1
		MS4A15
		MS4A2
		MS4A7
		MSANTD2
		MSANTD3
		MSANTD4
		MSC
		MSH3
		MSH6
		MSI2
		MSL1
		MIER1
		MIER2
		MIER3
		MST4
		MSTO1
		MSX2
		MT1E
		MKI67
		MT1X
		MT3
		MTA3
		MTAP
		MTCH2
		MTDH
		MTF1
		MTF2
		MTFR1
		MTG1
		MTG2
		MTHFD1
		MTHFD1L
		MTHFS
		MTL5
		MTM1
		LSM14A
		MTMR10
		SV2A
		MTMR12
		MTMR2
		MTMR3
		MTMR6
		MTMR9
		MT-ND4L
		MTO1
		MTSS1
		MTSS1L
		PLEKHA2
		PLEKHA3
		PLEKHA6
		PLEKHA8
		PLEKHB1
		PLEKHB2
		PLEKHF1
		PLEKHF2
		PLEKHG1
		PLEKHG3
		PLEKHG4B
		PLEKHH1
		PLEKHH2
		PLEKHM2
		LIN52
		LIN54
		LIN7A
		MYBL1
		LIN9
		MOSPD2
		PLK2
		PLLP
		PLN
		PLOD1
		PLOD2
		PLP1
		PLP2
		PLRG1
		PLS1
		PLS3
		PLSCR1
		PLVAP
		VPS13A
		PLXDC2
		PLXNA3
		PLXNA4
		PLXNB1
		MPZL3
		MR1
		PM20D2
		PMP22
		PMPCA
		MRFAP1L1
		MYOZ3
		PNLDC1
		PNMA2
		PNMA5
		PNMAL1
		PNN
		PNO1
		PNP
		PNPLA5
		PNPLA8
		MAOA
		NAA38
		POC1B
		POC1B-GALNT4
		PODXL
		POF1B
		POFUT1
		POGK
		POGLUT1
		POLA2
		POLD3
		POLE
		TBC1D25
		MAP4
		MAP4K3
		TBC1D32
		MAPK1
		TBC1D8B
		TBC1D9
		TBC1D9B
		MAPK1IP1L
		MAPK8
		TBCK
		TBK1
		MAPK9
		MAPKAP1
		MAPKAPK3
		MAPKAPK5
		MAPKBP1
		MAPRE3
		MAPT
		TBRG4
		MSRB1
		MSRB2
		MST1
		2022-03-09
		TBX3
		MARK1
		MARK2
		MT1F
		MAT2A
		MAT2B
		MATN1
		MATN2
		MATR3
		MAVS
		MAX
		MB
		MB21D2
		MBD1
		SMTNL2
		MBLAC2
		MBNL1
		MBNL2
		SNAP23
		MBOAT2
		MBP
		MBTPS2
		MC1R
		MC2R
		MC5R
		MCAM
		MCC
		MCCC2
		MCF2
		MCF2L2
		SNRNP48
		MCHR2
		MCL1
		MCM4
		MCM5
		MCM7
		SNX1
		SNX10
		MCMDC2
		MCOLN3
		MCTP2
		MCTS1
		MCUR1
		SNX20
		SNX21
		SNX22
		PLEKHM3
		PLEKHO1
		PLEKHO2
		LIN7C
		PLIN5
		PLK1
		SNX9
		SOAT1
		SOBP
		SOCS2
		SOCS4
		MED22
		MED23
		MED28
		MED29
		MED31
		MED4
		MED8
		MEF2A
		MEF2C
		MEF2D
		SORL1
		SORT1
		PLXNB2
		PLXNC1
		MEIS2
		MEMO1
		SOX1
		PMPCB
		MESDC1
		MEST
		MET
		METAP2
		METRN
		METTL10
		METTL15
		METTL16
		METTL20
		METTL21A
		METTL21B
		METTL24
		METTL2B
		METTL6
		METTL8
		KRTAP24-1
		KRTAP3-3
		KRTAP4-5
		KRTAP5-4
		KRTAP5-8
		KRTAP8-1
		KSR1
		MFN1
		KTI12
		KTN1
		SPC24
		L3MBTL3
		SPCS2
		LACE1
		LACTB
		LAD1
		LAIR1
		LAMA5
		LAMC1
		LAMC3
		LAMP3
		LAMTOR1
		LAMTOR3
		LANCL1
		LANCL2
		LANCL3
		LAPTM4B
		LARGE
		LARP4B
		LARP7
		LAS1L
		LAX1
		LBH
		LCLAT1
		LCN10
		LCOR
		LCORL
		LCP1
		LDB1
		LDB3
		LDHAL6A
		LDHB
		LDHD
		LDLRAD1
		LDLRAD3
		MLLT3
		LDOC1L
		LEMD2
		LEO1
		LEP
		LEPRE1
		TSR1
		TSTD1
		TTC1
		TTC14
		TTC17
		TTC3
		TTC30A
		TTC31
		TTC33
		TTC38
		TTC4
		TTC7A
		TTC9
		TTC9C
		TTL
		TTLL10
		TTLL12
		MOB1A
		MOB1B
		MOB3C
		MOB4
		MOBP
		MOCOS
		MOCS1
		MOCS2
		MOGAT2
		MON1B
		MON2
		MORC4
		PLEKHS1
		MORN4
		MOSPD1
		TVP23C
		TVP23C-CDRT4
		TWIST1
		TXLNA
		TXLNG
		TXN2
		TXNDC12
		TXNDC16
		TXNDC17
		TXNDC2
		TXNDC5
		TXNL1
		TXNL4A
		TYRO3
		TYSND1
		TYW5
		U2SURP
		UBA2
		UBALD1
		UBC
		UBE2A
		UBE2B
		UBE2C
		UBE2D1
		UBE2D3
		LONRF1
		LONRF2
		LONRF3
		UBE2J1
		UBE2N
		MRPL13
		LPCAT1
		LPCAT2
		LPGAT1
		STAT5B
		UBL3
		LPIN1
		UBL7
		UBN1
		LPPR1
		LPPR5
		LRAT
		UBR2
		UBR3
		UBR7
		LRFN5
		UBXN2A
		UCHL3
		UCK2
		UCP2
		UGCG
		UGGT1
		UGT3A1
		UHMK1
		UHRF1BP1
		UHRF1BP1L
		ULK2
		UNC119
		UNC119B
		UNC13A
		UNC13C
		UNC45B
		UNC5A
		UNC5B
		LRRC2
		UNC5D
		UNC79
		UNC80
		UNKL
		UPK1B
		LRRC32
		UQCR11
		UQCRFS1
		UQCRQ
		URB1
		URGCP
		URGCP-MRPS24
		URM1
		USF1
		USP1
		USP13
		USP14
		USP15
		USP2
		USP20
		USP24
		USP25
		USP3
		USP31
		USP34
		MTMR1
		USP40
		USP42
		USP45
		PLCG1
		USP6
		PLCL1
		PLCL2
		PLCXD3
		PLD1
		PLD5
		PLEC
		RAB21
		RAB22A
		RAB23
		RAB27A
		RAB27B
		RAB2A
		RAB30
		RAB32
		RAB33B
		RAB35
		RAB39A
		RAB3B
		RAB3C
		RAB3D
		RAB3IL1
		RAB3IP
		MORF4L1
		RAB40B
		RAB40C
		RAB41
		RAB42
		RAB4A
		RAB5B
		RAB6A
		RAB6B
		RAB9B
		RABEP1
		RABEPK
		RABGAP1L
		RABIF
		RABL3
		RAC1
		RACGAP1
		RAD1
		RAD18
		RAD21
		RAD50
		RAD51
		RAD51L3-RFFL
		RAD52
		RAD54B
		RAD54L2
		RAD9B
		PMVK
		RAG1
		RAI14
		RALA
		RALB
		RALGAPA1
		RALGAPA2
		RALGAPB
		RALGPS1
		RALGPS2
		RALYL
		POC1A
		RANBP10
		RANGAP1
		RAP1A
		RAP1B
		RAP1GAP2
		RAP1GDS1
		RAP2A
		RAP2B
		RAP2C
		RAPGEF1
		POLE3
		RAPGEF4
		RAPGEF5
		RAPH1
		RASA1
		RASA3
		RASAL2
		RASD2
		RASEF
		RASGEF1B
		RASGRF1
		RASGRP1
		RASL10A
		RASL12
		RASSF3
		RASSF4
		RASSF6
		RASSF9
		RAVER2
		2022-03-05
		2022-03-06
		2022-03-07
		2022-03-08
		TBX18
		RBBP9
		RBFA
		RBFOX1
		MARVELD2
		RBL1
		RBM12
		RBM12B
		RBM14
		RBM15B
		RBM17
		RBM18
		RBM23
		RBM25
		RBM28
		RBM33
		RBM41
		RBM46
		RBM47
		RBM48
		RBM4B
		RBM5
		RBM7
		RBM8A
		RBMS2
		RBMS3
		TDO2
		TDRD15
		TDRKH
		TDRP
		TEAD1
		MCFD2
		TECRL
		TEF
		TEK
		TEKT1
		TENM1
		MCM8
		MCMBP
		TERT
		TES
		TET1
		TET2
		TET3
		MDGA1
		MDGA2
		MDH2
		SNX27
		SNX29
		RAB40A
		SNX30
		SNX33
		SNX6
		MECR
		MED1
		MED12L
		MED17
		MED19
		MED21
		PPP1R3G
		PPP1R8
		PPP1R9A
		PPP1R9B
		PPP2CA
		PPP2R1B
		PPP2R2C
		PPP2R2D
		PPP2R3A
		MEGF11
		MEGF6
		MEGF9
		MEI4
		PPP3CB
		PPP4R1L
		MEPE
		SOX12
		PPP6C
		PPT1
		PPTC7
		PQLC1
		PRAMEF11
		PRAMEF13
		PRAMEF14
		PRAMEF15
		PRAMEF26
		PRAMEF4
		PRAMEF5
		PRAMEF6
		PRAMEF9
		PRAP1
		PRC1
		PRDM1
		PRDM10
		PRDM12
		PRDM15
		PRDM16
		PRDM2
		PRDM4
		KSR2
		PRDM6
		PRDM7
		KY
		MFSD8
		LACC1
		MGA
		PRICKLE2
		PRIM1
		PRIM2
		PRKAA1
		PRKAA2
		MGEA5
		PRKACB
		PRKAG2
		PRKAG3
		PRKAR1A
		PRKAR2A
		PRKCA
		PRKCB
		PRKCE
		PRKCI
		PRKCQ
		PRKD3
		PRKG1
		PRKG2
		PRKX
		PRLR
		PRMT10
		PRMT3
		PRMT6
		PRND
		PROCR
		PROK2
		PROM1
		PROS1
		PROSER1
		PROSER2
		PROX1
		PRPF18
		PRPF19
		PRPF3
		PRPF38A
		PRPF38B
		PRPF39
		PRPF4
		PRPF40A
		PRPF4B
		PRPF6
		PRPS1
		PRPS2
		PRR11
		PRR14L
		PRR15L
		PRR18
		PRR23B
		PRR23C
		PRR24
		PRR3
		PRR5L
		PRRC2B
		TTLL7
		TTPA
		TTPAL
		TUB
		TUBA1A
		TUBA3C
		TUBA3D
		TUBA3E
		TUBB1
		TUBB6
		LIN28B
		TUBGCP4
		TULP4
		TUSC5
		TVP23B
		PSEN1
		PSIP1
		PSKH1
		PSMA2
		PSMA4
		PSMA5
		PSMA8
		PSMB4
		PSMD1
		PSMD12
		PSMD8
		PSME3
		PSME4
		PSMF1
		PSMG1
		PSMG4
		PSPC1
		PSPH
		PSTK
		PSTPIP2
		PTAFR
		PTAR1
		PTBP1
		PTBP2
		PTBP3
		PTCD1
		PTCD2
		PTCD3
		PTCH1
		PTCHD1
		LPAR4
		PTDSS1
		PTDSS2
		PTEN
		LPHN2
		MRPL22
		MRPL27
		MRPL3
		MRPL30
		MRPL37
		MRPL39
		MRPL42
		MRPL44
		MRPL49
		MRPL50
		PTP4A2
		PTPDC1
		PTPLA
		PTPLAD1
		PTPLAD2
		PTPLB
		PTPN11
		PTPN14
		PTPN18
		PTPN21
		PTPN3
		PTPN4
		PTPRC
		PTPRD
		PTPRE
		PTPRF
		PTPRG
		PTPRJ
		PTPRK
		PTPRQ
		PTPRS
		PTPRT
		PTPRU
		PTRH1
		PTRH2
		PTTG1IP
		PUM2
		PURA
		PURB
		PURG
		PVRL3
		PWP1
		PWWP2A
		PXMP4
		PYGB
		PYGO1
		PYGO2
		PYROXD1
		PYURF
		QDPR
		QKI
		QPCT
		QPCTL
		QSER1
		QSOX1
		USP36
		RAB10
		RAB11A
		MTMR11
		RAB11FIP1
		RAB11FIP2
		RAB11FIP4
		RAB11FIP5
		RAB15
		RAB18
		RAB1A
		RAB1B
		KCNE1L
		KCNE4
		KCNG1
		KCNH1
		KCNH5
		KCNH6
		KCNH8
		KCNIP4
		KCNJ10
		KCNJ12
		KCNJ14
		KCNJ15
		KCNJ16
		KCNJ2
		KCNJ3
		KCNJ5
		KCNJ6
		KCNJ9
		KCNK1
		KCNK10
		KCNK12
		KCNK15
		KCNK3
		KCNK5
		KCNMB3
		KCNMB4
		KCNN3
		KCNQ3
		KCNQ5
		KCNS1
		KCNS2
		KCTD10
		KCTD12
		KCTD15
		KCTD16
		KCTD20
		KCTD3
		KCTD7
		KCTD9
		KDELC2
		KDELR2
		KDM1B
		KDM2B
		RAF1
		KDM4A
		KDM5A
		KDM5B
		KDM6B
		KDSR
		KHNYN
		KIAA0020
		KIAA0040
		KIAA0141
		KIAA0226
		RAN
		KIAA0319
		KIAA0368
		KIAA0391
		KIAA0408
		KIAA0430
		KIAA0513
		KIAA0586
		KIAA0753
		KIAA0907
		KIAA0922
		RAPGEF3
		KIAA1024
		KIAA1024L
		KIAA1033
		KIAA1045
		KIAA1143
		KIAA1147
		KIAA1161
		KIAA1210
		KIAA1211
		KIAA1328
		KIAA1407
		KIAA1430
		KIAA1432
		KIAA1462
		KIAA1467
		KIAA1468
		KIAA1524
		KIAA1549
		RB1
		RB1CC1
		RBAK
		RBBP4
		KIAA1614
		KIAA1644
		KIAA1671
		KIAA1715
		RBFOX2
		KIAA1755
		KIAA1919
		KIAA1958
		KIAA2013
		KIAA2018
		KIAA2022
		KIAA2026
		KIF11
		KIF13A
		KIF16B
		KIF1B
		KIF21A
		KIF21B
		KIF24
		KIF26B
		KIF2A
		KIF3A
		KIF3B
		KIF5A
		KIF5C
		KIF6
		KIN
		KIRREL
		KIRREL3
		KIT
		KITLG
		KL
		KLC2
		KLF10
		KLF11
		KLF12
		KLF17
		TENM4
		TERF2
		KLF5
		KLF6
		KLF7
		KLF8
		KLHDC1
		KLHDC10
		KLHDC7A
		KLHDC8A
		MDM2
		MDM4
		SNX3
		ME2
		MEAF6
		MECP2
		KLHL24
		KLHL25
		KLHL28
		KLHL30
		KLHL31
		KLHL36
		KLHL38
		KLHL42
		KLHL5
		KLHL6
		KLHL7
		KLHL8
		KLHL9
		KLK13
		KLK6
		PPP2R3C
		PPP2R4
		PPP2R5A
		PPP2R5C
		KNCN
		KPNA2
		PPP4R2
		MERTK
		KPNA5
		KPNB1
		KPRP
		KRAS
		KRBA1
		KRBOX1
		KRBOX4
		KRR1
		KRT20
		KRT222
		KRT40
		KRT74
		KRT76
		KRT77
		KRT86
		KRTAP20-4
		PDE3B
		PDE4A
		PDE4D
		PDE4DIP
		PDE5A
		PDE6B
		PRDM5
		PDE7B
		PDE8A
		PRDX6
		PDE9A
		MFSD9
		PDGFA
		PDGFB
		PDGFC
		PDGFD
		PDGFRA
		PDGFRB
		PDHB
		PDHX
		PDIA3
		PDIA6
		PDIK1L
		PDK1
		PDK2
		PDK3
		PDLIM3
		PDLIM5
		PDLIM7
		PDP1
		PDP2
		PDPK1
		PDPN
		PDPR
		PDS5A
		PDS5B
		PDXDC1
		PDXK
		PDYN
		PDZD2
		PDZD8
		PDZD9
		PDZK1
		PEAK1
		PEG10
		LDLRAD4
		PELI1
		PELI2
		PELI3
		PELO
		PELP1
		PER2
		PER3
		PERP
		PEX1
		PEX13
		PEX2
		PEX26
		PEX5
		PEX5L
		PFDN2
		PFDN6
		PFKFB2
		PFKFB3
		PFKFB4
		PFKM
		PFN2
		PRRG1
		PRRG3
		PRRG4
		PRRT2
		PRSS16
		PRSS21
		PRSS33
		PRUNE2
		PRX
		PSAP
		PSAPL1
		PSAT1
		PSD2
		PSD3
		PSD4
		PHAX
		PHC3
		PHEX
		PHF12
		PHF13
		PHF14
		PHF15
		PHF16
		PHF17
		PHF19
		PHF20L1
		PHF21A
		PHF21B
		PHF23
		PHF3
		PHF6
		PHF8
		PHIP
		PHKA1
		PHKB
		PHKG2
		PHLDA1
		PHLDA3
		PHLDB2
		PHLPP2
		PHTF2
		LONP2
		UBE2F
		UBE2G1
		PIAS1
		PTCHD4
		UBE2Q1
		UBE2QL1
		UBE2R2
		MRPL19
		UBIAD1
		PIGF
		UBL4B
		PIGH
		PIGM
		UBN2
		UBQLN1
		UBR1
		PIGW
		PIK3AP1
		PIK3C2A
		UBXN10
		PIK3CB
		PIK3CD
		PIK3CG
		PIK3R1
		PIK3R3
		PIKFYVE
		PIM1
		PIN4
		PIP4K2A
		PIP4K2B
		PIP5K1A
		PIP5K1C
		PITHD1
		PITPNA
		PITPNB
		PITPNM3
		PIWIL2
		PJA1
		UNC5C
		PKHD1
		PKHD1L1
		PKIA
		PKIB
		PKLR
		UQCC1
		PKN2
		PKNOX1
		PKNOX2
		PKP1
		PKP4
		PLA2G12A
		PLA2G15
		PLA2G16
		PLA2G2C
		PLA2G2E
		PLA2G4A
		PLA2G4C
		PLA2G4D
		PLA2G7
		PLA2R1
		PLAA
		PLAC8
		PLAC9
		R3HDM1
		PLAGL1
		PLAGL2
		PLB1
		PLCB1
		SLC38A11
		SLC38A2
		SLC38A4
		SLC38A9
		SLC39A1
		SLC39A10
		SLC39A11
		SLC39A13
		SLC39A14
		SLC39A6
		SLC39A7
		SLC39A8
		SLC39A9
		SLC40A1
		SLC41A1
		SLC41A2
		SLC41A3
		SLC43A2
		SLC44A1
		SLC44A5
		SLC45A4
		SLC47A1
		SLC47A2
		SLC4A10
		SLC4A1AP
		SLC4A4
		SLC4A5
		SLC4A7
		SLC50A1
		SLC5A10
		SLC5A11
		SLC5A12
		SLC5A3
		SLC5A7
		SLC5A8
		SLC5A9
		SLC6A1
		SLC6A11
		SLC6A14
		SLC6A15
		PLXDC1
		SLC6A2
		SLC6A3
		SLC6A4
		SLC6A5
		SLC6A6
		SLC6A8
		SLC7A1
		SLC7A11
		SLC7A14
		SLC7A2
		SLC7A5
		SLC7A6
		SLC7A6OS
		SLC8A1
		SLC8A3
		SLC9A1
		SLC9A2
		SLC9A6
		SLC9A7
		SLC9A8
		SLC9C1
		SLCO1A2
		SLCO1B1
		SLCO1B3
		SLCO2B1
		SLCO5A1
		SLFN13
		SLFN5
		SLIT1
		SLIT2
		SLIT3
		SLITRK4
		SLK
		SLU7
		SLX4IP
		MAP9
		POLL
		MAPK10
		MAPK13
		MAPK14
		SMAD7
		SMAD9
		MAPK8IP2
		MAPK8IP3
		SMARCD1
		SMARCE1
		SMC1A
		SMC1B
		SMC2
		SMC4
		SMC5
		SMCO3
		SMCP
		SMCR8
		SMG7
		SMIM1
		MARCKS
		SMIM13
		SMIM14
		SMIM15
		SMIM17
		SMIM2
		SMIM3
		GDF7
		GDI1
		GDI2
		GDPD1
		GDPGP1
		GEM
		GEMIN4
		MBD2
		GEMIN8
		GEN1
		GFER
		MBNL3
		GFM2
		GFOD1
		GFOD2
		GFPT1
		GFPT2
		GFRA1
		GFRA2
		GFRA4
		GGA1
		GGA3
		GGACT
		GGCX
		GGT5
		GHR
		GHRL
		GID8
		GIGYF2
		GIMAP1
		GIMAP4
		GINS1
		GINS2
		GINS3
		GIT2
		GJA1
		GJA5
		GJA9
		GJB7
		GJC1
		ME1
		GK5
		GLCCI1
		GLCE
		GLDN
		GLE1
		GLG1
		GLI2
[truncated: 10,922 more rows]

## Sheet: Sheet3
miRDB	miRTarBase	TargetScan
TREML2	CNNM4	ZNF84
TPM3	EPHB3	ZNF749
UBIAD1	FBXL16	ZNF713
TRPV3	ZNRF2	ZNF805
TRPV6	F9	ZNF721
TSPAN14	FAM193A	ZNF74
WSCD1	ABCF2	ZNF746
WDFY1	SMO	ZNF839
WFDC1	SMO	ZZZ3
WNT7B	CIZ1	ZNF724P
TULP4	INPPL1	ZNF843
TSPAN18	NOB1	ZNF844
TTYH3	UCK1	ZNF764
TUFT1	SMO	ZNF90
UBE4A	RPTN	ACP6
ZHX3	KIAA1671	ACAP3
ZMIZ2	ZNF772	ZNF710
ZNF185	CCDC12	ZNF747
ZNF197	GDE1	ACO1
ZNF322	DCAF7	ACPL2
ZNF398	SF3B3	ACIN1
ZNF577	NAA30	ACOT11
ZNF609	PAQR8	ZNF862
ZNF747	POFUT1	TMBIM1
TYR	ZNF746	ZNF76
UBE2O	PSD3	ZNF80
UBE2W	SMO	ZNF804B
ZPBP2	AR	ZNF81
ZXDB	PLA2G4F	ZNF71
ZZEF1	LSM10	ZNF740
UBQLN4	ARRDC1	TMEM108
UBXN10	DYNLT1	TMA16
UCP3	GRK6	ZNF821
ULK3	DHX40	TMEM114
UNC119B	NOB1	ACSL1
USH1G	PKM	ZNF704
VAMP2	ATXN2L	ZNF831
ZNF84	FAM167B	ZNF865
ZNF865	PIGA	ZNF879
ZNHIT3	MAT2A	ZNF891
VPS39	ACTB	ACP2
VSIG10L	AGO1	TMEM132E
WASF2	TOMM5	ZNF827
TMEM178B	FSCN1	ACRV1
TMEM266	SYNRG	ACKR3
TMEM41B	UBE4A	ACSBG2
TNC	UBE4A	ACSF3
TNFAIP2	RTL8A	ACACA
TNFAIP8L2	PDE1B	TMBIM4
TNFRSF11A	VPS13C	ZNF705B
TNFRSF8	ACTG1	ZNF765
TNR	THRAP3	ZNF775
TNS1	HNRNPA1L2	ZNF776
TOM1L2	ULBP3	ZSWIM7
TOMM34	PBX2	TMEM106A
TOMM40L	PATZ1	ZNFX1
TOR2A	ZNF689	TMEM106C
CSNK1G1	KLK2	TM9SF4
CSNK1G3	ULBP3	TMEM11
CTCF	CD274	ZNF185
CTNS	GRWD1	ZNF189
CTXN2	MED18	TMEM115
CYP8B1	RBM47	TMEM120B
DAB2IP	PKM	TMEM125
DAG1	STUM	ACOX1
DBX2	EPHB3	ZSWIM5
DCAF7	ACAP2	ACP1
DCP1A	PDHA1	TMEM132D
DDX11	PHF8	ACE2
DGKG	KRAS	ZNF213
DHX33	C1R	ZYG11B
DMBX1	BCAS3	TM9SF1
DNAJB12	BMP7	ZNRF1
DNAJB2	PEX5L	ZNF23
DNAJC27	C8orf17	ZNF24
DNM1L	CCND1	ZNF248
DOCK5	HNRNPUL2	TMBIM6
VASH1	ERBB2	ZNF256
VDR	BCL2L1	ZNF708
VLDLR	ZNF772	TMC3
DYSF	VKORC1	TMC6
E2F2	ASXL2	ZNF212
EBF1	CALHM5	ZNF780B
EFNA3	MAGEB4	ZNHIT6
EFTUD2	USH1G	ZNF274
EGR4	METTL27	ZNF786
EHD4	SLC27A4	ZNF787
EHMT2	SEZ6	ZNF788
EIF4EBP2	RPP14	ACAD10
XIRP1	ARL5B	ACAD9
YBEY	HOOK3	ZNF792
YBX2	USH1G	ZNF772
YIPF6	ZNF394	ZNF283
ZBTB12	ERLIN2	ZNF285
ZCCHC14	PCGF3	ACBD3
ZHX2	HSPA1B	TMEM106B
ARPIN	TBL1XR1	ZNF292
ARPP21	NKRF	ZNF3
ARVCF	METTL27	ZNF302
ASTN1	MYH15	ZNF319
ASTN2	MTHFD2	ZNF321P
ATG16L1	GDE1	ZNF322
ATP2B2	CASTOR2	ZNF324
ATP6V1G2	PDE3A	ACOT13
ATP8B2	BCL11B	TMEM127
ATRIP	CTSA	ZNF853
ATXN1	RBM20	TMEM132B
ATXN1L	ZNF394	ZNF33A
B4GALT1	TRPC4AP	ZNF33B
BAHD1	KIAA0754	ZNF341
BCL2L13	ANXA6	ZNF343
BCL2L2	SP1	ZNRD1
BCL3	NOTCH2	ZNF35
BEND3	EPG5	ZNF354B
BHLHE40	SORCS2	ZNF362
BICD2	FAM216B	ZNF366
BNC2	FAM216B	ZNF250
DPYD	ARL5B	ACSM2A
DPYSL5	GYS1	ZRANB1
DSG2	PKM	TMC2
BTBD11	BVES	ZRSR1
C16orf45	RBM20	ZNF780A
C16orf52	SRRM1	ZSCAN12
C16orf54	KPNA2	ZNF781
C16orf82	SORCS2	TMCC3
C19orf25	ZNF154	ZNF275
C1orf105	CD9	TMCO4
C1orf106	AKT1	ZNF277
C2CD2	MOCS3	ZNF280C
C2CD2L	MAFK	ZNF280D
C2orf68	DAB2IP	ZNF281
C2orf71	XRCC6	ACAP2
C9orf24	GOSR2	ZNF8
C9orf3	ABCC6	TMEM104
CABLES1	CSDE1	TMEM105
CACNA1E	PCGF3	ZNF286B
CALCR	JMJD1C	ZNF429
CAPN12	HOTAIR	ZNF43
CASKIN1	HMGA2	ZNF431
CBFA2T3	PHF8	ZNF436
CBX2	FPR1	ZNF445
CCDC174	NUP98	ZNF451
CCDC97	SSBP2	ZNF460
CD177	GLI1	ZNF468
CD47	KIAA0754	ZNF326
CDC20B	SLC47A1	ZNF329
CDC42EP1	ABCC6	ZNF331
CDCA5	FASN	ZNF480
CDH3	NOTCH1	ZNF488
CDH5	HLA-C	ZNF490
CDK15	FGF1	TMEM133
CEBPA	NF2	ZNF346
CELF2	A4GALT	TMEM135
CELF5	IHH	TMEM138
CEP85	MAZ	ZNRF2
CERS6	SPTLC1	ZNRF3
CFAP70	CLU	ACSL6
BPIFB4	HNRNPA1	ZPBP2
BRPF3	MSH3	TMC1
BSDC1	PTPA	ZNF514
CKM	SLC47A1	ACTL8
CLCN6		ACTN2
CLDN16		TMCC1
CLIC5		TMCC2
CLSTN1		ZSCAN16
CMKLR1		ZNF783
CMTM8		ZSCAN20
CNBP		TMED3
CNDP2		TMED4
COL23A1		ZNF79
COL4A1		ZNF791
COPS7A		ZSWIM4
CORO2B		ZNF148
CPSF7		ZNF154
CRCP		ZNF169
CROCC		ZNF423
CRTC3		ZNF177
CRY2		ZNF18
KIF9		ZNF180
KLF1		ZNF576
KLF14		ZNF577
KLF3		ZNF579
KLHL14		ZNF582
KLHL21		ZNF584
KLK5		ZNF470
KMT2A		ZNF473
KREMEN1		ZNF48
KRTAP19-3		ZNF208
LAMC3		ZNF211
LARP1		ZNF597
LAT2		ZNF605
LCE2A		TMEM134
LDOC1		ZNF225
LETM2		ZNF226
LGI2		ZNF613
LMNB2		ZNF614
LMOD1		ZNF615
LPIN2		ZNF616
LRRC15		ZNF618
LRRTM1		ZNF257
LZTS1		ZRANB3
LZTS2		ZNF525
MAGI3		ZNF526
MAML3		ZNF529
MAPK4		ZNF268
MARK2		ZNF629
MAU2		ZNF638
MDM1		ZNF276
MEGF6		ZNF645
METAP1		ZNF646
METTL9		ZNF652
MEX3C		TMED8
ELFN1		ZNF654
ELK1		ZNF655
ELMO2		ZNF660
EMILIN3		ZNF662
EML2		ZNF667
ENG		ZNF674
EPHB3		ZNF675
EPHX2		ZNF678
EPN2		ZNF689
ERBIN		ZNF691
ERN1		ZNF695
ETS1		ZNF696
EXD2		ZNF324B
FAF2		TLR8
FAIM2		ZNF207
FAM104B		ZNF705G
FAM107A		TM2D2
FAM163A		TM4SF1
FAM167A		TM4SF18
FAM168A		TM4SF20
FAM189A1		TM4SF5
FAM212B		TM7SF3
FAM53B		ANK1
FAM53C		ANKDD1B
FBXO10		ANKEF1
FBXO21		ANKFY1
FBXO41		ANKH
FGD3		ANKIB1
FGF11		ANKMY1
FGF9		ANKMY2
FHOD1		ANKRD10
FLNC		ANKRD11
FNDC1		ANKRD12
FNDC3A		ANKRD13B
FRAS1		TMCO1
FSHR		ANKRD16
FUT8		ANKRD2
GATA5		ANKRD22
GCK		TMED5
GGT5		ZNF653
GGT7		ZNF416
GID4		TMEFF2
GLI2		ZNF418
GLOD5		ZNF419
GLT1D1		ANKRD42
GLYCTK		ANKRD45
GMEB2		ANKRD49
GNAO1		ANKRD52
GPD2		ANKRD53
GPI		ANKRD6
GPR83		TMEM110
GRIP2		ANKRD65
GRIPAP1		ANKRD9
GRPEL2		ANKS1A
GTF2H1		TLX1
H2BFM		ANKS3
H6PD		ANKS4B
HEYL		ANKS6
HIC2		ANKZF1
HIP1		ZNF491
HPS4		ZNF492
HSD17B13		ZNF496
HSDL1		ZNF500
HTR4		TMEM139
IGFBP4		TMEM140
IGFN1		TMEM141
CHD2		ZNF512
CHL1		TMEM144
CHRDL1		ANXA6
CHRM1		ANXA8
TK2		ANXA8L1
TLK2		ANXA8L2
TLL1		AOAH
TLN1		AOC3
TMEM127		ZSCAN2
TMEM164		AP001579.1
JADE1		ZSCAN22
JMJD6		AP005482.1
KAZN		ZSCAN25
KCNH1		TMED7-TICAM2
KCNQ4		ZSWIM1
KCNV1		AP1M1
KCTD14		AP1M2
KHNYN		AP1S1
KIAA0319		ZNF175
KIAA1328		AP3M1
KIAA1644		AP3S2
ABAT		AP4E1
ABCC1		AP4S1
ABL1		ZZEF1
ABLIM1		AP5M1
ACAP3		AP5S1
ACER2		AP5Z1
ACP2		ZNF585A
ADAM17		ANKS1B
ADAM29		ZNF589
ADAMTS18		ZNF592
ADGRD1		ZNF594
ADGRF2		APC2
ADGRG2		APCDD1
ADGRL1		ZNF607
ADRA2B		ZNF608
AFAP1		APH1A
AGAP1		APH1B
AJAP1		API5
ALAD		APIP
ALDH1A2		APLF
ALDH1L2		APLN
ALKBH8		ZNF620
ALPI		ZNF259
ALS2CL		ZNF263
AMOT		ZNF264
ANGEL1		ZNF266
ANKFY1		APOBEC3D
ANKS6		APOBEC3H
APOL1		APOBR
APOL2		ZNF641
APPL1		AC139426.2
ARC		AC174470.1
ARFGEF3		APOL2
ARHGAP32		APOL3
MFGE8		APOL4
MFSD4B		APOL6
MGLL		APOLD1
MICAL2		APOO
MIEF1		APOOL
MIEF2		APP
MMP24		APPBP2
MOB3C		ACER2
MRAS		APTX
MTA3		AQP1
MTMR3		AQP10
MTMR8		ACO2
MTR		AQP3
MTRR		AQP4
MUC15		ACOT9
MYD88		AQP6
MYL9		ACOX3
MYO1C		AQP8
MYO1D		AQP9
MYO6		AQPEP
NAV2		AQR
NAV3		AR
NCALD		ACSBG1
NCAN		ARAP3
NDC1		ARC
NDUFAF4		AREL1
NDUFC2-KCTD14		ARF3
NEDD4L		ARF4
NEPRO		ACSM2B
NF2		ACSM5
NFAM1		ARFGAP3
NFASC		ARFGEF1
NFATC2		ACTN4
NHS		ACTR1A
NINJ1		ANKRD13C
NKAIN1		ACTR8
NKD1		ACVR1B
NLK		ACVR1C
NLRP14		ANKRD29
NPAS3		ANKRD33B
NR2E3		ANKRD34B
NR5A1		ZNF417
NRARP		ANKRD35
NRGN		ANKRD40
NRP1		ADAM19
NSUN2		ADAM22
NTN1		ADAM28
NXPH3		ADAM29
OSBPL3		ADAM33
OTOP2		ADAMTS10
OTP		ADAMTS13
OTULIN		ADAMTS14
OXR1		ADAMTS15
OXSR1		ADAMTS17
PADI2		ADAMTS18
PAFAH2		ADAMTS2
PAG1		ADAMTS4
PALM		ADAMTS5
PAPPA		ADAMTSL1
PAX8		ANO1
PCNX1		ANO10
PDE10A		ANO2
PDK2		ANO3
PDLIM2		ANP32A
PDXK		ANP32E
PFKFB4		ANTXR1
IGLON5		ANTXR2
IGSF5		TMEM143
INO80D		ADC
INPP5K		ADCK1
IQCD		ADCK3
IQSEC3		ADCK4
ITGA5		ADCY2
ITGB8		ADCY3
ITPKA		AP000867.1
ITPRIP		ADCY6
PPP1R14C		AP003774.4
PPP1R1B		ADCY9
PPP1R3F		ZSCAN23
PPP1R9B		ZSCAN30
PPP2R5B		ZNF146
PPP3CB		ADD2
PPP4R1		ADH1B
PRAMEF12		ADH5
PRKAB2		AP2B1
PRKCB		ADIPOQ
PRKCE		ADIPOR1
PRND		ADIPOR2
PROM2		ADIRF
PRR14L		ZNF181
PRSS46		ADM5
PRX		ADNP
PSMB11		ZNF195
PTPN9		ZNF197
PURG		ZNF586
RAB3IP		ZNF200
RABL3		ADPRHL2
RALGAPA1		ADRA1A
RALGPS1		ADRA1D
RALGPS2		ADRA2B
RAP2A		ADRA2C
RARG		ZNF215
RASL12		ADRB2
RASSF1		ADRBK2
RASSF4		ADSL
RBM20		AE000662.92
RBSN		AEN
RCOR1		AF131215.5
RFC1		AF196779.12
RFT1		ZNF621
RFWD3		ZNF622
RHOT1		ZNF623
RIMS4		ZNF625
RIT1		AFG3L2
RNASE13		AFMID
RNF112		AGAP1
RNF150		AGAP2-AS1
RNF216		AGAP9
RRP7A		AGBL4
RTL8B		AGBL5
RUNX3		AGER
ARHGEF28		AGFG1
ARHGEF37		AGFG2
ARID3B		AGGF1
ARIH1		AGK
ARNT2		ZNF286A
ARPC5L		AGMAT
SEC63		AGMO
SETD1B		AGO1
SH3BP4		AGO2
SH3PXD2A		AGO3
SIRPA		AGO4
SKP2		AGPAT2
SLC11A2		AGPAT3
SLC19A2		AGPAT4
SLC1A4		AGPAT5
SLC22A15		AGPAT6
SLC23A2		AGRN
SLC25A34		AGTPBP1
SLC25A42		AGTRAP
SLC25A48		AGXT2
SLC27A4		AHCY
SLC28A1		AHCYL1
SLC2A10		AHCYL2
SLC35F6		AHDC1
SLC38A3		AHNAK
SLC39A3		AHNAK2
SLC5A3		ZNF37A
SLC6A6		ZNF382
SLC7A14		ZNF384
SLC8A2		ZNF385B
SLC9A3		ZNF391
SLC9A5		ZNF394
SLCO1A2		ZNF395
SLCO2A1		ZNF396
SMIM8		ACTR3B
SMO		ZNF398
SMTNL2		ZNF404
SMYD1		ZNF407
SNCB		ZNF41
SNPH		ZNF410
SOGA1		ZNF415
SORD		ANKRD34C
SPATA5		AKAP12
SPOCK1		AKAP13
SPRYD3		AKAP2
SPSB1		AKAP5
SRPRA		AKIRIN1
SSBP4		AKNA
SSH2		AKR1B10
SSTR3		AKR1B15
ST8SIA3		AKR1D1
STK35		AKT1
STRADA		AKT2
STX6		AKT3
SUDS3		AL020996.1
SUPT3H		AL021546.6
SUSD2		AL031663.2
SUV39H1		AL031666.2
SV2B		AL033381.1
SYNDIG1L		AL117190.3
SYNPO2L		AL161915.1
SYS1		AL353791.1
SYT2		AL354808.2
SYT9		AL354898.1
TAGLN2		AL356356.1
TBC1D13		AL357673.1
TBL1XR1		AL359091.2
TESMIN		ADAT2
TFAP4		ZNF512B
THBD		AL590822.1
TIMM8A		AL590822.2
TIRAP		AL627309.1
PLEKHM1		AL645730.2
PLEKHM3		AL953854.2
PML		ADCY5
PPIL1		ALCAM
SCARA3		ADCY7
SAMD12		ALDH1A3
SAMD14		ADCYAP1
SAMD4B		AP1B1
PIK3CG		AP1G1
SEC14L1		ZNF557
SEC14L4		ZNF558
SEC14L5		ZNF559
PIK3R5		ADHFE1
PIP4K2C		ZNF562
PHF24		ZNF566
PIP5K1C		ZNF572
		ZNF573
		ALG9
		ALK
		ALKBH1
		ALKBH8
		ALOX15B
		ALPI
		ALPK3
		ALPL
		ALPP
		ALPPL2
		ALS2
		ALS2CL
		ALS2CR11
		ALX3
		ALX4
		AMBP
		AMBRA1
		AMD1
		AMDHD2
		AMER1
		AFAP1
		AFF1
		AFF2
		AFF3
		AMIGO1
		AMIGO2
		AMIGO3
		AMMECR1
		AMMECR1L
		AMOT
		AMOTL1
		AMOTL2
		AMPD2
		AMPD3
		AMPH
		AMY1A
		AMY1B
		AMY1C
		AMY2A
		AMY2B
		AMZ1
		ANAPC1
		ANAPC10
		ANAPC11
		ANAPC16
		ZNF703
		ANAPC7
		ANG
		TLX2
		ANGEL2
		ANGPT2
		ANGPT4
		ANGPTL2
		ANGPTL4
		ANHX
		STAM2
		STAMBP
		STAMBPL1
		STAP1
		STARD10
		STARD13
		STARD3
		STARD5
		STARD8
		STARD9
		STAT1
		STAT2
		STAT3
		STAT5B
		STAT6
		STAU1
		STAU2
		STC1
		AKAP11
		STEAP3
		STEAP4
		STIM1
		STK10
		STK11
		STK16
		STK17A
		STK24
		STK25
		STK32A
		STK32B
		STK33
		STK35
		STK36
		STK4
		STK40
		STMN1
		STMN3
		STMN4
		STOM
		STOML1
		STON2
		STOX2
		STPG1
		STRA13
		AL450307.1
		ANXA11
		STRIP1
		STRIP2
		STRN
		STS
		STT3A
		STX12
		STX16
		STX17
		STX18
		STX1A
		ADCYAP1R1
		ADD1
		STX3
		STX4
		STX6
		STX7
		STX8
		STXBP2
		STXBP4
		STXBP5L
		STXBP6
		AP5B1
		SUCNR1
		SUDS3
		SUFU
		APBA1
		APBA2
		APBB1
		APBB1IP
		APBB2
		SUMF2
		SUN2
		APCDD1L
		APEX2
		SUPT4H1
		SUPT7L
		SURF2
		SURF4
		SURF6
		SUSD1
		AMER2
		AMFR
		AMHR2
		AMICA1
		SUV420H2
		SV2A
		SV2B
		SV2C
		APOC3
		SVIL
		SVOP
		SVOPL
		SWAP70
		SWT1
		SYCE2
		SYCN
		SYDE1
		SYF2
		SYK
		SYN1
		SYN3
		SYNC
		SYNDIG1
		SYNDIG1L
		SYNE3
		SYNGAP1
		SYNGR1
		SYNGR2
		SYNGR3
		SYNJ2
		SYNJ2BP
		SYNM
		SYNPO
		SYNPO2
		SYNPO2L
		SYNPR
		SYNRG
		SYP
		SYPL2
		SYS1
		SYT1
		ARFGAP1
		ARFGAP2
		SYT13
		SYT14
		SYT15
		SYT17
		SYT2
		SYT4
		SYT5
		SYT6
		ACVR2B
		ACVRL1
		STC2
		ADAM12
		ADAM15
		ADAM17
		T
		TAB1
		TAB3
		TAC4
		TACC1
		TACO1
		TADA2B
		TAF12
		TAF13
		TAF1B
		TAF1C
		TAF1D
		TAF4B
		TAF8
		TAGLN2
		ADAMTSL2
		ADAMTSL3
		ADAMTSL4
		ADAMTSL5
		TANGO2
		TANGO6
		ADARB2
		STRADA
		TAPBP
		TAPT1
		TARS
		TAS1R3
		TAS2R5
		TATDN2
		TATDN3
		TAX1BP3
		TAZ
		TBC1D1
		TBC1D10C
		AP1AR
		STX2
		TBC1D14
		TBC1D15
		TBC1D16
		TBC1D2
		TBC1D20
		TBC1D22A
		TBC1D22B
		TBC1D24
		TBC1D25
		ADM2
		TBC1D30
		TBC1D32
		ADNP2
		TBCD
		ZNF20
		TBCK
		TBKBP1
		TBL1X
		TBL1XR1
		TBPL2
		TBRG1
		TBRG4
		TBX10
		TBX15
		TBX18
		TBX19
		TBX2
		TBX20
		TBX5
		TCAIM
		TCAP
		TCEA3
		TCEANC
		TCEANC2
		TCEB1
		TCEB3
		TCERG1L
		TCF12
		TCF15
		TCF21
		TCF23
		TCF4
		TCF7
		TCF7L1
		TCFL5
		TCHP
		TCIRG1
		TCN2
		TCOF1
		TCP10
		TCP10L2
		TCP11L1
		TCP11L2
		TCTE1
		TCTEX1D1
		TCTN1
		TCTN3
		TDG
		TDP1
		TDRD10
		TDRD6
		TDRKH
		TEAD1
		TEAD2
		TEAD3
		TEC
		TECPR1
		AHR
		AHRR
		AHSA2
		AIDA
		AIF1L
		AIFM3
		AIG1
		AIPL1
		AJAP1
		AJUBA
		AK2
		AK4
		AK5
		AK9
		AKAP1
		TES
		TESC
		TESK2
		TESPA1
		TET2
		TEX19
		TEX2
		TEX22
		TEX261
		TEX35
		TEX9
		TFAP2B
		TFAP2C
		TFAP2D
		TFAP2E
		TFAP4
		TFB1M
		TFCP2L1
		TFDP2
		TFEB
		TFF1
		TFPI2
		TFRC
		TG
		TGFA
		TGFB1
		TGFB2
		TGFBI
		TGFBR1
		TGFBR2
		ZNF516
		TGIF2
		TGIF2LX
		ALAD
		ZNF544
		ALDH1A2
		ZNF548
		TBC1D12
		TBC1D13
		TGS1
		THAP1
		THAP11
		THAP4
		THAP5
		THAP6
		THAP7
		THAP9
		THBD
		THBS2
		THBS3
		THEM4
		THEM6
		THEMIS2
		THNSL2
		THPO
		THRA
		THRB
		THSD4
		THTPA
		THY1
		TIA1
		TIAF1
		TICAM2
		TICRR
		TIFA
		TIFAB
		TIGD5
		TIGD6
		TIGIT
		TIMD4
		TIMM10
		TIMM17B
		TIMM22
		TIMM23
		ZNF626
		TIMP2
		TIMP3
		TIMP4
		TINF2
		TIPARP
		TIPIN
		TIRAP
		TJAP1
		TK1
		TK2
		TKT
		TLCD1
		TLCD2
		TLE3
		TLK2
		TLL1
		TLL2
		TLN1
		ANAPC2
		TLR4
		ZNF70
		DPYSL2
		DPYSL3
		DPYSL4
		DPYSL5
		DR1
		DRAM1
		DRAXIN
		DRC1
		DRD1
		DRD2
		DRD5
		DRG1
		DRG2
		DRGX
		DRP2
		DSC3
		DSCAM
		DSCC1
		DSCR3
		DSCR4
		DSE
		DSG1
		DSG2
		DST
		DSTYK
		DTD2
		DTHD1
		DTNA
		DTNB
		DTWD1
		DTWD2
		DTX3L
		DTX4
		DUOX2
		DUS2
		DUSP1
		DUSP13
		DUSP15
		DUSP16
		DUSP18
		DUSP19
		DUSP2
		TMEM130
		DUSP26
		DUSP3
		DUSP4
		DUSP7
		DUSP8
		DUSP9
		DUX4
		DUX4L2
		DUX4L3
		DUX4L4
		DUX4L5
		DUX4L6
		DUX4L7
		DVL1
		DVL3
		DYM
		ZSCAN1
		DYNLL1
		DYNLL2
		DYNLRB1
		DYRK2
		DYRK3
		DYRK4
		DYSF
		DZIP1
		E2F1
		E2F2
		E2F4
		E2F7
		ZXDA
		ZXDB
		ZYG11A
		EBF1
		EBF2
		EBF3
		SUGP1
		SUGT1
		SULF1
		SULF2
		SULT4A1
		ECEL1
		ECHDC1
		SUOX
		SUPT3H
		ECI1
		ECT2L
		EDAR
		EDARADD
		EDC3
		EDC4
		EDEM1
		APLP2
		EDN2
		EDN3
		EDNRB
		EED
		EEF1E1
		EEF2K
		EEFSEC
		EEPD1
		EFCAB12
		EFCAB14
		EFCAB2
		EFCAB4A
		EFCAB5
		ACADS
		EFEMP2
		EFHC1
		EFHC2
		ACE
		EFNA1
		EFNA2
		EFNA3
		EFNA4
		EFNA5
		EFNB1
		EFNB2
		EFNB3
		EFR3B
		EFS
		EFTUD2
		EGFL7
		EGFLAM
		EGFR
		EGLN1
		EGLN3
		EGR3
		EGR4
		EHD1
		EHD2
		EHD3
		EHD4
		EHF
		EHMT1
		EHMT2
		EI24
		EID1
		EIF1
		EIF1AX
		EIF2A
		EIF2AK1
		EIF2AK2
		EIF2B1
		ADAL
		EIF2B3
		EIF2B5
		EIF2S1
		EIF3F
		EIF3I
		EIF3M
		EIF4A1
		EIF4B
		EIF4E
		EIF4E3
		EIF4EBP1
		EIF4EBP2
		EIF4G3
		EIF5A2
		EIF5AL1
		ELAC2
		ELAVL1
		ELAVL3
		TAGLN3
		TAL1
		TAL2
		TANC2
		ELFN2
		ELK1
		TAOK1
		ADAT1
		ELMO1
		ELMO2
		ELMOD1
		ELMOD3
		ELMSAN1
		ELOF1
		ELOVL3
		ELOVL4
		ELOVL6
		ELOVL7
		ELP2
		ELP3
		ELP6
		ELTD1
		EMC1
		EMC10
		EMC2
		EMC3
		EMC7
		EMC8
		EMD
		EMILIN1
		TBC1D2B
		EML2
		EML5
		TBC1D9
		EMP1
		TBCEL
		ADORA2A
		ADPRH
		EN2
		ENAH
		ENAM
		ENC1
		ENDOD1
		ADRB1
		ENDOV
		ENG
		ENGASE
		ENHO
		ENKD1
		ENOPH1
		ENOSF1
		ENOX2
		ENPP5
		ENPP6
		ENTHD2
		ENTPD1
		ENTPD2
		ENTPD3
		ENTPD4
		ENTPD5
		ENTPD6
		ENTPD7
		EOMES
		EP400
		EPAS1
		EPB41
		EPB41L1
		EPB41L2
		EPB41L3
		EPB41L4A
		EPB41L5
		EPB42
		EPG5
		EPHA4
		EPHA5
		EPHA8
		EPHB3
		EPHB4
		EPHB6
		EPHX2
		EPHX3
		EPN1
		EPN2
		EPN3
		EPO
		EPOR
		EPPIN
		EPPIN-WFDC6
		TECPR2
		TECTA
		TECTB
		TEF
		TEFM
		TEKT1
		TEKT4
		TEN1
		TENM1
		TENM4
		TEP1
		TEPP
		TERF1
		TERF2
		TERT
		ERCC4
		ERCC6
		ERCC6L
		ERCC6L2
		ERF
		ERG
		ERGIC1
		ERI1
		ERLIN1
		ERLIN2
		ERMAP
		ERN1
		ERO1L
		ERVMER34-1
		ESCO1
		ESCO2
		ESPNL
		ESR2
		ESRP1
		ESRP2
		ESRRA
		ESYT2
		ETF1
		ETNK1
		ETNK2
		ETS1
		ETS2
		ETV1
		ETV3
		ETV4
		ETV6
		ETV7
		EVC
		TGIF2LY
		EVI2A
		EVI5L
		EVPL
		ZNF549
		ALDH1B1
		ALDH1L1
		ALDH1L2
		ALDH3A2
		ALDH3B1
		ALDH4A1
		ALDH5A1
		ALDH6A1
		ALDH7A1
		ALDH9A1
		ALG14
		EXOSC7
		EXPH5
		EXT1
		EXTL2
		EXTL3
		EYA2
		EYA3
		EYS
		EZH1
		F10
		F11R
		F13A1
		F2R
		F2RL3
		F7
		F9
		FAAH
		FABP2
		FABP7
		FADS1
		FADS2
		FADS6
		FAF1
		FAF2
		FAH
		FAHD1
		FAHD2A
		FAIM2
		FAM101A
		FAM101B
		FAM102A
		FAM104A
		FAM104B
		FAM105A
		FAM105B
		FAM106A
		FAM107A
		FAM107B
		FAM109A
		FAM109B
		FAM110B
		FAM110C
		FAM110D
		FAM114A1
		TLN2
		FAM115A
		FAM115C
		FAM118A
		ANGEL1
		FAM120AOS
		FAM120B
		FAM122A
		FAM124A
		FAM124B
		FAM126A
		FAM126B
		FAM127A
		FAM127B
		FAM127C
		FAM129A
		FAM129B
		FAM131A
		FAM131C
		FAM132B
		FAM133B
		FAM134C
		FAM135B
		FAM13A
		FAM150B
		FAM151B
		FAM155B
		FAM160B2
		FAM161B
		FAM162A
		FAM162B
		FAM163A
		FAM163B
		FAM167A
		FAM167B
		FAM168A
		FAM168B
		FAM169A
		FAM169B
		FAM170B
		FAM172A
		FAM174B
		FAM175B
		FAM179A
		FAM180A
		FAM181A
		FAM182B
		FAM183A
		FAM184B
		FAM189A1
		FAM193A
		FAM194B
		FAM196A
		FAM196B
		FAM198B
		FAM19A1
		FAM200B
		FAM205A
		FAM206A
		FAM20A
		FAM20B
		FAM20C
		FAM211A
		FAM212B
		FAM213A
		FAM213B
		FAM216B
		FAM217B
		FAM219A
		FAM219B
		FAM21A
		FAM21B
		FAM21C
		FAM21D
		FAM221B
		FAM222B
		FAM227A
		FAM228A
		FAM229B
		FAM230A
		FAM26E
		FAM27E1
		FAM27E2
		FAM27E3
		FAM32A
		FAM3A
		FAM3C
		FAM43B
		FAM45A
		FAM46A
		FAM46B
		FAM46C
		FAM49A
		FAM49B
		FAM53B
		FAM53C
		FAM57A
		FAM58A
		FAM63B
		FAM64A
		FAM65C
		APOA1BP
		FAM71A
		FAM71E1
		FAM71F1
		FAM71F2
		FAM73B
		FAM78A
		FAM83A
		FAM83B
		FAM83C
		FAM83D
		FAM83F
		FAM83G
		FAM84B
		FAM86A
		FAM8A1
		FAM90A26
		FAM92B
		FAM98A
		FAM98B
		FAM98C
		FAM9C
		FANCA
		FANCB
		FANCE
		FANCG
		FANCM
		FARP2
		FARSB
		FASN
		FASTK
		ARAP1
		FASTKD2
		FAT2
		FAT3
		FAXC
		FAXDC2
		FBF1
		FBL
		FBLIM1
		FBLN2
		FBLN5
		FBLN7
		FBN3
		FBRS
		FBXL16
		FBXL18
		FBXL2
		EIF2B2
		FBXL3
		FBXL4
		FBXL5
		FBXL7
		FBXO10
		FBXO21
		FBXO22
		FBXO27
		FBXO30
		FBXO31
		FBXO32
		FBXO36
		FBXO40
		FBXO41
		FBXO42
		FBXO44
		FBXO46
		FBXO47
		ELF1
		ELF3
		ELF4
		ELFN1
		FBXW7
		FBXW8
		ELK4
		ELL
		FCER2
		FCGR1A
		FCGR1B
		FCGR2A
		FCGR2B
		FCGR3A
		FCGR3B
		FCHO2
		FCHSD1
		FCHSD2
		FCN2
		FCN3
		FCRL1
		FCRL4
		FCRLA
		FCRLB
		FDX1L
		FDXR
		FECH
		FEM1A
		FEN1
		FER
		EMILIN3
		FEV
		FEZ2
		EML6
		FFAR4
		ADO
		FGD3
		FGD5
		FGD6
		FGF1
		FGF10
		FGF11
		FGF18
		FGF19
		FGF22
		FGF23
		FGF9
		FGFR1
		FGFR1OP
		FGFR1OP2
		FGFR2
		FGFR3
		FGFR4
		FGFRL1
		FGG
		FGR
		FHDC1
		FHL2
		FHL3
		FHL5
		FHOD1
		FIBCD1
		FIBIN
		FICD
		FIG4
		FIGF
		FIS1
		FKBP14
		FKBP15
		FKBP5
		FKBP7
		FKBP8
		FKRP
		FKTN
		FLG
		FLG2
		FLI1
		FLII
		FLJ00388
		FLJ00418
		FLJ14816
		FLJ27365
		FLJ45079
		FLNC
		FLOT2
		FLRT2
		FLRT3
		FLT1
		EPS15
		EPS15L1
		EPS8L1
		EPS8L3
		EPT1
		ERAL1
		ERAP2
		ERAS
		ERBB2
		ERBB2IP
		ERBB4
		ERC1
		ERC2
		ERCC1
		ERCC2
		VPS36
		VPS37B
		VPS37C
		VPS37D
		VPS39
		VPS45
		VPS4A
		VPS51
		VPS53
		VPS8
		VPS9D1
		VRTN
		VSIG1
		VSIG10
		VSIG10L
		VSIG4
		VSNL1
		VSTM2A
		VSTM4
		VSTM5
		VSX1
		VSX2
		VTA1
		VTCN1
		VTI1A
		VTI1B
		VWA1
		VWA2
		VWA3A
		VWA5A
		VWA5B2
		VWC2
		VWC2L
		EVC2
		WAPAL
		WARS
		WARS2
		EVX1
		WASH4P
		WBP11
		WBP1L
		WBP2
		WBSCR17
		WBSCR27
		WDFY1
		WDFY2
		WDHD1
		WDR12
		WDR13
		WDR26
		WDR3
		WDR33
		WDR36
		WDR37
		WDR45
		WDR48
		WDR5
		WDR52
		WDR55
		WDR59
		WDR5B
		WDR6
		WDR65
		WDR7
		WDR70
		WDR77
		WDR78
		WDR81
		WDR82
		WDR86
		WDR91
		WDR92
		WDR93
		WEE1
		WFDC1
		WFDC13
		WFDC5
		WFIKKN2
		WHAMM
		WHSC1
		WHSC1L1
		WIF1
		WIPF1
		WIPF2
		WIPF3
		WIPI2
		WISP1
		WISP2
		WIZ
		WLS
		WNK2
		WNT10B
		WNT11
		FAM114A2
		WNT2
		WNT2B
		WNT3
		WNT3A
		WNT4
		WNT5A
		WNT5B
		WNT7A
		WNT7B
		WNT8B
		WNT9A
		WNT9B
		WRNIP1
		WSB1
		WSB2
		WSCD1
		WSCD2
		WT1
		WTIP
		WWC1
		WWC2
		WWC3
		WWOX
		WWP2
		XCR1
		XDH
		XIAP
		XIRP1
		XK
		XKR4
		XKR6
		XKR7
		XKR8
		XKR9
		XPA
		XPNPEP3
		XPO4
		XPO5
		XPO7
		XPOT
		XPR1
		XRCC3
		XRCC5
		XRN1
		XRRA1
		XXbac-BPG32J3.20
		XXcos-LUCA11.5
		XXYLT1
		XYLB
		XYLT1
		XYLT2
		YAE1D1
		YBEY
		YBX2
		YDJC
		YIF1B
		YIPF2
		YIPF5
		YIPF6
		YPEL1
		YPEL2
		YTHDC1
		YWHAG
		YWHAZ
		YY1
		Z98049.1
		ZADH2
		ZAP70
		ZBBX
		ZBED1
		ZBED3
		ZBED6CL
		ZBTB10
		ZBTB12
		ZBTB14
		ZBTB16
		ZBTB17
		ZBTB20
		ZBTB21
		ZBTB25
		ZBTB3
		ZBTB32
		ZBTB37
		ZBTB38
		ZBTB39
		ZBTB40
		ZBTB42
		ZBTB43
		ZBTB44
		ZBTB46
		ZBTB47
		ZBTB49
		ZBTB5
		ZBTB7A
		ZBTB7B
		ZBTB7C
		ZBTB8A
		SUSD5
		SUV39H1
		SUV420H1
		ZC2HC1A
		ZC2HC1C
		ZC3H10
		ZC3H12A
		SVEP1
		ZC3H12C
		ZC3H12D
		ZC3H13
		ZC3H14
		ZC3H18
		ZC3H6
		ZC3H7B
		ZC3H8
		ZC3HAV1L
		ZC3HC1
		ZC4H2
		ZCCHC11
		ZCCHC14
		ZCCHC17
		ZCCHC24
		ZCCHC3
		ZCCHC4
		ZDHHC11
		ZDHHC12
		ZDHHC13
		ZDHHC14
		ZDHHC15
		ZDHHC18
		ZDHHC2
		ZDHHC20
		ZDHHC21
		ZDHHC22
		ZDHHC23
		ZDHHC24
		ZDHHC3
		ZDHHC8
		ZDHHC9
		SYT11
		SYT12
		ZFAND2B
		ZFAND3
		ZFAND5
		ZFHX3
		ZFP1
		ZFP14
		ZFP2
		ZFP36L1
		ZFP36L2
		ZFP37
		ZFP41
		ZFP42
		ZFP62
		ZFP64
		ZFP69B
		ZFP82
		ZFP91
		ZFR2
		ZFX
		ZFY
		ZFYVE1
		ZFYVE20
		ZFYVE27
		ZFYVE28
		ZGLP1
		ZHX2
		ZHX3
		ZIC5
		ZIK1
		ZKSCAN1
		ZKSCAN2
		ZKSCAN3
		ZKSCAN4
		ZKSCAN8
		ZMAT2
		ZMAT3
		ZMAT4
		ZMAT5
		ZMIZ1
		ZMIZ2
		ZMPSTE24
		ZMYM2
		ZMYM4
		ZNF10
		ZNF100
		ZNF101
		ZNF106
		ZNF12
		ZNF121
		ZNF132
		ZNF134
		ZNF135
		ZNF140
		ZNF141
		ZNF142
		DDI2
		DDIT4
		DDIT4L
		DDR2
		DDRGK1
		DDT
		DDTL
		DDX10
		DDX11
		DDX19A
		DDX19B
		DDX21
		DDX31
		DDX42
		DDX5
		DDX51
		DDX52
		DDX54
		DDX56
		DDX58
		DDX6
		DEDD2
		DEFB105A
		DEFB105B
		DEFB106A
		DEFB106B
		DEFB125
		DENND1A
		DENND2A
		DENND4A
		DENND4B
		DENND5A
		DENND5B
		DENND6A
		DERL1
		DERL3
		DES
		DESI1
		DESI2
		ZNF282
		DEXI
		DFFA
		DFFB
		DGAT1
		DGCR14
		DGCR2
		DGCR6
		DGCR6L
		DGCR8
		DGKB
		DGKE
		DGKG
		DGKH
		DGKI
		DGKQ
		DHCR24
		DHCR7
		DHDDS
		DHFR
		DHFRL1
		DHRS11
		DHRS12
		DHRS2
		DHRSX
		DHX30
		DHX33
		DHX36
		DHX37
		DHX40
		DHX58
		DIABLO
		DIAPH1
		ZNF397
		DIEXF
		DIO1
		DIO2
		DIP2A
		DIP2B
		DIP2C
		DIRAS1
		DIRAS2
		DIRAS3
		DIS3L2
		DISP2
		DIXDC1
		DKC1
		DKFZP434E1119
		DKFZP434O1614
		DKFZP667F0711
		DKK3
		DLEC1
		DLEU1
		DLEU7
		DLG2
		DLG3
		DLG5
		DLGAP2
		DLGAP3
		DLGAP4
		DLGAP5
		DLL3
		DLL4
		ZNF502
		ZNF507
		ZNF510
		DLX4
		DMBX1
		DMKN
		DMRT1
		DMRT2
		DMRTB1
		TGM2
		TGM3
		TGM4
		TGM5
		TGOLN2
		ZNF550
		ZNF551
		ZNF555
		DNAH6
		DNAH9
		DNAJA2
		ZNF560
		DNAJB1
[truncated: 6,827 more rows]

## Sheet: Sheet4
miRDB	miRTarBase	TargetScan
ABCC4	KLHL11	MYO1D
ADAMTSL3	EFCAB11	MYO1H
RUFY3	C17orf75	MYO5A
RREB1	NCAPG2	MTDH
RTN4RL1	MYLIP	MTF1
SCN1A	VIPR1	MTG1
SAMD12	OR2A4	MTHFD2
SATB1	RTFDC1	MTHFR
SCML2	TRAF6	MTL5
RNFT2	C17orf75	MTMR1
RP2	AP3S2	MYLK
RPRD2	SOD2	MYNN
SIGLEC6	IMP4	MTMR4
SIM1	ZNF695	MTNR1B
SLC35F1	C15orf38-AP3S2	MTPAP
SLC4A7	SOD2	MTPN
SLC7A14	PRR14L	MTRF1L
SOCS2	MYLIP	MTSS1L
SP8	NKX6-3	MTUS2
SRCIN1	FYN	MUC21
SRGAP2C	ANKEF1	MUC4
ST3GAL6	TAF8	MURC
STAU2	BMP8A	MXI1
TENM2	KIAA1671	MTMR10
TET3	TMEM239	MTMR3
THAP11	SPRY1	PGM2L1
TIMM8A	EIF5A2	PGM3
TLK1	PPP1R37	PGP
TMEM215	KLHL15	PGR
TMOD2	SUPT7L	PHACTR3
TP53INP2	PRPS1	MYOZ3
TPRA1	ANKEF1	N4BP3
TPRG1L	FKBP9	N6AMT1
TSHZ3	ZNF277	NAA15
UBE2H	VIPR1	NAA25
UBE2V1	MIXL1	NAA30
UGGT1	CCNT2	MYEOV
WAPL	ZNF460	MYLIP
XIRP2	PRRC2B	MSL2
ZBTB43	NKAP	MSRB2
ZFHX4	C15orf38-AP3S2	MSS51
ZFX	COMMD4	MSTN
ZNF711	TNFRSF13C	MT1A
ZNF85	FADS2	PHOX2B
ZNF98	SOAT1	PHTF2
ZRANB2	GM2A	PHYH
SEC24C	CAD	PIGL
SFRP2	MTHFD2	PIGO
SGTB	ANKEF1	PIGS
SH3RF3	PGM3	PIH1D3
SHPRH	CCDC171	PIK3C3
SHROOM1	AP3S2	PIK3CD
KCNA1	MYLIP	PIK3R3
KCNJ3	ZFP62	PIKFYVE
KCNK10	TIGD5	PISD
KCTD9	TANK	PITPNC1
KIAA1522	TRMT2B	PITPNM2
KIF26B	OPA3	PITPNM3
KLF9	SELENOH	PIWIL3
KLHL34	LILRA2	PKDCC
LACTB	ZNF383	PKIA
LBP	KLHL15	PKNOX1
LCOR	UBE2Z	PLA2G16
LIMCH1	F2RL3	PLA2G2C
LIN54	NWD1	PLA2G2F
LMOD3	NCAPG2	PLA2G4E
LRP2	C11orf24	PLA2G7
LRRTM3	STRN3	PLAC8
MBD2	ZBTB46	PLCB2
MBNL1	BAZ2B	PLD1
MGAT1	TXNDC15	PLEKHA1
MIA2	UGDH	PLEKHA3
MOB1B	ZNF460	PLEKHA7
MTDH	DERL2	PLEKHF1
MYNN	TAF8	PLEKHG2
NAALADL2	ORAI2	PLEKHG3
NDUFA6	TAF8	PLEKHG4B
NFASC	HIF1AN	PLEKHH2
NFAT5	POLQ	PLEKHO1
NIPAL3	PAQR3	PLEKHO2
NR1D2	IER3IP1	PLIN4
NRF1	LRRC55	PLK2
NRG4	MCF2L2	PLLP
NSG1	CERK	PLN
OLFM4	LRRC55	PLRG1
OSBPL3	OPA3	PLS3
OTULIN	EMC8	PLSCR5
PDE3B	OTUD7B	PLXDC1
PDE8A	B4GALT7	PLXDC2
PDS5B	ANKEF1	PLXNA2
PHACTR3	SOD2	PLXNA4
PHOX2B	ANKEF1	PLXNB3
PIH1D3	ANKEF1	PLXNC1
PIKFYVE	ANKEF1	PMAIP1
PLPPR4	MTPN	PMPCA
PLXDC2	ALG14	PMPCB
PPM1H	AGBL5	PMVK
PPP2R2C	IBA57	PNISR
PPP2R5E	FBXO44	PNMA2
PPP3CC	VHLL	PNO1
PPP4R1	VAV3	PNPLA3
PRAMEF14	NUGGC	PNRC1
PRAMEF2	CCDC47	PNRC2
PRKCE	TMEM239	POC1A
PRKCZ	C18orf25	POFUT2
PRR11	NAA30	POLA2
PRR14L	NCAPG2	POLG
PRRC2B	TRIM49C	POLH
PRRC2C	FDXR	POLL
PTPRJ	PKNOX1	POLR1A
RAB14	STRN3	POLR1C
RAB21	MUC21	POLR1E
RAI2	LAMB1	POLR2F
RBM12B	PARD6B	POLR3A
RBM33	SH2B3	POT1
RBMS1	LRRC55	POU2AF1
RNF10	OCIAD2	POU2F1
RNF144A	PAK2	POU4F2
CAMK4	ANKRD27	POU5F1B
CARD8	YIPF4	POU6F1
CCDC40	ZBTB43	PPARA
CCDC6	FKBP15	PPARGC1B
CDH19	LRRC55	PPCS
CDK6	PLA2G16	PPFIBP2
CELSR3	MDM2	PPIC
CEP19	CHMP2A	PPIE
CHODL	KIAA1586	PPM1E
CNKSR2	TOR1B	PPM1H
CNNM3	MYO1H	PPM1K
CPNE8	FFAR4	PPM1L
CREBZF	DST	PPP1R10
CSMD1	MRPS16	PPP1R12A
DAAM1	ZFP62	PPP1R12B
DCTN4	ZADH2	PPP1R15A
DDX19A	ZNF695	PPP1R15B
DDX3X	CTDSPL	PPP1R16B
DHRS4	CCDC113	PPP1R37
DHRS4L1	TNFAIP2	PPP1R3A
DHRS4L2	SIGLEC8	PPP1R3B
DLG3	ZNF417	PPP1R3D
DMRTA2	PNO1	PPP2R2C
DOCK4	ELAVL2	PPP2R5E
DRD1	PIK3CD	PPP3CC
EFCAB11	UBE2Z	PPP4R1
EIF4E	RPH3AL	PPP4R2
EIF5	SLC33A1	PRAMEF1
ELAVL2	KLHL15	PRAMEF13
FAM155B	KLHL15	PRAMEF14
FBXW7	ZBTB8B	PRAMEF2
FCF1	C8orf33	PRAMEF22
FOXG1	PSMG1	PRCD
FRS2	DENND4B	PHACTR4
GAN	TOR1B	PHB2
GAREM1	MRPS10	PHC1
GJB5	RAN	PHC3
GLCCI1	ANKEF1	PHF13
GOLGA2	SLC7A11	PHF14
GPM6A	SNRPD1	PHF15
GRIA1	VAV3	PHF17
GRIK2	RAB3D	PHF21A
HDHD2	UGT2B10	PHF21B
HIPK1	VAV3	PHF7
HLF	STRN3	PHF8
HNRNPA0	AGBL5	PHKA2
HPCAL4	SMARCA5	NACC2
IBSP	ZFP62	NAGS
IGF2BP3	PRRG4	NANOS1
IL2RA	DYNC1LI2	NAPA
ITGA6	SLC33A1	NAPB
ITPRIP	LRRC55	NAPG
JADE1	ANKEF1	NAT10
JAKMIP3	KIAA1958	NAT8L
JMY	ZBTB8B	NAT9
KBTBD2	HP1BP3	NAV1
ARIH1		NBEA
ARMC8		NBEAL1
ASCC3		NCAM2
ATL1		NCAPG2
AXL		NCAPH
BHMT2		NCBP1
BOD1L1		NCBP2
BTBD11		NCCRP1
C12orf74		NCF1
AFF3		NCK2
ALG10		NCKAP1
ARHGAP29		NCKIPSD
ARID1B		NCL
C5orf30		NCOA1
CA10		NCOA3
CACNB1		NCOR1
		NCR3LG1
		NDE1
		NDUFA6
		NDUFAF5
		NDUFAF7
		NDUFC2
		NDUFS1
		NDUFS6
		NDUFV3
		NECAP1
		NEDD4L
		NEGR1
		NEIL1
		NEK7
		NEO1
		NEU1
		NEURL1B
		NF1
		NFAM1
		NFASC
		NFAT5
		NFRKB
		NFYB
		NGDN
		NHLH2
		NHP2
		NHSL2
		NIN
		NINJ1
		NIPAL3
		NIPAL4
		NIPSNAP3B
		NIT2
		NKAP
		NKD2
		NKIRAS2
		NKPD1
		NKTR
		NKX2-3
		NKX3-2
		NKX6-3
		NLE1
		NLGN4X
		NLK
		NLRP9
		NME1
		NMNAT3
		NNMT
		NOA1
		NOL10
		NOL6
		NOP9
		NOTO
		NOX5
		NPAP1
		NPHS1
		NPM2
		NPTX1
		NPY4R
		NR1D2
		NR2E1
		NR2F6
		NR4A3
		NR6A1
		NRF1
		NRG1
		NRG4
		NRXN1
		NSG1
		NSMCE2
		NSUN2
		NSUN4
		NT5C1A
		NT5C3A
		NT5DC1
		NTNG1
		NTPCR
		NUAK1
		NUB1
		NUDCD3
		NUDT13
		NUDT17
		PRCP
		PRDM15
		PRDM16
		PRDM2
		PRDM6
		PREX2
		PRICKLE1
		NAA38
		NAA40
		NAA60
		NAALAD2
		NAALADL2
		NABP1
		OIT3
		OLFM3
		OLFM4
		ONECUT1
		ONECUT2
		ONECUT3
		OPA3
		OPALIN
		OPCML
		OPN1MW
		OPN1MW2
		OPRL1
		OR2A4
		OR2C3
		ORAI2
		OSBPL3
		OSBPL8
		OSGIN2
		OSM
		OSMR
		OSTF1
		OTC
		OTOG
		OTUD3
		OTUD4
		OTUD5
		OTUD7A
		OTUD7B
		OXNAD1
		OXSR1
		OXTR
		P2RX1
		P2RX6
		P2RY2
		PACS1
		PAFAH1B2
		PAG1
		PAIP2B
		PAK4
		PAK6
		PALD1
		PANK2
		PANK3
		PANK4
		PAOX
		PAPD4
		PAPOLG
		PAQR3
		PAQR5
		PARD3
		PARD6B
		PARD6G
		PARL
		PARM1
		PARP11
		PARVA
		PARVB
		PAWR
		PAX5
		PAX6
		PBRM1
		PCBD2
		PCDH1
		PCDH11X
		PCDH11Y
		PCDH8
		PCDHB11
		PCDHB16
		PCK1
		PCNP
		PCNXL2
		PCSK5
		PCSK7
		PCSK9
		PCYT1B
		PCYT2
		PDCD6
		PDDC1
		PDE10A
		PDE12
		PDE1C
		PDE3B
		PDE4DIP
		PDE7A
		PDE8A
		PDF
		PDK1
		PDS5B
		PDXDC1
		PDXK
		PDZD2
		PEG10
		PER1
		PES1
		PEX2
		PEX26
		PEX6
		PEX7
		PFKFB2
		PFKM
		PGAP1
		PGBD2
		PGLS
		PGM1
		HCN4
		HDDC2
		HDGF
		HDHD2
		HDLBP
		HEBP2
		HECW1
		HEG1
		HELLS
		HELZ
		HEMK1
		HERC2
		HERC6
		HES6
		HEYL
		HGSNAT
		HHIPL1
		HHLA1
		HIC2
		HIF1AN
		HIPK1
		HIPK3
		HIST1H2BJ
		HIST1H3B
		HIST1H3E
		HIST1H3F
		HIST2H2AA3
		HIST2H2BE
		HIVEP3
		HJURP
		HLA-DQA1
		HLA-DQA2
		HLA-E
		HLF
		HMGCS1
		HMGN2
		HMX1
		HNF4A
		HNRNPA0
		HOOK3
		HOXA10
		HOXB1
		HOXD11
		HP1BP3
		HPCAL4
		HPSE
		HPX
		HRAS
		HRH4
		HRK
		HS2ST1
		HS3ST1
		HS6ST1
		HS6ST3
		HSD11B1L
		HSD17B13
		HSD3B7
		HSDL1
		HSP90B1
		HSPA2
		HSPA4L
		HSPD1
		HSPH1
		HTR1E
		HTRA4
		HUWE1
		IBA57
		IBSP
		ICAM1
		ICK
		ICOSLG
		ID3
		ID4
		IER3IP1
		IFFO1
		IFIT2
		IFITM10
		IFNAR1
		IFNB1
		IFNE
		IFT57
		IGDCC4
		IGF1
		IGF1R
		IGF2BP1
		IGF2BP3
		IGFBP7
		IGSF6
		IKBKG
		IKZF3
		IKZF5
		IL13RA1
		IL15RA
		IL17RA
		IL17REL
		IL1RN
		IL21R
		IL24
		IL27RA
		IL2RA
		IL5RA
		IL7R
		ILDR2
		ILF3
		IMMT
		IMP4
		IMPA1
		INA
		INCENP
		ING1
		ING5
		INO80
		INPP4A
		INPP4B
		INPP5B
		INPP5K
		INSR
		INTS6
		INTS7
		INTU
		IPPK
		IQCE
		IQGAP1
		IRAK3
		IRF4
		IRF5
		ISCA2
		ITGA1
		ITGA2
		ITGA2B
		ITGA3
		ITGA6
		ITGA9
		ITGB3BP
		ITIH5
		ITK
		ITPA
		ITPR2
		ITPRIP
		ITPRIPL1
		ITPRIPL2
		IWS1
		IYD
		JAK1
		JAKMIP2
		JAKMIP3
		JDP2
		JHDM1D
		JMJD7
		JMY
		JPH2
		JPH4
		KANK4
		KAT7
		KATNAL1
		KAZALD1
		KBTBD11
		KBTBD2
		KBTBD8
		KCMF1
		KCNA1
		KCNA6
		KCNB1
		KCNC1
		KCNE4
		KCNH1
		KCNH5
		KCNJ1
		KCNJ16
		KCNJ3
		KCNK1
		KCNK10
		KCNK12
		KCNK2
		KCNK5
		KCNK6
		KCNMB3
		KCNN3
		KCNQ5
		KCNS3
		KCTD10
		KCTD16
		KCTD7
		KCTD9
		KDELR1
		KDM1B
		KDM4A
		KDM5A
		KIAA0040
		KIAA0087
		KIAA0232
		KIAA0408
		KIAA0513
		KIAA0895
		KIAA0895L
		KIAA1147
		KIAA1161
		KIAA1239
		KIAA1456
		KIAA1462
		KIAA1522
		KIAA1549L
		KIAA1551
		KIAA1586
		KIAA1671
		KIAA1715
		KIAA1737
		KIAA1755
		KIAA1958
		KIAA2018
		KIF14
		KIF1B
		KIF1C
		KIF21B
		KIF26B
		KIF6
		KIR3DX1
		KLF13
		KLF2
		KLF9
		KLHL11
		KLHL14
		KLHL15
		KLHL23
		KLHL25
		KLHL28
		KLHL29
		KLHL34
		KPNA1
		KPNA3
		KPNB1
		KRBA1
		KRBA2
		KRT75
		KRT79
		KRTAP1-3
		KRTAP2-3
		KRTAP4-9
		KSR2
		KTI12
		KXD1
		LAD1
		LANCL3
		LARS2
		LAS1L
		LAT2
		LAX1
		NUDT21
		NUDT3
		NUGGC
		NUP155
		NUP43
		NUP62CL
		NUP88
		NWD1
		NXT2
		OAS3
		OBFC1
		OCIAD2
		OIP5
		LIF
		LIFR
		LIG3
		LILRA2
		LILRA4
		LIMCH1
		LIMD1
		LIMD2
		LIN28B
		LIN54
		LIN9
		LINC00346
		LINC00692
		LINS
		LIPA
		LIPN
		LIPT2
		LITAF
		LMAN2L
		LMF1
		LMF2
		LMOD3
		LMTK2
		LMX1A
		LMX1B
		LOH12CR1
		LONRF1
		LONRF2
		LPAR1
		LPAR2
		LPCAT2
		LPCAT3
		LPIN2
		LPP
		LPPR4
		LRIG1
		LRP6
		LRP8
		LRRC14
		LRRC19
		LRRC3
		LRRC3C
		LRRC55
		LRRC8B
		LRRC8D
		LRRC8E
		LRRFIP2
		LRRTM3
		LSG1
		LSM10
		LSM11
		LSM12
		LSM5
		LTN1
		LUC7L2
		LUZP1
		LUZP6
		LY6K
		LYRM7
		LYSMD4
		LYST
		LYVE1
		LZTR1
		MAB21L1
		MACC1
		MACROD2
		MAF
		MAFG
		MAG
		MAGEB10
		MAGI3
		MAML3
		MAN1C1
		MAN2A1
		MANBAL
		MANEAL
		MAP10
		MAP2K6
		MAP3K1
		MAP3K11
		MAP3K2
		MAP7
		MAPK1
		MAPK13
		MAPK8
		MAPRE2
		MAPT
		MARC1
		2022-03-04
		2022-03-06
		MARVELD2
		MAST4
		MATR3
		MAVS
		MB21D2
		MBD2
		MBD3
		MBNL1
		MBNL3
		MBOAT2
		MC2R
		MCAM
		MCF2L2
		MCFD2
		MCM8
		MCM9
		MCMBP
		MCMDC2
		MCPH1
		MCU
		MCUR1
		MDM2
		MDM4
		MDP1
		ME1
		MEAF6
		MECP2
		MED12L
		MED16
		MED24
		MED28
		MED29
		MED7
		MEF2D
		MEFV
		MEGF10
		MEGF6
		MEOX2
		METRN
		METTL21B
		METTL2A
		METTL2B
		METTL8
		MEX3A
		MFAP2
		MFAP4
		MFF
		MFHAS1
		MFN1
		MFN2
		MFSD9
		MGA
		MGAT1
		MGAT2
		MGAT3
		MGAT4A
		MGAT4C
		MGAT5B
		MGLL
		MGRN1
		MICAL2
		MICAL3
		MICALCL
		MIEF2
		MIP
		MIPOL1
		MIXL1
		MKI67
		MKLN1
		MKRN2
		MKX
		MLC1
		MLKL
		MLXIP
		MMAB
		MMADHC
		MME
		MMEL1
		MMP15
		MNT
		MOAP1
		MOB1B
		MOB3B
		MOB3C
		MOCOS
		MOCS1
		MOCS2
		MPLKIP
		MPRIP
		MPV17L
		MR1
		MRFAP1L1
		MRGPRF
		MRPL11
		MRPL15
		MRPL3
		MRPL35
		MRPL39
		MRPL43
		MRPS10
		MRPS12
		MRPS16
		MRPS17
		MRPS2
		MRPS27
		MRPS30
		MS4A10
		MSANTD4
		MSC
		MSH5
		TNFRSF13C
		TNFRSF14
		TNFRSF1B
		TNFRSF4
		TNFRSF9
		TNFSF9
		TNIK
		TNKS2
		TNPO1
		TNPO3
		TNR
		TNRC6B
		TOM1L2
		TOR1AIP2
		TOR1B
		TP53INP2
		TP53TG5
		TPBGL
		TPCN2
		TPGS2
		TPM2
		TPMT
		TPRG1L
		TPST2
		TRABD
		TRAF1
		TRAF2
		TRAF3IP2
		TRAF6
		TRAK1
		TRAM2
		TRANK1
		TRAT1
		TRERF1
		TRIM10
		TRIM11
		TRIM24
		TRIM27
		TRIM32
		TRIM44
		TRIM5
		TRIM6
		TRIM63
		TRIM66
		TRIM67
		TRIM72
		TRIOBP
		TRIP12
		TRIP13
		TRMT10A
		TRMT2B
		TRMT5
		TRMT61A
		TRMU
		TRNAU1AP
		TRPC5
		TRPM3
		TRPM7
		TRPV6
		TRUB2
		TSC1
		TSHZ2
		TSHZ3
		TSKU
		TSPAN14
		TSPAN17
		TSPAN18
		TSPAN31
		TSPAN6
		TSPAN9
		TSPYL6
		TSSK2
		TTC13
		TTC37
		TTC38
		TTL
		TTLL12
		TTPAL
		TUBGCP2
		TULP4
		TUSC1
		TUSC5
		TVP23B
		TVP23C
		TVP23C-CDRT4
		TXK
		TXLNA
		TXNDC15
		TXNDC17
		TXNL4A
		TXNL4B
		TYW5
		U2SURP
		UBA2
		UBA6
		UBAP1
		UBASH3B
		UBC
		UBE2D3
		UBE2G2
		UBE2H
		UBE2J2
		UBE2L6
		UBE2QL1
		UBE2R2
		UBE2W
		UBE2Z
		UBE4A
		UBE4B
		UBN1
		UBN2
		UBOX5
		UBQLN4
		UBXN2A
		UBXN7
		UCHL3
		UFL1
		UGDH
		UGGT1
		UGT2B10
		ULK2
		UNC13A
		UNC45A
		UNC5B
		UNKL
		UQCRFS1
		UQCRQ
		URB1
		URM1
		USP13
		USP22
		USP28
		USP30
		USP36
		USP37
		USP42
		USP44
		USP45
		USP46
		USP49
		USP6NL
		USP9X
		UTP14C
		UTP6
		VAMP1
		VANGL1
		VAPA
		VASH1
		VAV3
		VCAN
		VCL
		LAYN
		LBP
		LCE6A
		LCOR
		LCORL
		LCP2
		LDHAL6A
		LDLRAD1
		LEPROTL1
		LETM1
		LHPP
		LHX4
		LHX6
		VSX1
		VWA1
		VWC2
		VWDE
		WAPAL
		WBP1L
		WDR13
		WDR26
		WDR3
		WDR31
		WDR33
		WDR34
		WDR37
		WDR48
		WDR53
		WDR5B
		WDR7
		WDR73
		WDR75
		WDR77
		WDR81
		WDR82
		WDR91
		WEE1
		WHSC1L1
		WIPI2
		WISP2
		WNK1
		WNT2B
		WNT5A
		WNT7B
		WNT9A
		WNT9B
		WSB1
		WWC1
		WWC3
		WWP2
		WWTR1
		XCR1
		XG
		XIAP
		XIRP1
		XIRP2
		XKR4
		XKR7
		XPA
		XPNPEP2
		XPNPEP3
		XPO4
		XRRA1
		YIPF4
		YIPF5
		YIPF6
		YKT6
		YME1L1
		YPEL2
		YWHAZ
		YY1
		YY2
		Z98049.1
		ZADH2
		ZAP70
		ZBED3
		ZBED4
		ZBTB1
		ZBTB10
		ZBTB11
		ZBTB12
		ZBTB14
		ZBTB20
		ZBTB25
		ZBTB34
		ZBTB37
		ZBTB42
		ZBTB43
		ZBTB46
		ZBTB8A
		ZBTB8B
		ZC3H11A
		ZC3H4
		ZC3H6
		ZC3H8
		ZC3HAV1L
		ZCCHC11
		ZCCHC24
		ZDHHC18
		ZDHHC22
		ZDHHC3
		ZEB2
		ZFAND5
		ZFHX4
		ZFP3
		ZFP30
		ZFP37
		ZFP62
		ZFPM1
		ZFYVE26
		ZFYVE9
		ZIC1
		ZIC4
		ZKSCAN1
		ZKSCAN2
		ZKSCAN8
		ZMIZ1
		ZMIZ2
		ZMYM6
		ZMYND8
		ZNF100
		ZNF132
		ZNF134
		ZNF14
		ZNF141
		ZNF154
		ZNF169
		ZNF17
		ZNF177
		ZNF182
		ZNF189
		ZNF207
		ZNF224
		ZNF23
		ZNF234
		ZNF250
		ZNF259
		ZNF263
		ZNF264
		ZNF268
		ZNF274
		ZNF277
		ZNF28
		ZNF280C
		ZNF281
		ZNF284
		ZNF285
		ZNF292
		ZNF317
		ZNF321P
		ZNF324B
		ZNF331
		ZNF345
		ZNF35
		ZNF350
		ZNF354B
		ZNF37A
		ZNF383
		ZNF384
		ZNF394
		ZNF395
		ZNF417
		ZNF430
		ZNF431
		ZNF442
		ZNF445
		ZNF446
		ZNF451
		ZNF460
		ZNF461
		ZNF469
		ZNF471
		ZNF487
		ZNF491
		ZNF496
		ZNF497
		ZNF500
		ZNF512B
		ZNF519
		ZNF528
		ZNF543
		ZNF551
		ZNF555
		ZNF557
		ZNF559
		ZNF562
		ZNF568
		ZNF570
		ZNF573
		ZNF578
		ZNF579
		ZNF587
		ZNF587B
		ZNF589
		ZNF593
		ZNF607
		ZNF610
		ZNF611
		ZNF613
		ZNF620
		ZNF621
		ZNF641
		ZNF652
		ZNF670
		ZNF672
		ZNF688
		ZNF695
		ZNF696
		ZNF70
		ZNF703
		ZNF704
		ZNF708
		ZNF710
		ZNF711
		ZNF721
		ZNF736
		ZNF737
		ZNF746
		ZNF75A
		ZNF766
		ZNF772
		ZNF773
		ZNF774
		ZNF778
		ZNF783
		ZNF784
		ZNF786
		ZNF791
		ZNF800
		ZNF813
		ZNF816
		ZNF831
		ZNF835
		ZNF843
		ZNF844
		ZNF852
		ZNF860
		ZNF862
		ZNF865
		ZNF878
		ZNF98
		ZNF99
		ZNRF2
		ZNRF4
		ZRANB1
		ZRANB2
		ZSCAN12
		ZSCAN25
		ZSCAN31
		ZSWIM6
		ZZEF1
		PRICKLE2
		PRIM1
		PRKCDBP
		PRKCE
		PRKCZ
		PRKD3
		PRKG2
		PRKX
		PRLR
		PRMT5
		PRMT6
		PROX1
		PRPF38B
		PRPF4B
		PRPS1
		PRR11
		PRR14L
		PRR24
		PRR9
		PRRC2B
		PRRC2C
		PRRG1
		PRRG3
		PRRG4
		PRSS12
		PRSS21
		PRSS35
		PRUNE2
		PRX
		PSAPL1
		PSD3
		PSD4
		PSMB5
		PSMB7
		PSMB9
		PSMC2
		PSMC4
		PSMD12
		PSMD5
		PSME3
		PSMF1
		PSMG1
		PSTPIP1
		PSTPIP2
		PTAFR
		PTCH1
		PTDSS2
		PTGDR
		PTGFR
		PTGFRN
		PTGS2
		PTK6
		PTP4A1
		PTPN11
		PTPN4
		PTPRD
		PTPRF
		PTPRG
		PTPRJ
		PTRH2
		PTTG1IP
		PURA
		PURB
		PVR
		PVRL1
		PXDC1
		PXDN
		PXMP2
		PXMP4
		PYCARD
		PYGB
		QKI
		QSER1
		RAB11A
		RAB11FIP1
		RAB14
		RAB21
		RAB22A
		RAB30
		RAB33B
		RAB37
		RAB39A
		RAB3C
		RAB3D
		RAB40B
		RAB40C
		RAB5B
		RAB6B
		RABAC1
		RABEP2
		RABL5
		RAC1
		RAC3
		RAD1
		RAD51L3-RFFL
		RAD52
		RAD54L2
		RAD9A
		RAD9B
		RADIL
		RAG1
		RAI2
		RALGPS1
		RALGPS2
		RAP1B
		RAP1GAP2
		RAP2B
		RASA3
		RASA4
		RASAL1
		RASGRF2
		RASSF2
		RASSF4
		VHLL
		VIPR1
		VKORC1L1
		VLDLR
		VMA21
		VMAC
		VOPP1
		VPS13D
		VPS18
		VPS39
		VPS41
		VPS52
		VSIG10
		GEMIN6
		GEMIN7
		GFRA1
		GFRA3
		GGA2
		GGPS1
		GHRHR
		GIGYF2
		GIMAP1
		GIMAP4
		GINS1
		GINS2
		GINS4
		GIPR
		GIT2
		GJA1
		GJB5
		GJB7
		GK5
		GLB1L3
		GLCCI1
		GLRA3
		GLT1D1
		GLTSCR1L
		GLYAT
		GM2A
		GMEB1
		GMPPB
		GNAT1
		GNB1L
		GNB2L1
		GNG7
		GNL1
		GNL3L
		GNPNAT1
		GNPTAB
		GOLGA1
		GOLGA2
		GOLGA7B
		GOLGA8A
		GOSR1
		GPC6
		GPCPD1
		GPD1L
		GPER1
		GPI
		GPKOW
		GPLD1
		GPM6A
		GPN1
		GPR110
		GPR123
		GPR124
		GPR135
		GPR153
		GPR157
		GPR173
		GPR174
		GPR20
		GPR35
		GPR37
		GPR39
		GPR63
		GPR75
		GPR78
		GPRIN2
		GPRIN3
		GPS1
		GRAMD1B
		GRAMD2
		GRAMD3
		GRAP2
		GREB1
		GREM1
		GREM2
		GRIA1
		GRIA2
		GRIK2
		GRIK3
		GRIK4
		GRIN2B
		GRINA
		GRK1
		GRM1
		GRWD1
		GSDMC
		GSK3B
		GSR
		GSTT2
		GSTT2B
		GTDC1
		GTF2F1
		GTF2H2C
		GTF2H3
		GTF2H5
		GTF3C6
		GTPBP1
		GTPBP6
		GUCY1A3
		GUF1
		GXYLT1
		H6PD
		HAP1
		HBS1L
		HCN3
		A4GNT
		AACS
		AAK1
		AATK
		ABAT
		ABCA5
		ABCA6
		ABCB11
		ABCC11
		ABCC2
		ABCC4
		ABCD2
		ABCF2
		ABCF3
		ABCG1
		ABCG8
		ABHD15
		ABHD17A
		ABHD5
		ABHD6
		ABI2
		ABRACL
		ABT1
		ABTB2
		AC002472.13
		AC005481.5
		AC006372.1
		AC007040.11
		AC007952.5
		AC010336.1
		AC011484.1
		AC012360.2
		AC016559.1
		AC022431.2
		AC027763.2
		AC079210.1
		AC106017.1
		AC132192.1
		AC135983.2
		AC144568.2
		AC145676.2
		ACBD3
		ACBD7
		ACER2
		ACP5
		ACSBG1
		ACTC1
		ACTR1A
		ACVR2B
		ADAM17
		ADAMTS15
		ADAMTS17
		ADAMTS4
		ADAMTS5
		ADAMTS8
		ADAMTSL1
		ADAMTSL3
		ADAMTSL5
		ADARB1
		ADCK1
		ADCY5
		ADD2
		ADI1
		ADIPOQ
		ADIPOR2
		ADM
		ADM2
		ADRA1A
		ADRB1
		ADRBK2
		ADSL
		AEBP1
		AEN
		AFAP1
		AFF3
		AFF4
		AGAP1
		AGAP10
		AGAP4
		AGAP5
		AGAP6
		AGAP7
		AGAP8
		AGAP9
		AGBL5
		AGMAT
		AGO2
		AGO3
		AGO4
		AGPAT3
		AGPAT4
		AGPAT6
		AGPS
		AGRN
		AGTRAP
		AHCY
		AHR
		AIDA
		AIFM2
		AJUBA
		AKAP17A
		AKAP7
		AKAP8
		AKR1CL1
		AKR1D1
		AKR7A2
		AKT1
		AL009178.1
		AL138847.1
		AL353791.1
		AL359878.1
		AL591479.1
		AL591684.1
		AL603965.1
		AL627309.1
		AL953854.2
		ALDH18A1
		ALDH1L2
		ALDH6A1
		ALDH7A1
		ALDOA
		ALG10B
		ALG12
		ALG14
		ALPK3
		ALX4
		AMDHD2
		AMER3
		AMIGO1
		AMN
		ANAPC7
		ANGEL2
		ANGPT2
		ANGPTL3
		ANKEF1
		ANKFY1
		ANKH
		ANKIB1
		ANKMY1
		ANKRD10
		ANKRD13A
		ANKRD23
		ANKRD27
		ANKRD28
		ANKRD33B
		ANKRD52
		ANKRD9
		ANO2
		ANO6
		ANTXR1
		ANXA11
		ANXA6
		AOC3
		AP003774.4
		AP005482.1
		AP006621.5
		AP1AR
		AP2B1
		AP3B2
		AP3M1
		AP3S2
		AP4E1
		AP4S1
		AP5S1
		APBA1
		APCDD1L
		APH1A
		APMAP
		APOA1
		APOBEC3F
		APOC3
		APTX
		AQP1
		AQP2
		AQP7
		AR
		AREG
		AREGB
		ARFGEF2
		ARHGAP1
		ARHGAP10
		ARHGAP18
		ARHGAP20
		ARHGAP28
		ARHGAP29
		ARHGAP35
		ARHGEF10
		ARHGEF5
		ARID1B
		ARID3A
		ARIH1
		ARL1
		ARL10
		ARL11
		ARL4C
		ARL5B
		ARL6IP5
		ARL8A
		ARL8B
		ARMC8
		ARMCX3
		ARNT2
		ARPC5L
		ARPP21
		ARRDC3
		ARRDC4
		ARSA
		ARSE
		ARSG
		ARSI
		ARSJ
		ARSK
		ASB13
		ASB4
		ASB6
		ASCC1
		ASH2L
		ASPHD2
		ASTN2
		ASXL2
		ATF7IP
		ATF7IP2
		ATG7
		ATHL1
		ATL1
		ATL3
		ATOH8
		ATP11A
		ATP1B1
		ATP1B2
		ATP1B3
		ATP2A2
		ATP6V1B2
		ATP6V1C2
		ATP8A2
		ATP8B1
		ATP8B3
		ATP9A
		ATXN3
		ATXN7L3B
		AUTS2
		AVPI1
		AXL
		AZIN1
		B3GALT2
		B3GAT1
		B4GALNT1
		B4GALNT3
		B4GALT5
		B4GALT7
		BACE1
		BACE2
		BACH2
		BAG1
		BASP1
		BAZ2A
		BAZ2B
		BCAS4
		BCKDHB
		BCL10
		BCL2L1
		BCL7A
		BCL9L
		BDKRB2
		BDP1
		BEND4
		BEST4
		BET1L
		BHLHB9
		BHMT2
		BICC1
		BICD1
		BID
		BIVM
		BLVRA
		BMP10
		BMP8A
		BMP8B
		BMPR1A
		BMPR2
		BMS1
		BOC
		BOD1
		BOD1L1
		BPI
		BRD9
		BRI3BP
		BRMS1L
		BTBD11
		BTBD19
		BTBD3
		BTBD9
		BTC
		BTD
		BTF3L4
		BTLA
		BTN3A1
		BTNL9
		BTRC
		BX088651.1
		BX255923.1
		C10orf118
		C10orf25
		C10orf54
		C10orf71
		C10orf90
		C11orf24
		C11orf31
		C11orf48
		C11orf54
		C11orf72
		C12orf4
		C12orf43
		C12orf5
		C12orf74
		C13orf35
		C14orf142
		C14orf2
		C15orf38-AP3S2
		C15orf56
		C16orf52
		C16orf54
		C16orf72
		C17orf51
		C17orf53
		C17orf58
		C17orf74
		C17orf75
		C17orf80
		C17orf85
		C18orf21
		C18orf25
		C18orf32
		C18orf42
		C19orf52
		C1GALT1
		C1orf145
		C1orf147
		C1orf168
		C1orf170
		C1orf200
		C1orf220
		C1ORF220
		C1orf226
		C1orf50
		C1orf64
		C1orf95
		C1QTNF3
		C1QTNF6
		C1QTNF8
		C1RL
		C20orf196
		C20orf27
		C21orf128
		C21orf49
		C21orf88
		C22orf29
		C2CD2
		C2orf48
		C2orf71
		C2orf72
		C2orf91
		C3orf27
		C3orf36
		C3orf52
		C3orf55
		C3orf70
		C3orf72
		C4orf17
		C4orf26
		C4orf33
		C5orf30
		C5orf49
		C5orf51
		C5orf54
		C6orf106
		C6orf211
		C7orf25
		C7orf26
		C7orf41
		C7orf43
		C7orf49
		C7orf55-LUC7L2
		C8A
		C8orf33
		C8orf37
		C9orf153
		C9orf163
		C9orf47
		C9orf64
		C9orf69
		C9orf72
		CA10
		CA12
		CA6
		CAB39L
		CABLES2
		CACFD1
		CACNA1B
		CACNA1C
		CACNA1I
		CACNA2D3
		CACNB1
		CACNG7
		CACNG8
		CACUL1
		CACYBP
		CAD
		CADM1
		CALN1
		CALU
		CAMK4
		CAP1
		CAPN14
		CAPN7
		CAPZA2
		CAPZB
		CARD8
		CASC4
		CASP10
		CASZ1
		CBL
		CBLB
		CBLL1
		CBLN2
		CBR1
		CBX4
		CBX7
		CCBE1
		CCDC107
		CCDC113
		CCDC121
		CCDC125
		CCDC127
		CCDC13
		CCDC141
		CCDC144A
		CCDC144NL
		CCDC171
		CCDC18
		CCDC3
		CCDC40
		CCDC43
		CCDC50
		CCDC6
		CCDC69
		CCDC77
		CCDC78
		CCDC80
		CCDC88C
		CCDC9
		CCDC90B
		CCL1
		CCL28
		CCL8
		CCND1
		CCND2
		CCNI2
		CCNJL
		CCNT2
		CCNYL1
		CCS
		CCSER2
		CD109
		CD244
		CD247
		CD276
		CD300E
		CD300LG
		CD33
		CD38
		CD3D
		CD55
		CD59
		CD84
		CD93
		CD99
		CDC14B
		CDC42BPA
		CDC42EP1
		CDC42EP4
		CDCA7L
		CDH1
		CDH19
		CDH20
		CDH3
		CDHR1
		CDIPT
		CDK12
		CDK14
		CDK5RAP2
		CDK6
		CDKL2
		CDKN2A
		CDKN2AIP
		CDKN2AIPNL
		CDKN2B
		CDON
		CDRT4
		CDS1
		CDS2
		CDSN
		CDX1
		CDX2
		CDYL2
		CECR6
		CELF1
		CELF2
		CELSR1
		CELSR3
		CENPF
		CENPH
		CENPI
		CENPL
		CENPM
		CENPW
		CEP104
[truncated: 1,050 more rows]

## Sheet: Sheet5
miRDB	miRTarBase	TargetScan
DPH6	DEK	MED1
ENPP4	FOXO3	MED6
DSE	RBM41	MED8
DYRK1A	SESN3	MED9
EAF1	DCAF12	MED12L
FAM126B	MYBL1	MED13L
ERBB3	NFIC	MED14
ERC2	KIAA1210	MED17
F8	HNRNPF	MED21
HLTF	CASP10	MED22
HOMER1	APOL6	MED23
ID2	COX15	MED26
IL1RL1	CCL16	MED28
IMPAD1	MYO1F	MED29
INO80D	AKAP12	MEIG1
INO80E	ABCF2	MEIS2
IQCB1	MYO1F	MEMO1
KATNAL1	MYBL1	MEF2A
KCNA2	SLC35A2	MEF2C
KCND2	DGS2	MEF2D
KCNT2	BTBD3	MEFV
KCTD10	APOL6	MEGF10
KDM2A	CDKL1	MEGF11
KIAA1147	NNT	MEGF6
KLHL12	CDKL1	MEGF9
KLHL29	DSEL	MEI1
L3MBTL3	HMGN2	MEI4
LAMC1	VWA1	ME1
LARP4	NRL	MEA1
LMO3	RHOA	MECP2
LOC100132146	ERBB3	METTL15
LRRC4C	NMNAT2	METTL16
LRRFIP2	NMNAT2	METTL21C
FAM13C	CDK2AP1	METTL22
FAM46A	SOX9	METTL24
FAM91A1	ADK	METTL2A
FAT1	CDKL1	METTL2B
FERMT1	PAG1	METTL8
FGFR1OP2	PAG1	METTL9
FOXN2	ACACA	MEX3A
G3BP2	KDM6B	MEX3C
GM2A	KIAA0513	MFAP1
GOLGA1	TMED7	MFAP3
GPD2	ZNF76	MFAP3L
GPR158	DCDC2	MFF
GPR65	BTBD3	MFHAS1
HEG1	PGPEP1	MFN1
HEXIM1	WRN	MFN2
HIPK3	RPS3	MFSD2A
ABCA1	EPHA4	MFSD2B
ABHD13	EMCN	MFSD4
ABL2	MYO1F	MFSD6
ACOX1	TMEM120B	MFSD8
ACTA1	C6orf120	MFSD9
ACVR2A	RTL8C	MGA
ADNP	CREB3L2	MGAM
AKAP6	PPP1R10	MGAT1
AKAP7	AK4	MGAT2
ALPK1	PTPRJ	MGAT4A
AMER1	PTPRJ	MGAT4C
ANKRD22	APOL6	MGC10955
ANKRD36B	CEP135	MGLL
AP1S3	APOL6	MIA3
ARHGEF4	IGF1R	MIB1
ATMIN	APOL6	MICA
ATP1A4	APOL6	MICAL2
ATXN7	HS6ST3	MICALCL
AXIN2	HS6ST3	MICU1
BARX1	HS6ST3	MICU3
BCCIP	PRRC2C	MID1
BCL11A	TMPRSS12	MID2
BCL11B		MIEF1
BEND4		MIEF2
BOD1L1		MIEN1
BST1		MIER1
C2orf88		MIER3
C5orf24		MINA
C8orf37		MINOS1
CARTPT		MINPP1
CCDC149		MIPOL1
CD24		MIS12
CDK14		MISP
CERS6		MITF
CFAP44		MIXL1
CHGB		MKI67IP
CHMP3		MKKS
CLDND1		MKLN1
CLIP1		MLEC
CLPX		MLH1
CLVS1		MLH3
CNTNAP2		MLIP
COL8A2		MLK4
CORO2B		MLKL
CRISP1		MLLT11
CRISPLD1		MLLT3
CSGALNACT2		MLLT6
CSNK1A1		MLTK
CTSV		MLX
CXADR		MLXIP
CYP1B1		MLYCD
DCLK1		MMAA
DDX6		MMADHC
DEK		MME
DENND4C		MMGT1
DLG2		MMP13
SPAG9		MMP15
SPARC		MMP16
SPATA5		MMP19
SPHKAP		MMP20
SRSF3		MMP24
STPG2		MMP28
STX16		MMP8
SYNPO2		MMP9
SYT14		MMRN2
TAF2		MMS19
TARBP2		MMS22L
TECTB		MNAT1
TESK1		MNT
TFAP2A		MOAP1
THRB		MOB3B
TLX1		MOB3C
TMED2		MOB4
TMEM189		MOBP
TMEM87A		MOCOS
TMX3		MOCS1
TNFSF10		MOG
TNKS		MOGS
TPGS2		MON1B
TRABD2B		MON2
TRDN		MORC3
TRIM35		MORC4
TRIP12		MORN4
TSC22D1		MOSPD1
TTC39C		MOSPD2
TXNL1		MOV10
UBE2D3		MOXD1
UBE2G1		MPC2
UBE2K		MPEG1
UNC5D		MEN1
USP38		MEOX1
VPS36		MEP1A
XG		MESDC1
YAF2		MESDC2
ZC3H15		MESP1
ZCCHC14		MET
ZMYND11		METAP1
ZNF134		METAP1D
ZNF230		METAP2
ZNF280B		METRN
ZNF484		METTL10
ZNF737		METTL14
ZNF772		MPZL3
ZSCAN5A		MR1
ZSWIM6		MRAS
MAN2A1		MRC1
MAN2A2		MRC1L1
MAP4		MRFAP1
MAP9		MRO
MAPK8		MRPL17
MCTP2		MRPL2
MDFIC		MRPL22
METAP1		MRPL3
MFSD4A		MRPL32
MGAT2		MRPL35
MICAL2		MRPL36
MMAA		MRPL44
MRPL22		MRPL49
MTFR2		MRPL50
MTHFD2L		MRPS10
MXRA7		MRPS11
MYCN		MRPS18A
MYSM1		MRPS23
NFIA		MRPS25
NLRC5		MRPS28
NOVA1		MRPS30
NPHS1		MRPS36
NR2E1		MRRF
NRG4		MRTO4
NUDT9		MRVI1
OSTM1		MS4A1
OTUD4		MS4A14
PACSIN3		MS4A15
PAFAH1B1		MS4A3
PAPSS1		MS4A4A
PARM1		MS4A6A
PCDH7		MSANTD2
PCM1		MSANTD3
PDE4D		MSANTD4
PDE6D		MSC
PEX5		MSH2
PF4		MSH3
PGR		MSI1
PIK3CG		MSL2
PLXDC2		MSR1
PLXNA2		MSRB3
PRKAB2		MSTN
PROX1		MSX2
PRR23A		MT1A
PRRG4		MTA3
PTPRD		MT-ATP8
PTPRJ		MTCH1
PUDP		MTCP1
PWWP2A		MTDH
RABL3		MTERF
RAPGEF5		MTF1
RCOR3		MTF2
RHPN2		MTFR1L
RIMKLB		MTFR2
RNF10		MTHFD1
RNF103-CHMP3		MTHFD1L
RNF128		MTHFD2
ROCK1		MTHFR
RPA2		MTHFSD
RRN3		MTL5
SCD		MTMR10
SCD5		MTMR14
SEMA3C		MTMR2
SEMA5A		MTMR6
SESTD1		MTMR7
SH3GL3		MTMR9
SLC24A4		MTO1
SLC39A10		MTOR
SLC39A9		MTPAP
SLC5A7		MTPN
SLC8A1		MTR
SP2		MTRF1L
		MTRNR2L11
		MTSS1L
		MTTP
		MTUS1
		MTUS2
		MTX3
		MUC15
		MUC16
		MUC19
		MUC20
		MUC22
		MUC3A
		MUM1L1
		MURC
		MUT
		MVK
		MX1
		MXD1
		MXD4
		MXI1
		MXRA7
		MYADM
		MYB
		MYBL1
		MYBPC1
		MYC
		MYCBP
		MYCBP2
		MYCN
		MYCT1
		MYD88
		MYEF2
		MYH10
		MYH13
		MYL1
		MYL7
		MYL9
		MYLK4
		MYO10
		MYO15A
		MYO16
		MYO18A
		MYO18B
		MYO19
		MYO1E
		MYO1F
		MYO3B
		MYO5A
		MYO5B
		MYO6
		MYO9A
		MYO9B
		MYOCD
		MYOM2
		MYOZ2
		MYOZ3
		MYPN
		MYRF
		MYRFL
		MYRIP
		MYSM1
		N4BP2
		N4BP2L1
		N4BP2L2
		N4BP3
		N6AMT1
		NAA11
		NAA15
		NAA30
		NAA35
		NAA38
		NAA40
		NAA50
		NAA60
		NAAA
		NAALAD2
		NAB2
		NABP1
		NACC2
		NAGA
		NAGK
		NAGPA
		NAGS
		NAIF1
		NALCN
		NAMPT
		NANP
		NAP1L1
		NAP1L2
		NAP1L4
		NAP1L5
		NAPEPLD
		NARG2
		NAT10
		NAT8L
		NAV2
		NAV3
		NBEAL1
		NBN
		NBPF10
		NBPF12
		NBPF14
		NBPF20
		NBPF9
		NCALD
		NCAM1
		NCAM2
		NCAPD3
		NCAPG
		NCAPH
		NCDN
		NCEH1
		NCK1
		NCK2
		NCKAP1
		NCKIPSD
		NCMAP
		NCOA3
		NCOA4
		NCR3LG1
		NCSTN
		NDC1
		NDE1
		NDFIP1
		NDN
		NDNF
		NDOR1
		NDST3
		NDST4
		NDUFA11
		NDUFA3
		NDUFA5
		NDUFA6
		NDUFA9
		NDUFAF1
		NDUFAF5
		NDUFB6
		NDUFB9
		NDUFC1
		NDUFS1
		NDUFS7
		NEBL
		NECAB1
		NECAB3
		NEDD1
		NEDD4
		NEDD4L
		NEDD8
		NEDD9
		NEGR1
		NEIL3
		NEK10
		NEK3
		NEK4
		NEK7
		NEK9
		NENF
		NETO1
		NETO2
		NEU3
		NEURL1B
		NEUROD1
		NEUROD2
		NEUROD4
		NEUROG1
		NEXN
		NF1
		NF2
		NFAM1
		NFASC
		NFAT5
		NFATC2
		NFATC3
		NFATC4
		NFE2
		NFE2L3
		NFIA
		NFIB
		NFIC
		NFIL3
		NFIX
		NFKBID
		NFYA
		NFYB
		NGB
		NGFRAP1
		NHLH2
		NHLRC2
		NHS
		NHSL1
		NHSL2
		NICN1
		NID1
		NID2
		NIF3L1
		NIP7
		NIPA1
		NIPAL1
		NIPAL2
		NIPAL3
		NIPAL4
		NISCH
		NKAIN1
		NKAIN2
		NKAIN3
		NKAIN4
		NKAP
		NKD1
		NKG2-E
		NKIRAS2
		NKPD1
		NKX2-1
		NKX2-3
		NKX3-1
		NLGN1
		NLGN2
		NLGN3
		NLK
		NLRC3
		NLRC5
		NLRP6
		NLRP7
		NLRP9
		NMB
		NME1
		NME2
		NME7
		NME9
		NMNAT2
		NMNAT3
		NMT1
		NMT2
		NNMT
		NNT
		NOD2
		NODAL
		NOL10
		NOL3
		NOL4
		NOL8
		NOL9
		NOLC1
		NOP2
		NOP58
		NOSTRIN
		NOTCH2
		NOTCH2NL
		NOTCH3
		NOV
		NOVA1
		NOX1
		NOX5
		NPAP1
		NPAS2
		NPAS3
		NPBWR1
		NPC1L1
		NPC2
		NPEPL1
		NPFFR1
		NPFFR2
		NPHP3
		NPHS1
		NPM2
		NPPB
		NPR3
		NPTX1
		NPTXR
		NPVF
		NPY1R
		NPY4R
		NQO1
		NQO2
		NR2C1
		NR2C2
		NR2E1
		MPHOSPH9
		MPI
		MPLKIP
		MPP1
		MPP5
		MPP6
		MPP7
		MPPE1
		MPPED1
		MPPED2
		MPRIP
		MPV17L
		MPZL1
		KCND1
		KCND2
		KCND3
		KCNE1
		KCNE4
		KCNG1
		KCNG3
		KCNH1
		KCNH5
		KCNH8
		KCNIP3
		KCNIP4
		KCNJ10
		KCNJ11
		KCNJ13
		KCNJ15
		KCNJ16
		KCNJ2
		KCNJ3
		KCNJ4
		KCNJ5
		KCNJ6
		KCNJ8
		KCNK1
		KCNK15
		KCNK17
		KCNK3
		KCNK5
		KCNMB1
		KCNMB3
		KCNN1
		KCNN3
		KCNN4
		KCNQ3
		KCNQ4
		KCNQ5
		KCNS2
		KCNT2
		KCNV1
		KCNV2
		KCTD1
		KCTD10
		KCTD12
		KCTD15
		KCTD16
		KCTD18
		KCTD2
		KCTD20
		KCTD21
		KCTD3
		KCTD5
		KCTD7
		KCTD9
		KDELR1
		KDELR2
		KDELR3
		KDM2A
		KDM2B
		KDM3B
		KDM4C
		KDM4D
		KDM4E
		KDM5A
		KDM5B
		KDM5C
		KDM6B
		KDSR
		KERA
		KHDRBS1
		KHK
		KHNYN
		KHSRP
		KIAA0040
		KIAA0087
		KIAA0141
		KIAA0226
		KIAA0232
		KIAA0319
		KIAA0408
		KIAA0430
		KIAA0513
		KIAA0556
		KIAA0753
		KIAA0825
		KIAA0930
		KIAA0947
		KIAA1024
		KIAA1045
		KIAA1143
		KIAA1147
		KIAA1161
		KIAA1210
		KIAA1239
		KIAA1244
		KIAA1324
		KIAA1324L
		KIAA1407
		KIAA1430
		KIAA1432
		KIAA1456
		KIAA1462
		KIAA1522
		KIAA1524
		KIAA1549
		KIAA1549L
		KIAA1551
		KIAA1614
		KIAA1644
		KIAA1671
		KIAA1715
		KIAA1737
		KIAA1755
		KIAA1841
		KIAA1875
		KIAA1958
		KIAA1984
		KIAA2018
		KIAA2022
		KIF1B
		KIF20A
		KIF20B
		KIF24
		KIF26B
		KIF3A
		KIF3B
		KIF3C
		KIF5A
		KIF5B
		KIF5C
		KIF6
		KIF7
		KIN
		KIRREL
		KITLG
		KL
		KLF1
		KLF11
		KLF12
		KLF13
		KLF14
		KLF17
		KLF2
		KLF3
		KLF4
		KLF5
		KLF6
		KLF7
		KLF8
		KLF9
		KLHDC10
		KLHDC7A
		KLHDC8A
		KLHL1
		KLHL12
		KLHL13
		KLHL15
		KLHL17
		KLHL18
		KLHL23
		KLHL24
		KLHL28
		KLHL29
		KLHL3
		KLHL30
		KLHL31
		KLHL32
		KLHL36
		KLHL38
		KLHL5
		KLHL6
		KLHL7
		KLHL8
		KLHL9
		KLK15
		KLK2
		KLK3
		KLK4
		KLK7
		KLKB1
		KMO
		KMT2A
		KMT2C
		KMT2E
		KNSTRN
		KPNA1
		KPNA3
		KPNA4
		KPNA5
		KRAS
		KRBA1
		KRBA2
		KRBOX4
		KRCC1
		KREMEN1
		KRI1
		KRIT1
		KRT12
		KRT20
		KRT222
		KRT24
		KRT74
		KRTAP13-1
		KRTAP1-5
		KRTAP24-1
		KRTAP4-2
		KSR2
		KY
		L1CAM
		L3MBTL1
		L3MBTL3
		L3MBTL4
		LACC1
		LACTB
		LAIR1
		LAMA2
		LAMA3
		LAMA4
		LAMC1
		LAMC3
		LAMP1
		LAMP2
		LAMP3
		LAMP5
		LAMTOR3
		LANCL1
		LANCL2
		LANCL3
		LAPTM4B
		LARGE
		LARP1
		LARS
		LARS2
		LAS1L
		LASP1
		LATS2
		LAX1
		LAYN
		LBH
		LCA5
		LCA5L
		LCAT
		LCE1E
		LCE2A
		LCE5A
		LCK
		LCLAT1
		LCMT2
		LCOR
		LCORL
		LDB2
		LDB3
		LDHAL6A
		LDLR
		LDLRAD1
		LDLRAD2
		LDLRAD4
		LDLRAP1
		LDOC1L
		LEF1
		LEMD3
		LEPR
		LEPREL1
		LEPROT
		LETM1
		LETMD1
		LGALS3BP
		LGALS8
		LGALSL
		LGI2
		LGI4
		LGR4
		LGR5
		LGSN
		LHCGR
		LHFP
		LHFPL2
		LHFPL3
		LHFPL4
		LHX1
		LHX3
		LHX4
		LHX5
		LHX6
		LHX9
		LIF
		LIFR
		LIG3
		LILRA1
		LILRA2
		LILRB4
		LIMA1
		LIMCH1
		LIMD1
		LIMD2
		LIME1
		LIMS1
		LIMS3
		LIMS3L
		LIN28B
		LIN52
		LIN54
		LIN7A
		LINC00346
		LINC00632
		LIPA
		LIPC
		LIPG
		LIPN
		LITAF
		LIX1
		LLPH
		LMAN2
		LMBR1
		LMBRD1
		LMBRD2
		LMCD1
		LMO2
		LMO3
		LMO4
		LMO7
		LMTK2
		LMTK3
		LMX1A
		LMX1B
		LNPEP
		LNX1
		LNX2
		LOH12CR1
		LONP2
		LONRF1
		LONRF2
		LONRF3
		LOX
		LOXL2
		LPAR3
		LPAR5
		LPCAT2
		LPGAT1
		LPHN2
		LPHN3
		LPIN2
		LPIN3
		LPL
		LPO
		LPP
		LPPR1
		LPPR5
		LRAT
		LRBA
		LRCH1
		LRCH2
		LRCH3
		LRFN1
		LRFN5
		LRGUK
		LRIG2
		LRIG3
		LRIT2
		LRP10
		LRP11
		LRP1B
		LRP2BP
		LRP3
		LRP4
		LRP6
		LRP8
		LRPPRC
		LRRC14
		LRRC15
		LRRC19
		LRRC2
		LRRC27
		LRRC28
		LRRC3
		LRRC37A3
		LRRC39
		LRRC4
		LRRC40
		LRRC4C
		LRRC55
		LRRC58
		LRRC59
		LRRC6
		LRRC7
		LRRC8B
		LRRC8C
		LRRC8D
		LRRC8E
		LRRD1
		LRRFIP1
		LRRFIP2
		LRRIQ3
		LRRN4
		LRRTM4
		LRTM2
		LSAMP
		LSG1
		LSM10
		LSM11
		LSM14A
		LSM14B
		LSM3
		LSM6
		LSMEM2
		LSS
		LTA
		LTB4R
		LTBP2
		LTBP4
		LTV1
		LUC7L
		LUC7L2
		LUC7L3
		LURAP1
		LURAP1L
		LUZP1
		LUZP2
		LUZP4
		LUZP6
		LUZPP1
		LY6G5B
		LY75
		LY75-CD302
		LYG1
		LYN
		LYPD3
		LYPD5
		LYPD6
		LYPLA1
		LYPLAL1
		LYRM2
		LYRM4
		LYRM7
		LYSMD3
		LYSMD4
		LYVE1
		LYZ
		LZIC
		LZTS3
		M1AP
		M6PR
		MAATS1
		MAB21L1
		MAB21L2
		MAB21L3
		MACC1
		MACROD2
		MAD2L1
		MAEA
		MAF
		MAFA
		MAFF
		MAFG
		MAGEB10
		MAGEB3
		MAGEB6
		MAGEE2
		MAGI1
		MAGI2
		MAGI3
		MAGOH
		MAGT1
		MAK
		MAK16
		MAL
		MAL2
		MALL
		MALSU1
		MALT1
		MAML1
		MAML2
		MAML3
		MAMSTR
		MAN1A1
		MAN1A2
		MAN1C1
		MAN2A1
		MAN2A2
		MAN2B2
		MANEA
		MANEAL
		MAOA
		MAOB
		MAP1B
		MAP2
		MAP2K1
		MAP2K6
		MAP3K1
		MAP3K15
		MAP3K2
		MAP3K3
		MAP3K6
		MAP3K9
		MAP4
		MAP4K3
		MAP4K4
		MAP4K5
		MAP6D1
		MAP7
		MAP7D2
		MAP9
		MAPK1
		MAPK10
		MAPK13
		MAPK1IP1L
		MAPK6
		MAPK8
		MAPK8IP1
		MAPK9
		MAPKAPK2
		MAPKBP1
		MAPRE2
		MARC2
		2022-03-01
		2022-03-03
		2022-03-06
		2022-03-07
		MARCKS
		MARK4
		MARS2
		MARVELD1
		MARVELD3
		MAS1
		MASP1
		MAST2
		MAST3
		MAST4
		MAT1A
		MATN1
		MATN2
		MATR3
		MAU2
		MAVS
		MB21D2
		MBD1
		MBD2
		MBD5
		MBL2
		MBNL1
		MBNL3
		MBOAT1
		MBOAT2
		MBP
		MBTD1
		MBTPS2
		MC2R
		MCAT
		MCC
		MCCC2
		MCEE
		MCFD2
		MCIDAS
		MCM2
		MCMDC2
		MCOLN3
		MCTP1
		MCTP2
		MCTS1
		MCU
		MDFIC
		MDGA2
		MDH1B
		MDH2
		MDM2
		MDM4
		CYP27C1
		CYP2A6
		CYP2A7
		CYP2S1
		CYP39A1
		CYP3A4
		CYP3A5
		CYP4B1
		CYP51A1
		CYP7A1
		CYP7B1
		CYR61
		CYS1
		CYSLTR2
		CYTH3
		CYTH4
		CYTL1
		CYYR1
		DAAM2
		DAB1
		DACH1
		DAG1
		DAK
		DAND5
		DAO
		DAP
		DAPK1
		DARS2
		DAZL
		DBF4
		DBF4B
		DBN1
		DBNDD1
		DBNL
		DBT
		DCAF10
		DCAF12
		DCAF12L2
		DCAF7
		DCAF8L1
		DCBLD1
		DCBLD2
		DCC
		DCDC2
		DCLK1
		DCLK2
		DCLRE1B
		DCLRE1C
		DCP1A
		DCP2
		DCST2
		DCT
		DCTN3
		DCTN4
		DCTN5
		DCUN1D1
		DCUN1D2
		DCUN1D3
		DCUN1D4
		DCUN1D5
		DCX
		DDAH1
		DDB2
		DDHD1
		DDI1
		DDI2
		DDO
		DDR1
		DDR2
		DDX1
		DDX17
		DDX18
		DDX19A
		DDX19B
		DDX20
		DDX21
		DDX28
		DDX3X
		DDX52
		DDX55
		DDX58
		DDX6
		2022-12-01
		DECR1
		DEFB107A
		DEFB107B
		DEFB132
		DEFB134
		DEK
		DENND2A
		DENND2C
		DENND2D
		DENND4C
		DENND5B
		DENND6A
		DENND6B
		DENR
		DEPTOR
		DERL1
		DESI2
		DEXI
		DFFA
		DFNB59
		DGCR2
		DGKB
		DGKE
		DGKG
		DGKH
		DGKI
		DGKQ
		DHCR24
		DHDDS
		DHH
		DHRS4L2
		DHX15
		DHX29
		DHX30
		DHX33
		DHX34
		DHX40
		DHX57
		DHX9
		DIAPH2
		DICER1
		DIDO1
		DIEXF
		DIMT1
		DIO1
		DIO2
		DIP2B
		DIRAS2
		DIRC2
		DIS3
		DISC1
		DKFZP434O1614
		DKK2
		DKK3
		DLD
		DLEC1
		DLEU1
		DLEU7
		DLG1
		DLG2
		DLG3
		DLG5
		DLGAP2
		DLGAP3
		DLGAP4
		DLK1
		DLX1
		DMBX1
		DMC1
		DMD
		DMGDH
		DMRTA1
		DMRTC2
		DMTF1
		DMXL1
		DNAAF2
		DNAH10OS
		DNAH17
		DNAH3
		DNAH9
		DNAI2
		DNAJA1
		DNAJB13
		DNAJB14
		DNAJB2
		DNAJB5
		DNAJB7
		DNAJC10
		DNAJC11
		DNAJC15
		DNAJC16
		DNAJC18
		DNAJC19
		DNAJC2
		DNAJC21
		DNAJC22
		DNAJC24
		DNAJC27
		DNAJC28
		DNAJC3
		DNAJC4
		DNAJC5
		DNAJC6
		DNAJC7
		DNAL1
		DNALI1
		DNASE1L1
		DNASE2
		DNLZ
		DNM1L
		DNM3
		DNMT3A
		DOCK1
		DOCK11
		DOCK4
		DOCK5
		DOCK6
		DOCK7
		DOK4
		DOK6
		DOK7
		DONSON
		DOPEY2
		DOT1L
		DPEP3
		DPH3
		DPH6
		DPM1
		DPM2
		DPP10
		DPP3
		DPP8
		DPPA2
		DPPA4
		DPY19L1
		DPY19L2
		DPY19L3
		DPY19L4
		DPYSL2
		DPYSL5
		DR1
		DRAXIN
		DRD1
		DRD5
		DRG1
		DRG2
		DROSHA
		DRP2
		DSC1
		DSC2
		DSC3
		DSCAM
		DSE
		DSEL
		DST
		DSTYK
		DTD1
		DTD2
		DTHD1
		DTL
		DTNA
		DTWD2
		DTX1
		DTX3
		DTX4
		DUOXA1
		DUSP10
		DUSP12
		DUSP18
		DUSP19
		DUSP2
		DUSP27
		DUSP28
		DUSP3
		DUSP4
		DUSP6
		DUSP7
		DUSP8
		DUXA
		DYM
		DYNAP
		DYNC1I1
		DYNC1I2
		DYNC1LI1
		DYNC1LI2
		DYNLL2
		DYRK1A
		DYRK2
		DYRK3
		DYRK4
		DZIP1
		DZIP1L
		E2F2
		E2F3
		E2F5
		E2F7
		EAF1
		EARS2
		EBF1
		EBF2
		EBF3
		EBF4
		EBNA1BP2
		EBPL
		ECHDC1
		ECHDC2
		EDAR
		EDC3
		EDEM1
		EDEM3
		EDF1
		EDIL3
		EDN1
		EDN2
		EDN3
		EDNRA
		EDNRB
		EEA1
		EEF2K
		EFCAB10
		EFCAB11
		EFCAB12
		EFCAB14
		EFCAB2
		EFCAB6
		EFCC1
		EFHC1
		EFHC2
		EFNA4
		EFNA5
		EFNB2
		EFR3A
		EFR3B
		EFS
		EGFL8
		EGFR
		EGLN1
		EGR2
		EGR3
		EHD2
		EHD3
		EHD4
		EHF
		EHHADH
		EHMT1
		EI24
		EID1
		EIF1AX
		EIF2AK2
		EIF2B1
		EIF2B2
		EIF2S1
		EIF2S3
		EIF3A
		EIF3C
		EIF3CL
		EIF3F
		EIF3H
		EIF3I
		EIF3M
		EIF4A1
		EIF4B
		EIF4E
		EIF4E3
		EIF4EBP2
		EIF4EBP3
		EIF4ENIF1
		EIF4G2
		EIF5
		EIF5A2
		EIF5AL1
		EIF5B
		ELAC1
		ELAC2
		ELANE
		ELAVL1
		ELAVL3
		ELAVL4
		ELF4
		ELF5
		ELFN1
		ELFN2
		ELK1
		ELK3
		ELK4
		ELL
		ELL2
		ELMOD2
		ELMOD3
		ELMSAN1
		ELOVL2
		ELOVL3
		ELOVL4
		ELOVL5
		ELOVL6
		ELOVL7
		ELP2
		ELP3
		ELP4
		ELTD1
		EMB
		EMC2
		EMC3
		EMC4
		EMC7
		EMCN
		EMD
		EME1
		EMILIN2
		EMILIN3
		EML1
		EML5
		EML6
		EMP1
		EMP2
		EMR1
		EMR2
		ENAH
		ENAM
		ENC1
		ENDOD1
		ENDOU
		ENO4
		ENOSF1
		ENOX1
		ENPEP
		ENPP1
		ENPP2
		ENPP4
		ENPP5
		ENPP6
		ENSA
		ENTHD1
		ENTPD1
		ENTPD5
		ENTPD6
		ENY2
		EOGT
		EPAS1
		EPB41
		EPB41L1
		EPB41L4A
		EPB41L5
		EPC1
		EPCAM
		EPDR1
		EPGN
		EPHA4
		EPHA5
		EPHA6
		EPHA8
		EPHB1
		EPHX2
		EPHX3
		EPM2A
		EPM2AIP1
		EPRS
		EPS15
		EPS15L1
		EPS8
		EPSTI1
		ERAP1
		ERAP2
		ERBB2IP
		ERBB3
		ERBB4
		ERC1
		ERC2
		ERCC4
		ERCC6
		ERCC6L
		EREG
		ERG
		ERI1
		ERI2
		ERICH1
		ERLIN1
		ERLIN2
		ERMN
		ERN1
		ERO1L
		ERO1LB
		ERP27
		ERVMER34-1
		ESAM
		ESCO1
		ESCO2
		ESD
		ESR2
		ESRP1
		ESRP2
		ESRRG
		ESYT2
		ETAA1
		ETF1
		ETFA
		ETNK1
		ETNK2
		ETS2
		ETV1
		ETV3
		ETV5
		ETV6
		EVI2A
		EVI2B
		EVI5
		EXD2
		EXO5
		EXOC2
		EXOC4
		EXOC5
		EXOC6B
		EXOC7
		EXOC8
		EXOG
		EXOSC10
		EXOSC2
		EXOSC8
		EXPH5
		EXT1
		EXT2
		EYA1
		EYA3
		EYA4
		EYS
		EZH1
		F10
		F11
		F2R
		F2RL3
		F3
		F5
		F8
		FABP2
		FADD
		FADS3
		FADS6
		FAF1
		FAF2
		FAHD1
		FAHD2A
		FAIM2
		FAIM3
		FAM101B
		FAM102B
		FAM103A1
		FAM104A
		FAM105A
		FAM105B
		FAM107B
		FAM109A
		FAM110A
		FAM110B
		FAM110C
		FAM111B
		FAM114A2
		FAM115A
		FAM115C
		FAM117A
		FAM118A
		FAM120A
		FAM120C
		FAM122A
		FAM122B
		FAM124A
		FAM124B
		FAM126A
		FAM126B
		FAM127A
		FAM129A
		FAM135B
		FAM136A
		FAM13A
		FAM13C
		FAM149B1
		FAM150A
		FAM151B
		FAM155A
		FAM155B
		FAM159B
		FAM160B2
		FAM161B
		FAM162B
		FAM163A
		FAM163B
		FAM167A
		FAM168A
		FAM168B
		FAM169A
		FAM171B
		FAM175A
		FAM175B
		FAM179A
		FAM179B
		FAM180A
		FAM184B
		FAM185A
		FAM186A
		FAM186B
		FAM188A
		FAM189B
		FAM196A
		FAM196B
		FAM198B
		FAM199X
		FAM19A1
		FAM19A3
		FAM204A
		FAM208A
		FAM20A
		FAM20B
		FAM20C
		FAM210A
		FAM210B
		FAM211A
		FAM212B
		FAM213B
		FAM216A
		FAM216B
		FAM217B
		FAM219A
		FAM219B
		FAM221B
		FAM222B
		FAM227A
		FAM227B
		FAM228A
		FAM228B
		FAM229B
		FAM24A
		FAM26E
		FAM32A
		FAM35A
		FAM46A
		FAM46C
		FAM46D
		FAM49A
		FAM49B
		FAM53B
		FAM63B
		FAM69A
		FAM69C
		FAM71B
		FAM71F1
		FAM71F2
		FAM72A
		FAM72B
		FAM72C
		FAM72D
		FAM73A
		FAM76A
		FAM78A
		FAM81A
		FAM81B
		FAM83F
		FAM83G
		FAM83H
		FAM84A
		FAM89B
		FAM8A1
		FAM91A1
		FAM92A1
		FAM96A
		FAM98B
		FANCA
		FANCB
		FANCD2
		FANCL
		FANCM
		FANK1
		FAP
		FAR1
		FAR2
		FARP1
		FARP2
		FARSB
		FAS
		FAT1
		FAT2
		FAT3
		FAXC
		FAXDC2
		FBF1
		FBLN1
		FBLN5
		FBN1
		FBN2
		FBXL13
		FBXL16
		FBXL2
		FBXL3
		FBXL4
		FBXO17
		FBXO21
		FBXO25
		FBXO28
		FBXO30
		FBXO32
		FBXO33
		FBXO36
		FBXO45
		FBXO48
		FBXW2
		FBXW7
		FCAR
		FCER2
		FCGR1A
		FCGR1B
		FCGR2A
		FCGR2B
		FCN2
		FCRL1
		FCRL4
		FCRL5
		FDX1
		FECH
		FEM1A
		FEM1B
		FEM1C
		FER
		FERMT1
		FERMT2
		FEV
		FFAR3
		FGB
		FGD4
		FGD6
		FGF1
		FGF10
		FGF11
		FGF12
		FGF14
		FGF18
		FGF2
		FGF20
		FGF23
		FGF5
		FGF7
		FGFBP1
		FGFR1
		FGFR1OP
		FGFR4
		FGFRL1
		FGL2
		FHL1
		FHL2
		FHL5
		FHOD3
		FIBCD1
		FIBIN
		FIG4
		FIGN
		FIGNL1
		FIP1L1
		FKBP10
		FKBP14
		FKBP15
		FKBP5
		FKBP7
		FKBP9
		FKRP
		FKTN
		FLAD1
		FLCN
		FLG
		FLI1
		FLJ00388
		FLNC
		FLRT1
		FLRT2
		FLRT3
		FLT1
		FLVCR1
		FLVCR2
		FMN1
		FMNL2
		FMNL3
		FMO3
		FMOD
		FMR1
		FNBP1L
		FNDC3B
		FNDC5
		FNDC7
		FNIP1
		FNIP2
		FOCAD
		FOSL2
		FOXB1
		FOXC1
		FOXC2
		FOXD1
		FOXD4
		FOXD4L1
		FOXD4L3
		FOXD4L6
		FOXE1
		FOXG1
		FOXJ2
		FOXJ3
		FOXK1
		FOXK2
		FOXL1
		FOXN1
		FOXN2
		FOXN3
		FOXN4
		FOXO1
		FOXO3
		FOXO4
		FOXO6
		FOXP1
		FOXP2
		FOXP3
		FOXP4
		FPGT
		FPR1
		FPR3
		FRA10AC1
		FRAS1
		FRAT2
		FREM1
		FREM2
		FREM3
		FRK
		FRMD1
		FRMD3
		FRMD4A
		FRMD4B
		FRMD5
		FRMPD3
		FRMPD4
		FRRS1L
		FSBP
		FSD1L
		FSD2
		FSHB
		FSTL1
		FSTL4
		FSTL5
		FTO
		FTSJ2
		FUBP1
		FUNDC2
		FUT10
		FUT2
		FUT4
		FUT6
		FUT8
		FUT9
		FXN
		FXR1
		FXYD3
		FYB
		FYN
		FYTTD1
		FZD1
		FZD2
		FZD3
		FZD4
		FZD6
		FZD7
		FZD8
		G2E3
		G3BP1
		G3BP2
		G6PC
		G6PC2
		G6PC3
		GAA
		GAB1
		GAB2
		GAB3
		GABBR2
		GABPA
		GABRA2
		GABRA3
		GABRA4
		GABRA5
		GABRA6
		GABRB1
		GABRB2
		GABRB3
		GABRE
		GABRG1
		GABRQ
		GAD2
		GADD45B
		GADD45G
		GADD45GIP1
		GADL1
		GAGE1
		GAL3ST3
		GAL3ST4
		GALNS
		GALNT1
		GALNT12
		GALNT13
		GALNT15
		GALNT2
		GALNT4
		GALNT5
		GALNT7
		GALNT8
		GALR1
		GALR2
		GAN
		GAR1
		GAREM
		GAREML
		GARS
		GAS2L3
		GAS7
		GATA3
		GATA6
		GATAD2A
		GATAD2B
		GATS
		GATSL2
		GBA
		GBAS
		GBP1
		GBP5
		GBP6
		GBX2
		GCC1
		GCLC
		GCLM
		GCNT2
		GCNT4
		GCOM1
		GCSAM
		GCSAML
		GDA
		GDAP1
		GDAP2
[truncated: 5,644 more rows]
